# Supplementary material for: Crystal structure of 2-(2,4-diphenyl-3-aza­bicyclo­[3.3.1]nonan-9-yl­idene)aceto­nitrile
Source: Acta Crystallogr E Crystallogr Commun. 2015 Sep 26;71(Pt 10):o792–3. doi: 10.1107/S2056989015017740 (PMC4647352; doi:10.1107/S2056989015017740)
Supplement: Supplementary file 1 [file e-71-0o792-sup1.cif]

##############################################################################
#                                                                            #
# This CIF contains the data in a paper accepted for publication in          #
# Acta Crystallographica Section E. It conforms to the requirements of       #
# Notes for Authors for Acta Crystallographica Section E, and has been       #
# peer reviewed under the auspices of the IUCr Commission on Journals.       #
#                                                                            #
# Full details of the Crystallographic Information File format               #
# are given in the paper "The Crystallographic Information File (CIF):       #
# a New Standard Archive File for Crystallography" by S. R. Hall, F. H.      #
# Allen and I. D. Brown [Acta Cryst. (1991), A47, 655-685].                  #
#                                                                            #
# The current version of the core CIF dictionary is obtainable from          #
# ftp://ftp.iucr.org/pub/cif_core.dic.                                       #
#                                                                            #
# Software is freely available for graphical display of the structure(s)     #
# in this CIF. For information consult the CIF software page                 #
# http://www.iucr.org/resources/cif/software.                                #
#                                                                            #
# This file may be used for bona fide research purposes within the           #
# scientific community so long as proper attribution is given to the journal # 
# article from which it was obtained.                                        #
#                                                                            #
##############################################################################
data_I
_audit_creation_method     'SHELXL-2014/7'
_chemical_name_systematic
;
2-{2,4-Diphenyl-3-azabicyclo[3.3.1]nonan-9-ylidene}acetonitrile
;
_chemical_name_common     ?
_chemical_formula_moiety     'C22 H22 N2'
_chemical_formula_sum     'C22 H22 N2'
_chemical_formula_iupac     'C22 H22 N2'
_chemical_formula_weight     314.41
_chemical_melting_point     ?
_shelx_space_group_comment
;
The symmetry employed for this shelxl refinement is uniquely defined
by the following loop, which should always be used as a source of
symmetry information in preference to the above space-group names.
They are only intended as comments.
;
_space_group_crystal_system     triclinic
_space_group_name_H-M_alt     'P -1'
_space_group_name_Hall     '-P 1'
loop_
    _space_group_symop_operation_xyz
    'x, y, z'
    '-x, -y, -z'
_cell_length_a     7.9672(5)
_cell_length_b     8.3129(5)
_cell_length_c     13.6069(8)
_cell_angle_alpha     89.607(4)
_cell_angle_beta     81.886(4)
_cell_angle_gamma     84.469(4)
_cell_volume     888.00(9)
_cell_formula_units_Z     2
_cell_measurement_reflns_used     9878
_cell_measurement_theta_min     2.3
_cell_measurement_theta_max     27.2
_cell_measurement_temperature     296(2)
_exptl_crystal_description     Block
_exptl_crystal_colour     Colourless
_exptl_crystal_size_max     0.23
_exptl_crystal_size_mid     0.21
_exptl_crystal_size_min     0.19
_exptl_crystal_density_diffrn     1.176
_exptl_crystal_density_meas     ?
_exptl_crystal_density_method     'not measured'
_exptl_crystal_F_000     336
_exptl_absorpt_coefficient_mu     0.069
_exptl_absorpt_correction_type     none
_exptl_absorpt_process_details     ?
_shelx_estimated_absorpt_T_min     ?
_shelx_estimated_absorpt_T_max     ?
_exptl_absorpt_correction_T_min     ?
_exptl_absorpt_correction_T_max     ?
_diffrn_ambient_temperature     296(2)
_diffrn_radiation_type     MoK\a
_diffrn_radiation_wavelength     0.71073
_diffrn_radiation_source     'fine-focus sealed tube'
_diffrn_measurement_device_type     'Bruker SMART APEX CCD area-detector'
_diffrn_measurement_method     '\w scans'
_diffrn_detector_area_resol_mean     ?
_diffrn_reflns_number     14326
_diffrn_reflns_av_R_equivalents     0.0342
_diffrn_reflns_theta_min     1.512
_diffrn_reflns_theta_max     27.198
_diffrn_reflns_theta_full     25.242
_diffrn_measured_fraction_theta_max     0.962
_diffrn_measured_fraction_theta_full     0.980
_diffrn_reflns_limit_h_min     -10
_diffrn_reflns_limit_h_max     10
_diffrn_reflns_limit_k_min     -9
_diffrn_reflns_limit_k_max     10
_diffrn_reflns_limit_l_min     -17
_diffrn_reflns_limit_l_max     17
_refine_special_details     ?
_reflns_number_total     3814
_reflns_number_gt     2375
_reflns_threshold_expression     'I > 2\s(I)'
_refine_ls_structure_factor_coef     Fsqd
_refine_ls_matrix_type     full
_refine_ls_R_factor_all     0.0810
_refine_ls_R_factor_gt     0.0471
_refine_ls_wR_factor_gt     0.1161
_refine_ls_wR_factor_ref     0.1310
_refine_ls_goodness_of_fit_ref     1.053
_refine_ls_restrained_S_all     1.053
_refine_ls_number_reflns     3814
_refine_ls_number_parameters     221
_refine_ls_number_restraints     0
_refine_ls_hydrogen_treatment     mixed
_refine_ls_weighting_scheme     calc
_refine_ls_weighting_details
              'w=1/[\s^2^(Fo^2^)+(0.0623P)^2^+0.0228P] where P=(Fo^2^+2Fc^2^)/3'
_atom_sites_solution_hydrogens     mixed
_atom_sites_solution_primary     ?
_atom_sites_solution_secondary     ?
_refine_ls_shift/su_max     0.000
_refine_ls_shift/su_mean     0.000
_refine_diff_density_max     0.130
_refine_diff_density_min     -0.158
_refine_ls_extinction_method     none
_refine_ls_extinction_coef     .
loop_
    _atom_type_symbol
    _atom_type_description
    _atom_type_scat_dispersion_real
    _atom_type_scat_dispersion_imag
    _atom_type_scat_source
    'C' 'C' 0.0033 0.0016
                         'International Tables Vol C Tables 4.2.6.8 and 6.1.1.4'
    'H' 'H' 0.0000 0.0000
                         'International Tables Vol C Tables 4.2.6.8 and 6.1.1.4'
    'N' 'N' 0.0061 0.0033
                         'International Tables Vol C Tables 4.2.6.8 and 6.1.1.4'
_computing_data_collection
;
SMART (Bruker, 2001)
;
_computing_cell_refinement
;
SAINT (Bruker, 2001)
;
_computing_data_reduction
;
SAINT (Bruker, 2001)
;
_computing_structure_solution
;
SHELXS97 (Sheldrick, 2008)
;
_computing_structure_refinement
;
SHELXL2014/7 (Sheldrick, 2015)
;
_computing_molecular_graphics
;
ORTEP-3 for Windows (Farrugia, 2012) and PLATON (Spek, 2009)
;
_computing_publication_material
;
SHELXL-2014/7 (Sheldrick, 2015) and PLATON (Spek, 2009)
;
loop_
    _atom_site_type_symbol
    _atom_site_label
    _atom_site_fract_x
    _atom_site_fract_y
    _atom_site_fract_z
    _atom_site_U_iso_or_equiv
    _atom_site_adp_type
    _atom_site_calc_flag
    _atom_site_occupancy
    _atom_site_disorder_assembly
    _atom_site_disorder_group
    N N1 0.30954(14) 0.47358(15) 0.20403(9) 0.0491(3) Uani d 1 . .
    H H1N 0.3354(19) 0.5473(19) 0.1565(12) 0.069(5) Uiso d 1 . .
    N N2 0.6722(2) 0.17287(19) 0.51383(11) 0.0845(5) Uani d 1 . .
    C C1 0.21406(17) 0.55407(17) 0.29305(10) 0.0494(4) Uani d 1 . .
    H H1A 0.2864 0.6291 0.3178 0.059 Uiso calc 1 . .
    C C2 0.17259(18) 0.42725(18) 0.37503(11) 0.0543(4) Uani d 1 . .
    H H2 0.1209 0.4846 0.4362 0.065 Uiso calc 1 . .
    C C3 0.33678(17) 0.33590(17) 0.39353(10) 0.0518(4) Uani d 1 . .
    C C4 0.42543(17) 0.24949(17) 0.30202(10) 0.0503(4) Uani d 1 . .
    H H4 0.5326 0.1933 0.3171 0.060 Uiso calc 1 . .
    C C5 0.46745(16) 0.37958(17) 0.22222(10) 0.0465(3) Uani d 1 . .
    H H5 0.5395 0.4532 0.2485 0.056 Uiso calc 1 . .
    C C6 0.05227(17) 0.65065(17) 0.27059(11) 0.0511(4) Uani d 1 . .
    C C7 -0.0303(2) 0.6131(2) 0.19207(13) 0.0661(5) Uani d 1 . .
    H H7 0.0167 0.5294 0.1487 0.079 Uiso calc 1 . .
    C C8 -0.1827(2) 0.6993(2) 0.17744(15) 0.0808(5) Uani d 1 . .
    H H8 -0.2375 0.6731 0.1246 0.097 Uiso calc 1 . .
    C C9 -0.2528(2) 0.8236(2) 0.24123(16) 0.0825(6) Uani d 1 . .
    H H9 -0.3550 0.8814 0.2314 0.099 Uiso calc 1 . .
    C C10 -0.1720(2) 0.8623(2) 0.31933(15) 0.0730(5) Uani d 1 . .
    H H10 -0.2195 0.9459 0.3626 0.088 Uiso calc 1 . .
    C C11 -0.01988(19) 0.77658(18) 0.33353(12) 0.0607(4) Uani d 1 . .
    H H11 0.0348 0.8039 0.3862 0.073 Uiso calc 1 . .
    C C12 0.56488(17) 0.30391(16) 0.12778(10) 0.0475(3) Uani d 1 . .
    C C13 0.48803(19) 0.2693(2) 0.04674(11) 0.0614(4) Uani d 1 . .
    H H13 0.3721 0.2981 0.0478 0.074 Uiso calc 1 . .
    C C14 0.5812(2) 0.1923(2) -0.03620(12) 0.0710(5) Uani d 1 . .
    H H14 0.5270 0.1690 -0.0899 0.085 Uiso calc 1 . .
    C C15 0.7520(2) 0.1501(2) -0.03997(13) 0.0717(5) Uani d 1 . .
    H H15 0.8139 0.0983 -0.0959 0.086 Uiso calc 1 . .
    C C16 0.8314(2) 0.1848(2) 0.03951(14) 0.0772(5) Uani d 1 . .
    H H16 0.9478 0.1571 0.0375 0.093 Uiso calc 1 . .
    C C17 0.73838(18) 0.2608(2) 0.12246(12) 0.0660(5) Uani d 1 . .
    H H17 0.7933 0.2837 0.1759 0.079 Uiso calc 1 . .
    C C18 0.05238(18) 0.3031(2) 0.35037(12) 0.0643(4) Uani d 1 . .
    H H18A 0.0231 0.2383 0.4087 0.077 Uiso calc 1 . .
    H H18B -0.0520 0.3606 0.3343 0.077 Uiso calc 1 . .
    C C19 0.12981(19) 0.19133(19) 0.26393(12) 0.0634(4) Uani d 1 . .
    H H19A 0.1298 0.2507 0.2023 0.076 Uiso calc 1 . .
    H H19B 0.0597 0.1028 0.2612 0.076 Uiso calc 1 . .
    C C20 0.31190(19) 0.12269(17) 0.27312(12) 0.0588(4) Uani d 1 . .
    H H20A 0.3635 0.0737 0.2102 0.071 Uiso calc 1 . .
    H H20B 0.3080 0.0382 0.3227 0.071 Uiso calc 1 . .
    C C21 0.39261(19) 0.33330(18) 0.48167(11) 0.0575(4) Uani d 1 . .
    H H21 0.3278 0.3924 0.5339 0.069 Uiso calc 1 . .
    C C22 0.5476(2) 0.2435(2) 0.49907(11) 0.0613(4) Uani d 1 . .
loop_
    _atom_site_aniso_label
    _atom_site_aniso_U_11
    _atom_site_aniso_U_22
    _atom_site_aniso_U_33
    _atom_site_aniso_U_12
    _atom_site_aniso_U_13
    _atom_site_aniso_U_23
    N1 0.0458(7) 0.0516(7) 0.0477(7) 0.0043(5) -0.0046(5) 0.0050(6)
    N2 0.0855(11) 0.0958(12) 0.0753(10) 0.0097(9) -0.0348(8) 0.0004(9)
    C1 0.0453(8) 0.0515(8) 0.0503(9) 0.0025(6) -0.0075(6) -0.0030(7)
    C2 0.0505(8) 0.0635(10) 0.0454(8) 0.0066(7) -0.0029(6) -0.0003(7)
    C3 0.0515(8) 0.0557(9) 0.0477(9) -0.0010(7) -0.0084(7) 0.0047(7)
    C4 0.0473(8) 0.0552(9) 0.0479(8) 0.0069(6) -0.0127(6) 0.0020(7)
    C5 0.0407(7) 0.0513(8) 0.0474(8) -0.0005(6) -0.0084(6) -0.0022(7)
    C6 0.0474(8) 0.0488(8) 0.0552(9) 0.0015(6) -0.0043(7) 0.0033(7)
    C7 0.0596(10) 0.0666(10) 0.0712(11) 0.0116(8) -0.0180(8) -0.0069(9)
    C8 0.0714(11) 0.0835(13) 0.0895(14) 0.0119(9) -0.0310(10) -0.0014(11)
    C9 0.0612(11) 0.0734(12) 0.1101(16) 0.0195(9) -0.0200(10) 0.0072(11)
    C10 0.0662(11) 0.0580(10) 0.0882(13) 0.0135(8) -0.0014(9) -0.0027(9)
    C11 0.0609(9) 0.0528(9) 0.0658(10) 0.0046(7) -0.0068(8) -0.0015(8)
    C12 0.0451(8) 0.0486(8) 0.0479(8) -0.0007(6) -0.0067(6) 0.0008(7)
    C13 0.0540(9) 0.0757(11) 0.0533(10) 0.0053(8) -0.0112(7) -0.0042(8)
    C14 0.0782(12) 0.0826(12) 0.0512(10) 0.0030(9) -0.0127(8) -0.0090(9)
    C15 0.0770(12) 0.0732(11) 0.0576(10) 0.0086(9) 0.0052(9) -0.0101(9)
    C16 0.0508(9) 0.0956(14) 0.0791(13) 0.0118(9) -0.0002(9) -0.0140(11)
    C17 0.0487(9) 0.0839(12) 0.0641(11) 0.0048(8) -0.0100(7) -0.0135(9)
    C18 0.0487(9) 0.0721(11) 0.0706(11) -0.0041(7) -0.0051(7) 0.0172(9)
    C19 0.0581(9) 0.0599(10) 0.0754(11) -0.0145(7) -0.0147(8) 0.0076(9)
    C20 0.0652(10) 0.0510(9) 0.0601(10) -0.0017(7) -0.0112(7) 0.0066(8)
    C21 0.0621(9) 0.0621(10) 0.0472(9) 0.0014(7) -0.0094(7) 0.0002(7)
    C22 0.0708(11) 0.0681(10) 0.0478(9) -0.0033(8) -0.0204(8) 0.0011(8)
_geom_special_details
;
 All esds (except the esd in the dihedral angle between two l.s. planes)
 are estimated using the full covariance matrix.  The cell esds are taken
 into account individually in the estimation of esds in distances, angles
 and torsion angles; correlations between esds in cell parameters are only
 used when they are defined by crystal symmetry.  An approximate (isotropic)
 treatment of cell esds is used for estimating esds involving l.s. planes.
;
loop_
    _geom_bond_atom_site_label_1
    _geom_bond_atom_site_label_2
    _geom_bond_site_symmetry_2
    _geom_bond_distance
    _geom_bond_publ_flag
    N1 C1 . 1.4651(17) ?
    N1 C5 . 1.4665(16) ?
    N1 H1N . 0.904(16) ?
    N2 C22 . 1.1461(18) ?
    C1 C6 . 1.5191(18) ?
    C1 C2 . 1.553(2) ?
    C1 H1A . 0.9800 ?
    C2 C3 . 1.5000(18) ?
    C2 C18 . 1.543(2) ?
    C2 H2 . 0.9800 ?
    C3 C21 . 1.3361(19) ?
    C3 C4 . 1.4939(19) ?
    C4 C20 . 1.541(2) ?
    C4 C5 . 1.5529(19) ?
    C4 H4 . 0.9800 ?
    C5 C12 . 1.5116(18) ?
    C5 H5 . 0.9800 ?
    C6 C7 . 1.384(2) ?
    C6 C11 . 1.385(2) ?
    C7 C8 . 1.388(2) ?
    C7 H7 . 0.9300 ?
    C8 C9 . 1.378(2) ?
    C8 H8 . 0.9300 ?
    C9 C10 . 1.373(3) ?
    C9 H9 . 0.9300 ?
    C10 C11 . 1.383(2) ?
    C10 H10 . 0.9300 ?
    C11 H11 . 0.9300 ?
    C12 C13 . 1.379(2) ?
    C12 C17 . 1.3860(18) ?
    C13 C14 . 1.385(2) ?
    C13 H13 . 0.9300 ?
    C14 C15 . 1.365(2) ?
    C14 H14 . 0.9300 ?
    C15 C16 . 1.373(2) ?
    C15 H15 . 0.9300 ?
    C16 C17 . 1.381(2) ?
    C16 H16 . 0.9300 ?
    C17 H17 . 0.9300 ?
    C18 C19 . 1.526(2) ?
    C18 H18A . 0.9700 ?
    C18 H18B . 0.9700 ?
    C19 C20 . 1.5286(19) ?
    C19 H19A . 0.9700 ?
    C19 H19B . 0.9700 ?
    C20 H20A . 0.9700 ?
    C20 H20B . 0.9700 ?
    C21 C22 . 1.428(2) ?
    C21 H21 . 0.9300 ?
loop_
    _geom_angle_atom_site_label_1
    _geom_angle_atom_site_label_2
    _geom_angle_atom_site_label_3
    _geom_angle_site_symmetry_1
    _geom_angle_site_symmetry_3
    _geom_angle
    _geom_angle_publ_flag
    C1 N1 C5 . . 113.55(11) ?
    C1 N1 H1N . . 110.1(10) ?
    C5 N1 H1N . . 108.7(9) ?
    N1 C1 C6 . . 111.71(11) ?
    N1 C1 C2 . . 109.87(11) ?
    C6 C1 C2 . . 110.76(11) ?
    N1 C1 H1A . . 108.1 ?
    C6 C1 H1A . . 108.1 ?
    C2 C1 H1A . . 108.1 ?
    C3 C2 C18 . . 107.86(12) ?
    C3 C2 C1 . . 108.18(11) ?
    C18 C2 C1 . . 115.18(12) ?
    C3 C2 H2 . . 108.5 ?
    C18 C2 H2 . . 108.5 ?
    C1 C2 H2 . . 108.5 ?
    C21 C3 C4 . . 125.54(13) ?
    C21 C3 C2 . . 123.15(14) ?
    C4 C3 C2 . . 111.31(11) ?
    C3 C4 C20 . . 108.48(12) ?
    C3 C4 C5 . . 107.33(11) ?
    C20 C4 C5 . . 115.21(11) ?
    C3 C4 H4 . . 108.6 ?
    C20 C4 H4 . . 108.6 ?
    C5 C4 H4 . . 108.6 ?
    N1 C5 C12 . . 111.71(11) ?
    N1 C5 C4 . . 109.50(10) ?
    C12 C5 C4 . . 111.25(11) ?
    N1 C5 H5 . . 108.1 ?
    C12 C5 H5 . . 108.1 ?
    C4 C5 H5 . . 108.1 ?
    C7 C6 C11 . . 118.53(14) ?
    C7 C6 C1 . . 122.50(13) ?
    C11 C6 C1 . . 118.91(13) ?
    C6 C7 C8 . . 120.54(16) ?
    C6 C7 H7 . . 119.7 ?
    C8 C7 H7 . . 119.7 ?
    C9 C8 C7 . . 120.01(17) ?
    C9 C8 H8 . . 120.0 ?
    C7 C8 H8 . . 120.0 ?
    C10 C9 C8 . . 120.03(16) ?
    C10 C9 H9 . . 120.0 ?
    C8 C9 H9 . . 120.0 ?
    C9 C10 C11 . . 119.84(17) ?
    C9 C10 H10 . . 120.1 ?
    C11 C10 H10 . . 120.1 ?
    C10 C11 C6 . . 121.05(16) ?
    C10 C11 H11 . . 119.5 ?
    C6 C11 H11 . . 119.5 ?
    C13 C12 C17 . . 117.63(14) ?
    C13 C12 C5 . . 123.02(12) ?
    C17 C12 C5 . . 119.30(12) ?
    C12 C13 C14 . . 120.89(14) ?
    C12 C13 H13 . . 119.6 ?
    C14 C13 H13 . . 119.6 ?
    C15 C14 C13 . . 120.67(15) ?
    C15 C14 H14 . . 119.7 ?
    C13 C14 H14 . . 119.7 ?
    C14 C15 C16 . . 119.43(15) ?
    C14 C15 H15 . . 120.3 ?
    C16 C15 H15 . . 120.3 ?
    C15 C16 C17 . . 119.93(15) ?
    C15 C16 H16 . . 120.0 ?
    C17 C16 H16 . . 120.0 ?
    C16 C17 C12 . . 121.45(15) ?
    C16 C17 H17 . . 119.3 ?
    C12 C17 H17 . . 119.3 ?
    C19 C18 C2 . . 113.21(12) ?
    C19 C18 H18A . . 108.9 ?
    C2 C18 H18A . . 108.9 ?
    C19 C18 H18B . . 108.9 ?
    C2 C18 H18B . . 108.9 ?
    H18A C18 H18B . . 107.7 ?
    C18 C19 C20 . . 112.39(13) ?
    C18 C19 H19A . . 109.1 ?
    C20 C19 H19A . . 109.1 ?
    C18 C19 H19B . . 109.1 ?
    C20 C19 H19B . . 109.1 ?
    H19A C19 H19B . . 107.9 ?
    C19 C20 C4 . . 113.88(12) ?
    C19 C20 H20A . . 108.8 ?
    C4 C20 H20A . . 108.8 ?
    C19 C20 H20B . . 108.8 ?
    C4 C20 H20B . . 108.8 ?
    H20A C20 H20B . . 107.7 ?
    C3 C21 C22 . . 122.75(14) ?
    C3 C21 H21 . . 118.6 ?
    C22 C21 H21 . . 118.6 ?
    N2 C22 C21 . . 179.18(18) ?
loop_
    _geom_torsion_atom_site_label_1
    _geom_torsion_atom_site_label_2
    _geom_torsion_atom_site_label_3
    _geom_torsion_atom_site_label_4
    _geom_torsion_site_symmetry_1
    _geom_torsion_site_symmetry_2
    _geom_torsion_site_symmetry_3
    _geom_torsion_site_symmetry_4
    _geom_torsion
    _geom_torsion_publ_flag
    C5 N1 C1 C6 . . . . 179.66(11) ?
    C5 N1 C1 C2 . . . . -57.00(15) ?
    N1 C1 C2 C3 . . . . 55.94(15) ?
    C6 C1 C2 C3 . . . . 179.83(11) ?
    N1 C1 C2 C18 . . . . -64.80(15) ?
    C6 C1 C2 C18 . . . . 59.09(16) ?
    C18 C2 C3 C21 . . . . -115.00(16) ?
    C1 C2 C3 C21 . . . . 119.81(16) ?
    C18 C2 C3 C4 . . . . 64.47(15) ?
    C1 C2 C3 C4 . . . . -60.72(15) ?
    C21 C3 C4 C20 . . . . 116.21(16) ?
    C2 C3 C4 C20 . . . . -63.25(14) ?
    C21 C3 C4 C5 . . . . -118.71(15) ?
    C2 C3 C4 C5 . . . . 61.83(14) ?
    C1 N1 C5 C12 . . . . -177.87(11) ?
    C1 N1 C5 C4 . . . . 58.42(15) ?
    C3 C4 C5 N1 . . . . -58.56(14) ?
    C20 C4 C5 N1 . . . . 62.36(15) ?
    C3 C4 C5 C12 . . . . 177.47(10) ?
    C20 C4 C5 C12 . . . . -61.61(14) ?
    N1 C1 C6 C7 . . . . 25.8(2) ?
    C2 C1 C6 C7 . . . . -97.05(17) ?
    N1 C1 C6 C11 . . . . -157.20(13) ?
    C2 C1 C6 C11 . . . . 79.97(16) ?
    C11 C6 C7 C8 . . . . -0.5(2) ?
    C1 C6 C7 C8 . . . . 176.55(14) ?
    C6 C7 C8 C9 . . . . 0.1(3) ?
    C7 C8 C9 C10 . . . . 0.0(3) ?
    C8 C9 C10 C11 . . . . 0.3(3) ?
    C9 C10 C11 C6 . . . . -0.6(3) ?
    C7 C6 C11 C10 . . . . 0.7(2) ?
    C1 C6 C11 C10 . . . . -176.43(14) ?
    N1 C5 C12 C13 . . . . -25.14(19) ?
    C4 C5 C12 C13 . . . . 97.57(16) ?
    N1 C5 C12 C17 . . . . 157.44(13) ?
    C4 C5 C12 C17 . . . . -79.85(16) ?
    C17 C12 C13 C14 . . . . 0.8(2) ?
    C5 C12 C13 C14 . . . . -176.61(14) ?
    C12 C13 C14 C15 . . . . -0.6(3) ?
    C13 C14 C15 C16 . . . . 0.0(3) ?
    C14 C15 C16 C17 . . . . 0.4(3) ?
    C15 C16 C17 C12 . . . . -0.1(3) ?
    C13 C12 C17 C16 . . . . -0.5(2) ?
    C5 C12 C17 C16 . . . . 177.05(15) ?
    C3 C2 C18 C19 . . . . -55.28(16) ?
    C1 C2 C18 C19 . . . . 65.64(16) ?
    C2 C18 C19 C20 . . . . 46.74(17) ?
    C18 C19 C20 C4 . . . . -45.54(17) ?
    C3 C4 C20 C19 . . . . 52.91(15) ?
    C5 C4 C20 C19 . . . . -67.39(16) ?
    C4 C3 C21 C22 . . . . -0.6(2) ?
    C2 C3 C21 C22 . . . . 178.80(14) ?
_shelx_hkl_file
;
   2   0   0   13.54    0.89
   2   0   0   12.66    1.11
   3   0   0    0.02    0.45
   3   0   0    0.13    0.56
   4   0   0  119.83    4.81
  -4   0   0  120.16    2.83
  -4   0   0  125.57    2.76
   4   0   0  125.91    4.19
  -5   0   0   22.32    1.10
   5   0   0   20.30    1.79
   5   0   0   24.79    2.45
  -5   0   0   21.92    0.90
  -6   0   0   22.63    1.10
   6   0   0   19.28    2.48
  -7   0   0    9.49    0.85
   7   0   0    8.62    2.18
   7   0   0    2.03    1.01
   8   0   0   32.85    3.84
  -8   0   0   31.16    1.69
   9   0   0    0.00    1.97
  -9   0   0    0.35    0.77
  10   0   0    4.22    2.77
  -9   1   0    0.05    0.80
   9  -1   0    0.31    1.93
   8  -1   0    9.44    2.49
  -8   1   0   12.56    1.22
   7  -1   0   30.31    3.38
   7  -1   0   34.43    2.65
  -7   1   0   29.80    1.51
   6  -1   0   -0.40    0.98
  -6   1   0    0.42    0.39
   6  -1   0    0.06    0.85
   5  -1   0   69.04    3.03
   5  -1   0   69.73    2.95
  -5   1   0   66.79    2.82
  -5   1   0   66.53    1.88
   5  -1   0   63.67    3.71
   4  -1   0    0.12    0.55
   4  -1   0   -0.86    0.64
   4  -1   0    0.05    0.51
  -4   1   0    0.19    0.19
  -4   1   0   -0.15    0.38
  -3   1   0   36.81    0.93
  -3   1   0   36.74    1.62
   3  -1   0   36.64    1.70
   3  -1   0   32.14    2.06
  -2   1   0    6.69    0.32
   2  -1   0    6.62    0.90
  -2   1   0    6.57    0.59
   2  -1   0    7.56    0.71
  -2   1   0    6.88    0.32
  -1   1   0  160.19    3.48
  -1   1   0  161.62    3.44
   0  -1   0  717.17   14.19
   0   1   0  696.92   14.14
  -1  -1   0  246.32    5.32
   1   1   0  245.58    5.27
  -1  -1   0  257.49    5.31
   1   1   0  253.55    6.19
   2   1   0  504.71   11.81
  -2  -1   0  507.78   10.29
  -2  -1   0  510.91   10.38
   3   1   0  139.77    4.71
   3   1   0  141.43    4.50
  -3  -1   0  141.39    3.27
  -3  -1   0  139.48    3.42
   3   1   0  139.71    4.12
  -4  -1   0   70.45    2.16
   4   1   0   68.39    2.82
  -4  -1   0   70.90    2.00
   4   1   0   68.69    3.41
   4   1   0   70.16    3.14
  -5  -1   0   33.61    1.58
   5   1   0   29.21    2.66
   5   1   0   34.27    2.15
  -5  -1   0   33.61    1.34
   5   1   0   34.89    2.41
   6   1   0   14.18    1.78
   6   1   0   17.22    2.47
   6   1   0   15.13    1.97
  -6  -1   0   16.43    1.01
   7   1   0    1.35    1.40
  -7  -1   0    0.61    0.49
   7   1   0    0.49    0.96
   8   1   0    5.54    1.62
  -8  -1   0    4.20    0.82
   8   1   0    4.24    2.13
   9   1   0    1.68    1.44
   9   1   0    3.19    2.20
  -9  -1   0    1.16    0.82
  10   1   0   -1.58    2.16
  10   1   0    0.07    1.51
  -9   2   0    2.38    2.41
   9  -2   0    0.41    1.99
   8  -2   0    0.81    1.69
  -8   2   0    0.78    0.75
  -8   2   0   -1.22    1.48
  -7   2   0   56.21    4.45
  -7   2   0   49.62    2.16
   7  -2   0   47.17    4.04
  -6   2   0    6.79    1.82
  -6   2   0    7.08    0.82
   6  -2   0    4.78    1.66
   5  -2   0    2.29    0.80
  -5   2   0    2.13    0.52
  -5   2   0    2.25    1.22
   5  -2   0    0.82    1.02
  -4   2   0    0.76    0.34
   4  -2   0    1.67    0.83
  -4   2   0    0.06    0.72
   4  -2   0   -0.44    0.76
  -4   2   0    1.28    0.38
  -4   2   0    1.13    0.52
   3  -2   0    0.80    0.68
  -3   2   0    1.61    0.38
  -3   2   0    0.96    0.79
  -3   2   0    1.08    0.40
  -3   2   0    0.63    0.27
  -2   2   0   65.92    1.96
  -2   2   0   67.74    2.72
   2  -2   0   65.02    2.69
  -2   2   0   65.85    2.20
  -2   2   0   66.20    1.91
  -1   2   0    3.14    0.47
   1  -2   0    2.29    0.33
  -1   2   0    2.83    0.40
   1  -2   0    2.22    0.50
  -1   2   0    2.18    0.53
  -1   2   0    2.54    0.37
   0  -2   0 4569.02   86.31
   0   2   0 4396.97   95.26
   0   2   0 4380.12   92.37
   1   2   0  542.09   12.93
  -1  -2   0  559.31   11.45
   1   2   0  548.46   12.41
   1   2   0  548.53   11.33
  -2  -2   0 1292.22   26.18
  -2  -2   0 1289.66   25.76
  -2  -2   0 1356.34   26.15
   2   2   0 1300.97   28.55
   2   2   0 1306.39   29.51
   2   2   0 1334.23   26.11
  -3  -2   0  159.21    3.60
   3   2   0  162.67    5.16
   3   2   0  145.09    5.15
  -3  -2   0  163.40    4.01
   3   2   0  156.52    4.65
  -3  -2   0  157.82    3.98
   4   2   0   39.15    2.15
   4   2   0   38.48    2.44
   4   2   0   37.97    2.53
  -4  -2   0   40.74    1.18
  -4  -2   0   37.54    1.57
  -5  -2   0   33.63    1.52
   5   2   0   28.97    2.48
   5   2   0   33.05    2.18
   5   2   0   28.50    2.61
   6   2   0   27.22    2.92
   6   2   0   26.19    2.60
  -6  -2   0   28.40    1.48
   6   2   0   29.26    2.44
   7   2   0   -0.16    1.40
  -7  -2   0   -0.06    0.46
   7   2   0   -0.15    0.93
   8   2   0    0.94    1.67
  -8  -2   0    0.40    0.60
   8   2   0    0.60    1.15
  -9  -2   0    3.07    0.95
   9   2   0    3.12    2.24
   9   2   0    3.17    1.63
  10   2   0    1.65    1.60
  10   2   0    2.19    2.59
  -9   3   0   -1.08    2.14
   9  -3   0   -1.43    1.73
  -8   3   0    0.64    1.82
   8  -3   0    0.76    1.65
  -8   3   0    0.13    0.83
  -7   3   0    0.58    0.68
  -7   3   0    1.52    1.51
   7  -3   0    0.81    1.51
  -6   3   0   65.51    4.17
  -6   3   0   54.89    2.38
   6  -3   0   54.63    3.89
  -5   3   0   -0.07    0.96
   5  -3   0    0.34    1.02
  -5   3   0   -0.19    0.43
  -4   3   0    1.66    0.59
  -4   3   0    0.47    0.89
   4  -3   0    0.45    0.92
  -4   3   0    1.52    0.56
  -3   3   0    3.07    0.37
   3  -3   0    4.09    1.00
  -3   3   0    1.84    0.49
  -3   3   0    3.39    0.58
  -3   3   0    2.40    0.84
  -3   3   0    4.42    0.74
   2  -3   0  239.21    6.81
  -2   3   0  247.92    5.83
  -2   3   0  244.83    5.85
  -2   3   0  244.31    6.89
  -2   3   0  242.24    5.32
  -2   3   0  236.80    6.38
  -1   3   0   48.09    2.12
   1  -3   0   44.88    1.65
  -1   3   0   43.38    1.71
   1  -3   0   46.28    2.06
  -1   3   0   45.07    1.55
  -1   3   0   45.37    1.98
   0   3   0  221.91    6.10
   0   3   0  220.92    5.27
   0  -3   0  220.09    5.35
   0   3   0  217.06    5.08
   0   3   0  216.32    5.81
  -1  -3   0  215.83    5.38
   1   3   0  215.81    5.95
  -1  -3   0  221.34    5.13
   1   3   0  213.67    5.24
   1   3   0  222.47    6.30
   2   3   0 1325.27   29.04
  -2  -3   0 1302.18   26.79
   2   3   0 1338.52   30.24
   2   3   0 1323.59   26.58
   2   3   0 1326.93   27.80
   3   3   0   30.75    2.08
   3   3   0   29.96    1.80
  -3  -3   0   32.94    1.44
   3   3   0   34.57    2.22
  -3  -3   0   35.69    1.66
  -4  -3   0    0.53    0.45
   4   3   0    0.64    0.58
   4   3   0    1.33    0.90
   4   3   0    2.37    1.12
  -4  -3   0    0.48    0.43
   5   3   0    2.38    1.09
  -5  -3   0    9.11    1.00
  -5  -3   0   14.35    1.00
   5   3   0   11.98    1.55
   5   3   0    8.16    1.69
   6   3   0    7.69    1.83
  -6  -3   0    5.66    0.80
   6   3   0    5.34    1.76
   6   3   0    4.67    1.30
  -6  -3   0    5.02    0.87
   7   3   0   47.82    3.90
  -7  -3   0   52.58    2.10
   7   3   0   43.90    3.97
  -7  -3   0   52.28    2.44
   7   3   0   46.29    3.30
   8   3   0    2.33    1.39
  -8  -3   0    1.88    0.83
   8   3   0    1.74    1.83
  -9  -3   0    1.79    0.89
   9   3   0    2.11    1.59
   9   3   0    1.59    2.11
   8  -4   0    2.93    2.10
  -8   4   0    3.90    1.26
  -8   4   0    4.91    2.22
  -7   4   0    7.63    1.29
  -7   4   0   16.38    2.93
   7  -4   0   10.12    2.54
  -6   4   0    2.84    0.88
  -6   4   0    2.16    1.45
   6  -4   0    1.33    1.29
  -5   4   0    8.87    1.14
  -5   4   0   10.42    1.98
  -5   4   0    9.16    0.81
   5  -4   0    6.30    1.68
   4  -4   0   -0.97    0.73
  -4   4   0    0.55    0.64
  -4   4   0   -0.13    0.86
  -4   4   0   -0.07    0.53
  -4   4   0    0.30    0.47
  -3   4   0    6.01    0.94
   3  -4   0    6.07    1.28
  -3   4   0    4.79    0.83
  -3   4   0    7.44    1.38
  -3   4   0    5.62    0.70
  -2   4   0    6.16    0.85
   2  -4   0    4.55    1.01
  -2   4   0    7.48    1.26
  -2   4   0    5.64    0.73
  -2   4   0    4.49    0.84
  -1   4   0    0.19    0.51
  -1   4   0    0.71    0.52
  -1   4   0   -0.25    0.35
  -1   4   0    0.17    0.43
   1  -4   0   -0.59    0.30
   0   4   0   15.01    1.41
   0   4   0   17.10    1.14
   0   4   0   14.76    1.12
   0   4   0   14.74    1.41
   0  -4   0   14.84    1.17
   1   4   0  219.16    5.65
   1   4   0  224.09    6.84
  -1  -4   0  216.98    5.82
   1   4   0  218.93    6.48
  -1  -4   0  224.85    5.52
   1   4   0  229.45    5.71
   1   4   0  225.85    5.47
   2   4   0  220.06    6.56
  -2  -4   0  216.76    5.86
   2   4   0  216.03    5.96
   2   4   0  222.25    5.65
  -2  -4   0  221.85    5.53
   2   4   0  217.61    6.96
   3   4   0   27.45    2.28
  -3  -4   0   25.89    1.60
   3   4   0   21.47    1.93
  -3  -4   0   21.09    1.33
   3   4   0   24.70    1.82
   4   4   0   14.40    1.59
   4   4   0   12.11    1.77
   4   4   0   10.38    1.79
  -4  -4   0   14.56    1.32
   5   4   0    2.72    1.19
   5   4   0    3.13    1.02
  -5  -4   0    3.80    0.89
   5   4   0    3.29    1.43
  -5  -4   0    1.48    0.65
   6   4   0   35.86    3.43
  -6  -4   0   53.83    2.59
   6   4   0   51.68    3.91
   6   4   0   55.35    3.35
  -7  -4   0    2.67    0.99
   7   4   0    2.06    1.19
   7   4   0    4.73    1.94
   7   4   0    3.17    1.72
  -8  -4   0    5.13    1.04
   8   4   0    5.23    1.70
   8   4   0    6.20    2.42
  -8  -4   0    5.69    1.30
  -9  -4   0    2.37    1.03
   9   4   0    4.61    1.87
   9   4   0    5.93    2.71
  -8   5   0   23.59    3.68
   8  -5   0   19.40    3.35
  -7   5   0    8.03    1.53
   7  -5   0    9.94    2.49
  -7   5   0   10.38    1.27
  -7   5   0   11.12    2.67
  -6   5   0    0.34    1.34
   6  -5   0   -0.31    1.25
  -6   5   0    0.21    0.81
  -6   5   0    1.03    0.75
   5  -5   0   10.69    2.14
  -5   5   0    6.15    0.96
  -5   5   0    5.88    1.17
  -5   5   0    3.95    1.66
   4  -5   0   20.41    2.42
  -4   5   0   22.93    2.51
  -4   5   0   18.09    1.64
  -4   5   0   20.59    1.44
  -3   5   0    0.45    0.70
   3  -5   0    0.05    0.89
  -3   5   0   -0.40    0.93
  -3   5   0    1.30    0.71
  -3   5   0    1.07    0.68
  -2   5   0   31.25    2.26
  -2   5   0   29.55    1.82
  -2   5   0   28.81    1.60
   2  -5   0   29.30    2.28
  -2   5   0   28.98    2.05
  -1   5   0    5.83    1.26
  -1   5   0    6.48    0.96
  -1   5   0    3.79    0.98
  -1   5   0    6.15    0.88
   0   5   0    0.26    0.89
   0   5   0    1.84    0.65
   0  -5   0    0.98    0.57
   0   5   0    1.03    0.71
   0   5   0    1.64    0.65
   1   5   0   73.04    2.66
  -1  -5   0   74.44    2.66
   1   5   0   71.01    3.44
   1   5   0   70.89    3.54
   1   5   0   69.46    2.65
   1   5   0   67.48    2.74
  -1  -5   0   69.72    2.89
   2   5   0    2.19    1.14
  -2  -5   0    2.12    0.75
   2   5   0    2.51    0.77
   2   5   0    2.58    0.75
  -2  -5   0    2.25    0.74
   2   5   0    2.49    0.96
   2   5   0    3.82    0.87
   3   5   0   44.46    2.88
   3   5   0   45.85    2.52
  -3  -5   0   46.56    2.20
  -3  -5   0   47.40    2.46
   3   5   0   48.55    3.19
   4   5   0    3.68    1.10
   4   5   0    4.77    1.48
  -4  -5   0    4.35    0.86
  -4  -5   0    5.38    1.13
   5   5   0    0.98    1.24
   5   5   0    1.46    1.22
  -5  -5   0    0.87    0.69
  -5  -5   0    1.17    0.69
   5   5   0    1.34    0.93
   6   5   0    0.12    1.27
  -6  -5   0    0.60    0.62
  -6  -5   0    0.01    0.66
   6   5   0   -0.58    1.22
   6   5   0   -0.15    0.87
   7   5   0    0.68    1.45
   7   5   0   -0.23    1.49
  -7  -5   0    0.59    0.76
  -7  -5   0   -0.59    0.76
   7   5   0    0.53    1.00
  -8  -5   0    0.77    1.06
   8   5   0   -0.06    1.78
   8   5   0   -1.23    1.67
   8   5   0   -0.05    1.21
  -8  -5   0    0.35    0.87
   9   5   0    4.06    2.68
   9   5   0    0.33    1.45
  -9  -5   0    2.36    1.20
  -7   6   0   14.18    2.96
  -7   6   0   15.10    1.69
   7  -6   0   14.06    2.96
   6  -6   0    0.38    1.45
  -6   6   0    0.46    1.61
  -6   6   0    0.33    0.89
  -6   6   0    0.81    1.00
   5  -6   0   12.41    2.39
  -5   6   0   12.18    1.43
  -5   6   0   13.91    1.74
  -5   6   0   12.38    2.29
  -4   6   0   35.42    1.99
  -4   6   0   26.89    2.16
   4  -6   0   34.34    3.09
  -4   6   0   35.84    3.24
   3  -6   0   24.52    2.51
  -3   6   0   19.97    1.85
  -3   6   0   17.80    2.30
  -3   6   0   20.73    1.70
  -3   6   0   21.78    2.15
  -2   6   0   36.18    1.98
  -2   6   0   37.60    2.59
  -2   6   0   33.47    2.69
  -2   6   0   31.08    2.06
  -1   6   0    2.50    1.25
  -1   6   0    1.68    0.83
  -1   6   0    2.72    0.87
  -1   6   0    3.02    1.15
   0   6   0   35.91    2.05
   0   6   0   36.00    2.12
   0   6   0   37.31    2.69
   0   6   0   40.33    2.76
   1   6   0   16.09    1.48
   1   6   0   13.39    1.92
  -1  -6   0   14.61    1.36
   1   6   0   12.35    1.35
   1   6   0   19.15    2.18
  -1  -6   0   15.04    1.56
   2   6   0   20.92    2.28
   2   6   0   23.16    2.47
   2   6   0   24.07    1.89
  -2  -6   0   26.08    1.75
  -2  -6   0   22.85    1.89
   3   6   0   19.79    2.47
  -3  -6   0   16.35    1.73
   3   6   0   22.70    2.06
   3   6   0   24.37    2.50
  -3  -6   0   15.72    1.57
   4   6   0   -0.24    0.99
  -4  -6   0    0.14    0.74
   4   6   0    1.07    0.91
   4   6   0   -0.29    1.11
  -4  -6   0    1.36    0.78
  -5  -6   0   18.97    1.89
   5   6   0   18.83    2.24
   5   6   0   14.32    2.57
  -5  -6   0   16.61    1.65
   5   6   0   16.21    2.44
  -6  -6   0    2.76    1.09
  -6  -6   0    0.33    0.82
   6   6   0    1.05    1.09
   6   6   0    2.40    1.62
   6   6   0   -0.17    1.35
   7   6   0    2.00    1.43
   7   6   0    2.90    1.78
  -7  -6   0    3.17    1.25
   7   6   0    3.17    1.91
  -7  -6   0    2.37    1.00
  -8  -6   0    1.43    1.05
   8   6   0    1.06    1.45
   8   6   0   -0.80    1.86
   8   6   0    1.99    2.08
   6  -7   0    0.85    1.60
  -6   7   0   -2.32    1.62
  -6   7   0    1.09    1.07
  -5   7   0    1.42    1.62
  -5   7   0    1.04    0.99
  -5   7   0   -0.24    0.99
   5  -7   0    1.08    1.53
  -4   7   0   18.75    1.82
   4  -7   0   13.76    2.39
  -4   7   0   13.98    2.46
  -4   7   0   18.13    2.07
  -3   7   0   80.10    3.43
  -3   7   0   84.02    3.79
  -3   7   0   76.26    4.44
  -2   7   0   27.75    2.76
  -2   7   0   36.69    2.20
  -2   7   0   31.03    2.72
  -2   7   0   27.25    2.22
  -1   7   0   -0.69    0.82
  -1   7   0   -0.62    0.80
  -1   7   0   -0.37    0.66
  -1   7   0    0.07    1.37
   0   7   0    2.70    1.28
   0   7   0    3.20    1.57
   0   7   0    2.91    1.02
   0   7   0    2.28    1.02
   1   7   0    2.04    1.06
   1   7   0    0.64    1.02
   1   7   0    3.47    1.70
   2   7   0   33.55    3.14
  -2  -7   0   37.08    2.28
   2   7   0   43.32    3.27
   3   7   0    2.60    1.11
   3   7   0    2.69    1.49
   3   7   0    4.03    1.55
  -3  -7   0    2.95    1.03
  -3  -7   0    2.65    1.04
   4   7   0    3.43    1.73
   4   7   0    1.38    1.05
  -4  -7   0    3.64    1.17
   4   7   0    1.45    1.39
  -4  -7   0    1.69    0.94
   5   7   0    6.00    1.49
   5   7   0   11.13    2.39
   5   7   0    4.31    1.72
  -5  -7   0    7.73    1.46
  -5  -7   0    7.08    1.44
  -6  -7   0    1.93    1.16
   6   7   0   -0.47    1.04
  -6  -7   0    0.11    1.02
   6   7   0    0.10    1.58
   6   7   0    0.73    1.48
  -7  -7   0   -0.33    0.97
   7   7   0    0.40    1.89
   7   7   0    0.34    1.80
  -7  -7   0    0.35    1.18
   7   7   0    0.19    1.21
  -8  -7   0   -0.57    1.10
   8   7   0   -0.33    2.27
   8   7   0   -0.20    1.46
   8   7   0    0.85    2.22
  -5   8   0    0.14    1.05
  -5   8   0   -1.21    1.61
   5  -8   0    0.93    1.63
  -4   8   0    0.27    1.00
  -4   8   0    0.80    1.53
  -4   8   0   -0.58    0.95
  -3   8   0    3.69    1.26
  -3   8   0    2.98    1.24
  -3   8   0    3.11    1.93
  -2   8   0   50.67    2.97
  -2   8   0   49.85    3.74
  -2   8   0   44.50    2.99
  -2   8   0   47.02    3.86
  -1   8   0   14.88    2.41
  -1   8   0   12.74    1.76
  -1   8   0   14.06    2.44
  -1   8   0   10.02    1.66
   0   8   0    2.01    1.29
   0   8   0   -0.21    1.51
   0   8   0    0.39    0.92
   1   8   0   -0.73    0.88
   1   8   0    0.84    1.60
   2   8   0    0.84    1.11
   2   8   0   -1.27    1.32
  -3  -8   0   -0.64    0.81
   3   8   0    3.69    1.82
   3   8   0   -1.08    1.19
  -4  -8   0   13.99    1.85
   4   8   0   16.65    2.28
   4   8   0   15.90    2.58
   4   8   0   13.75    2.74
   5   8   0   11.06    2.06
  -5  -8   0   10.34    1.77
   5   8   0   11.35    2.75
   5   8   0    9.61    2.33
  -6  -8   0    0.42    1.28
   6   8   0    2.61    1.86
  -6  -8   0   -0.87    1.09
   6   8   0    3.58    2.23
   6   8   0    1.35    1.35
   7   8   0   -0.36    1.28
  -7  -8   0    0.68    1.18
   7   8   0    2.60    1.96
   7   8   0   -0.04    2.10
  -4   9   0    3.71    2.34
  -4   9   0    4.40    1.62
  -3   9   0    5.55    2.28
  -3   9   0    6.74    1.74
  -3   9   0    6.65    1.82
  -2   9   0   13.96    2.15
  -2   9   0   13.44    2.01
  -2   9   0   22.51    3.24
  -1   9   0    1.58    1.80
  -1   9   0    1.16    1.86
  -1   9   0    3.22    1.44
   0   9   0   -1.78    1.74
   0   9   0    1.86    1.54
   1   9   0   -0.68    1.32
   1   9   0    0.17    1.81
   2   9   0   10.70    2.61
   2   9   0   10.75    2.52
   3   9   0    4.54    2.05
   3   9   0    1.27    1.49
   4   9   0    1.78    1.79
   4   9   0   -0.11    1.62
  -5  -9   0    5.20    1.84
   5   9   0    1.33    2.00
   5   9   0    3.31    2.01
   6   9   0    5.41    2.06
   6   9   0    4.24    2.34
  -6  -9   0    1.44    1.46
   6   9   0    2.83    2.54
  -2  10   0    4.07    1.72
  -2  10   0    3.27    2.39
  -1  10   0    3.40    1.68
  -1  10   0    2.53    1.96
  -1  10   0    2.66    2.43
   0  10   0    3.81    2.37
   0  10   0    4.88    2.15
   1  10   0    0.66    1.74
   1  10   0   -0.48    1.98
   2  10   0    1.95    2.26
   2  10   0    4.30    1.99
   3  10   0    3.22    2.23
   3  10   0    1.90    1.97
   4  10   0   -0.23    1.97
   4  10   0   -0.30    1.97
   4  10  -1   -0.65    2.02
   4  10  -1    0.11    1.89
   3  10  -1    3.79    2.24
   3  10  -1    1.62    2.01
   2  10  -1    0.25    1.82
   2  10  -1    1.88    2.27
   1  10  -1    4.07    2.43
   1  10  -1    1.28    1.91
   0  10  -1   -2.24    1.91
   0  10  -1    1.19    1.58
  -1  10  -1    4.17    2.52
  -1  10  -1    1.60    1.54
  -1  10  -1    0.86    1.55
  -2  10  -1    1.71    2.24
  -2  10  -1    1.39    1.64
   6   9  -1    1.76    1.65
   6   9  -1    1.91    2.29
  -6  -9   1    1.91    1.54
   6   9  -1    4.92    2.38
   5   9  -1    6.82    2.40
   5   9  -1    3.19    2.18
  -5  -9   1    3.30    1.57
   4   9  -1    2.84    2.03
   4   9  -1    4.85    1.97
   3   9  -1    1.47    1.44
   3   9  -1    2.57    1.82
   2   9  -1    1.06    1.81
   2   9  -1    1.37    1.70
   1   9  -1    0.23    1.85
   1   9  -1    1.99    1.45
   0   9  -1   13.82    1.98
   0   9  -1   13.26    2.93
   0   9  -1   19.63    2.96
  -1   9  -1   24.07    2.36
  -1   9  -1   28.17    3.41
  -1   9  -1   21.16    3.10
  -2   9  -1    2.50    1.97
  -2   9  -1    3.32    1.76
  -2   9  -1    4.28    1.51
  -2   9  -1    6.12    1.68
  -3   9  -1   21.71    3.31
  -3   9  -1   17.54    2.37
  -3   9  -1   20.95    2.43
  -4   9  -1    1.63    2.04
  -4   9  -1    2.05    1.33
   7   8  -1    2.61    1.83
   7   8  -1    2.31    2.17
  -7  -8   1    0.90    1.27
   7   8  -1    1.01    2.05
   6   8  -1    6.48    1.84
   6   8  -1    9.63    2.80
  -6  -8   1    7.63    1.78
  -6  -8   1    7.01    1.87
   6   8  -1    9.96    2.65
  -5  -8   1    8.80    1.73
   5   8  -1    8.82    1.95
   5   8  -1    7.26    2.36
   5   8  -1   11.18    2.62
   4   8  -1    3.70    1.70
   4   8  -1    1.25    1.23
   4   8  -1    0.80    1.32
  -4  -8   1    0.49    1.09
   3   8  -1    0.98    1.13
   3   8  -1   -0.05    1.48
   2   8  -1    2.05    1.34
   2   8  -1   -0.19    1.50
   1   8  -1   14.32    2.49
   1   8  -1   10.41    2.21
   0   8  -1    0.21    1.08
   0   8  -1   -0.95    0.85
   0   8  -1   -1.00    1.39
  -1   8  -1    7.58    1.97
  -1   8  -1    8.25    1.59
  -1   8  -1    8.00    2.13
  -1   8  -1    6.54    1.50
  -2   8  -1   22.70    2.19
  -2   8  -1   23.81    2.98
  -2   8  -1   20.58    2.19
  -2   8  -1   19.98    2.70
  -3   8  -1    3.35    1.26
  -3   8  -1    3.14    1.66
  -3   8  -1    3.32    1.29
  -4   8  -1   10.28    2.47
  -4   8  -1   15.12    1.84
  -4   8  -1    8.15    1.77
  -5   8  -1    2.33    1.95
  -5   8  -1    5.11    1.31
   8   7  -1    0.46    1.54
  -8  -7   1    0.79    1.19
   8   7  -1    0.79    2.36
   8   7  -1    2.80    2.43
  -7  -7   1    0.61    1.02
   7   7  -1    3.61    2.16
   7   7  -1    0.31    1.87
  -7  -7   1    3.21    1.52
   7   7  -1    0.55    1.34
   6   7  -1    2.61    1.82
   6   7  -1    4.17    1.53
  -6  -7   1    2.75    1.31
  -6  -7   1    3.14    1.26
   6   7  -1    6.72    2.30
   5   7  -1    0.36    1.41
  -5  -7   1   -0.82    0.88
   5   7  -1    1.20    1.43
   5   7  -1    0.04    0.92
  -5  -7   1   -0.04    0.88
   4   7  -1    7.74    1.59
   4   7  -1    7.74    2.03
  -4  -7   1    5.38    1.30
  -4  -7   1    5.80    1.43
   4   7  -1    9.74    2.07
   3   7  -1   20.26    2.77
   3   7  -1   17.27    1.97
  -3  -7   1   21.72    1.92
   3   7  -1   31.17    2.99
  -2  -7   1    3.21    1.02
   2   7  -1    1.74    1.22
   2   7  -1    3.04    1.61
   1   7  -1    1.18    0.95
   1   7  -1    0.94    1.05
   1   7  -1    0.74    1.31
   0   7  -1    0.49    0.89
   0   7  -1    2.28    0.87
   0   7  -1    3.79    1.37
   0   7  -1    0.76    1.43
  -1   7  -1    4.78    1.16
  -1   7  -1    3.41    1.33
  -1   7  -1    3.43    1.62
  -1   7  -1    2.53    0.96
  -2   7  -1   16.29    1.76
  -2   7  -1   20.24    2.36
  -2   7  -1   14.81    1.58
  -2   7  -1   18.45    2.32
  -3   7  -1    2.41    1.04
  -3   7  -1    2.71    1.51
  -3   7  -1    3.24    1.06
  -3   7  -1    3.81    1.54
  -4   7  -1   -1.61    1.07
  -4   7  -1    1.24    0.93
   4  -7   1   -0.42    1.22
  -4   7  -1   -0.43    0.90
  -5   7  -1    2.25    1.53
  -5   7  -1    3.40    1.31
   5  -7   1    2.07    1.64
  -5   7  -1    4.23    1.27
   6  -7   1   -0.01    1.54
  -6   7  -1   -0.82    1.01
  -6   7  -1   -1.15    1.77
  -7   7  -1   -0.94    1.13
  -8  -6   1    1.07    0.98
   8   6  -1    1.50    1.59
   8   6  -1    3.15    2.26
   7   6  -1    0.19    1.49
  -7  -6   1    1.41    1.14
  -7  -6   1    1.23    0.94
   7   6  -1    0.27    1.54
   7   6  -1    0.11    1.16
   6   6  -1    1.06    0.98
  -6  -6   1   -0.13    0.75
   6   6  -1    0.15    1.51
   6   6  -1    1.22    1.51
  -6  -6   1   -0.16    0.91
   5   6  -1    0.78    1.33
  -5  -6   1    1.46    0.94
   5   6  -1    1.60    1.37
  -5  -6   1    0.61    0.77
   5   6  -1    0.04    0.88
  -4  -6   1   27.20    1.99
   4   6  -1   27.07    2.79
   4   6  -1   32.43    2.54
   4   6  -1   27.88    2.99
  -4  -6   1   29.28    2.25
   3   6  -1  173.62    6.68
  -3  -6   1  175.66    5.82
  -3  -6   1  189.59    5.51
   3   6  -1  180.27    7.17
   3   6  -1  186.61    6.03
   2   6  -1    7.07    1.54
  -2  -6   1    7.29    1.14
   2   6  -1   10.88    1.36
   2   6  -1    7.33    1.74
  -2  -6   1    6.41    1.14
   1   6  -1    2.98    0.90
   1   6  -1    4.02    0.88
  -1  -6   1    3.56    0.85
   1   6  -1    3.76    1.30
   1   6  -1    1.15    0.80
   1   6  -1    7.07    1.66
   0   6  -1   14.02    1.40
   0   6  -1   12.18    1.72
   0   6  -1   12.66    1.42
   0   6  -1   17.52    2.09
  -1   6  -1    0.34    1.17
  -1   6  -1    2.16    0.87
  -1   6  -1    2.32    0.80
  -1   6  -1    1.22    0.80
  -2   6  -1    7.40    1.43
  -2   6  -1    4.10    1.30
  -2   6  -1    8.26    1.14
  -2   6  -1    6.89    1.11
  -3   6  -1  260.83    8.06
  -3   6  -1  246.72    6.98
  -3   6  -1  240.47    6.44
  -3   6  -1  242.15    8.22
   3  -6   1  237.59    8.17
  -4   6  -1   74.53    3.33
  -4   6  -1   69.78    2.87
   4  -6   1   77.12    4.32
  -4   6  -1   67.33    4.11
  -5   6  -1   40.67    2.17
  -5   6  -1   37.15    3.55
   5  -6   1   37.07    3.46
  -5   6  -1   37.46    2.43
  -6   6  -1    0.33    1.62
  -6   6  -1    1.08    0.96
   6  -6   1    1.68    1.48
  -6   6  -1    2.75    0.98
  -7   6  -1    2.35    1.96
  -7   6  -1   -0.36    0.96
   7  -6   1   -0.69    1.42
   9   5  -1    0.40    2.40
   9   5  -1    2.83    1.73
  -9  -5   1    1.59    1.16
   8   5  -1    0.10    1.26
  -8  -5   1    0.93    1.18
   8   5  -1    1.25    2.12
  -8  -5   1    2.32    1.05
  -7  -5   1    0.32    0.70
   7   5  -1    1.54    1.11
  -7  -5   1    0.12    0.93
   7   5  -1    0.21    1.47
   7   5  -1    1.09    1.58
   6   5  -1   21.76    2.41
  -6  -5   1   22.86    1.99
   6   5  -1   27.10    3.07
   6   5  -1   26.47    3.09
  -6  -5   1   22.93    1.79
   5   5  -1    0.79    0.92
   5   5  -1    0.23    0.97
  -5  -5   1    0.18    0.68
  -5  -5   1   -0.14    0.60
   5   5  -1    0.61    1.11
  -4  -5   1   89.13    3.30
   4   5  -1   87.43    4.55
   4   5  -1   81.95    4.38
  -4  -5   1   88.02    3.58
   4   5  -1   97.08    4.05
   3   5  -1    1.75    1.12
  -3  -5   1    1.12    0.68
   3   5  -1    1.30    0.79
  -3  -5   1    0.74    0.66
   3   5  -1    2.25    1.04
   2   5  -1   49.64    2.33
  -2  -5   1   45.34    2.14
  -2  -5   1   45.16    2.29
   2   5  -1   47.78    2.11
   2   5  -1   46.83    2.34
   2   5  -1   41.11    2.81
   2   5  -1   44.67    2.87
   1   5  -1    1.00    0.76
   1   5  -1    2.57    0.73
   1   5  -1    0.81    0.54
  -1  -5   1    1.05    0.55
   1   5  -1    1.33    1.01
   1   5  -1    0.84    0.55
  -1  -5   1    1.38    0.61
   0   5  -1   27.33    2.03
   0   5  -1   31.23    1.74
   0   5  -1   27.64    1.62
   0   5  -1   23.46    2.05
   0  -5   1   28.82    1.69
  -1   5  -1   51.08    2.76
  -1   5  -1   46.40    2.05
  -1   5  -1   53.83    2.34
  -1   5  -1   47.02    2.68
  -2   5  -1   45.39    1.97
  -2   5  -1   44.55    2.56
  -2   5  -1   46.13    2.68
  -2   5  -1   43.05    2.16
   2  -5   1   43.89    2.67
  -3   5  -1    0.09    0.89
   3  -5   1    0.32    0.82
  -3   5  -1    0.16    0.57
  -3   5  -1    2.15    0.90
  -3   5  -1    0.91    0.62
  -4   5  -1   32.17    1.66
  -4   5  -1   31.28    1.98
   4  -5   1   32.82    2.79
  -4   5  -1   33.43    2.85
  -4   5  -1   33.78    2.34
  -5   5  -1   11.41    1.09
   5  -5   1   10.62    2.11
  -5   5  -1   11.33    1.35
  -5   5  -1   13.17    2.20
  -6   5  -1    2.33    0.77
  -6   5  -1    0.89    1.29
  -6   5  -1    0.42    0.74
   6  -5   1    0.54    1.33
  -7   5  -1    6.43    2.27
   7  -5   1    4.86    1.86
  -7   5  -1    5.49    1.27
   8  -5   1   -0.48    1.61
  -8   5  -1   -2.49    1.65
  -9  -4   1    1.49    0.99
   9   4  -1    1.95    1.42
   9   4  -1    0.92    2.30
  -8  -4   1   -0.30    0.73
   8   4  -1   -0.50    0.99
   8   4  -1   -0.21    1.85
  -8  -4   1    0.73    0.99
  -7  -4   1    7.97    1.31
  -7  -4   1    8.48    1.17
   7   4  -1   10.25    2.50
   7   4  -1   11.46    2.35
   7   4  -1   14.09    2.16
  -6  -4   1    0.11    0.56
   6   4  -1   -0.08    1.09
   6   4  -1   -0.25    1.21
  -6  -4   1    0.29    0.62
   6   4  -1    0.35    0.83
  -5  -4   1   -0.40    0.52
   5   4  -1    1.93    1.14
   5   4  -1   -0.09    0.64
   5   4  -1    0.51    1.10
  -5  -4   1    0.17    0.51
  -4  -4   1   42.52    2.13
  -4  -4   1   38.51    1.84
   4   4  -1   38.67    2.81
   4   4  -1   40.26    2.43
   4   4  -1   37.11    2.70
   3   4  -1  136.75    5.31
  -3  -4   1  145.44    4.36
  -3  -4   1  141.57    4.05
   3   4  -1  136.16    4.60
   3   4  -1  146.15    5.24
   2   4  -1  160.85    4.55
   2   4  -1  159.41    5.38
  -2  -4   1  166.08    4.69
   2   4  -1  159.54    4.77
  -2  -4   1  162.09    4.41
   2   4  -1  166.83    5.69
   1   4  -1   50.96    2.61
   1   4  -1   51.11    1.99
   1   4  -1   50.44    2.07
   1   4  -1   55.78    2.71
  -1  -4   1   48.84    2.11
  -1  -4   1   48.53    1.94
   1   4  -1   48.65    2.01
   0   4  -1  114.26    3.40
   0   4  -1  109.56    4.04
   0   4  -1  101.61    3.85
   0   4  -1  112.77    3.23
   0  -4   1  114.15    3.42
   1  -4   1   77.62    2.59
  -1   4  -1   76.13    3.16
  -1   4  -1   77.47    2.67
  -1   4  -1   78.22    3.22
  -1   4  -1   79.79    2.49
  -2   4  -1   28.65    1.98
  -2   4  -1   28.74    1.52
  -2   4  -1   29.39    1.34
  -2   4  -1   26.90    1.77
   2  -4   1   28.36    1.95
  -3   4  -1   17.23    1.26
   3  -4   1   17.70    1.82
  -3   4  -1   21.10    1.97
  -3   4  -1   16.56    0.99
  -3   4  -1   15.47    1.45
  -4   4  -1    0.43    0.53
   4  -4   1   -0.24    0.85
  -4   4  -1    0.31    0.70
  -4   4  -1    0.71    0.71
  -4   4  -1    1.32    0.44
  -5   4  -1    1.01    0.65
   5  -4   1    0.21    1.06
  -5   4  -1    1.46    1.21
  -6   4  -1    3.44    1.50
  -6   4  -1    6.07    1.04
   6  -4   1    3.47    1.61
  -7   4  -1    0.64    0.78
  -7   4  -1    1.16    1.64
   7  -4   1    1.72    1.57
   8  -4   1    2.31    2.00
  -8   4  -1    4.28    2.03
  -8   4  -1    1.50    1.05
  -9   4  -1    1.78    2.36
   9  -4   1    3.83    2.40
   9   3  -1   10.15    3.00
  -9  -3   1    5.84    1.15
   9   3  -1    6.95    2.05
   8   3  -1    3.40    2.04
   8   3  -1    4.86    1.65
  -8  -3   1    3.46    0.87
  -8  -3   1    2.89    1.00
   7   3  -1   12.27    2.01
  -7  -3   1   11.80    1.10
  -7  -3   1    9.93    1.27
   7   3  -1   15.20    2.72
   6   3  -1   89.59    4.98
   6   3  -1   92.23    4.68
  -6  -3   1   88.38    3.28
  -6  -3   1   83.23    2.78
   6   3  -1   82.75    4.07
   5   3  -1   20.81    2.24
  -5  -3   1   21.61    1.23
  -5  -3   1   22.31    1.48
   5   3  -1   21.11    2.00
   5   3  -1   20.23    2.40
  -4  -3   1    1.56    0.46
   4   3  -1    1.77    0.93
   4   3  -1    1.83    0.70
   4   3  -1    0.93    0.73
  -4  -3   1    1.54    0.53
   3   3  -1    4.50    0.77
   3   3  -1    5.07    1.19
  -3  -3   1    4.93    0.66
   3   3  -1    3.55    0.89
  -3  -3   1    4.17    0.67
   3   3  -1    5.10    0.88
  -2  -3   1   13.00    1.00
   2   3  -1   14.22    1.21
   2   3  -1   16.42    1.49
  -2  -3   1   14.07    0.93
   2   3  -1   14.20    1.04
   2   3  -1   12.46    1.34
   1   3  -1   84.05    2.60
  -1  -3   1   79.40    2.42
   1   3  -1   79.44    3.15
   1   3  -1   82.78    3.13
  -1  -3   1   83.60    2.63
   0   3  -1  239.04    6.52
   0   3  -1  236.09    5.59
   0  -3   1  234.76    5.61
   0   3  -1  233.99    6.32
   0   3  -1  240.88    5.43
  -1   3  -1    6.28    0.60
  -1   3  -1    6.59    0.84
  -1   3  -1    8.71    0.97
   1  -3   1    6.24    0.88
  -1   3  -1    8.03    0.72
   1  -3   1    7.89    0.67
  -2   3  -1    9.95    1.01
  -2   3  -1    8.79    1.12
   2  -3   1   10.97    1.21
  -2   3  -1    9.58    0.81
  -2   3  -1   10.91    0.63
  -2   3  -1    8.66    0.76
  -3   3  -1    8.47    0.79
  -3   3  -1    9.95    1.39
   3  -3   1   10.21    1.35
  -3   3  -1    9.94    1.06
  -3   3  -1    8.25    0.74
  -4   3  -1   16.48    1.39
  -4   3  -1   16.51    1.05
   4  -3   1   14.71    1.88
  -4   3  -1   15.85    1.89
   5  -3   1   40.77    2.99
  -5   3  -1   37.30    1.69
  -5   3  -1   38.14    3.03
  -6   3  -1   43.82    1.91
  -6   3  -1   40.03    3.44
   6  -3   1   37.14    3.35
  -7   3  -1   -0.18    1.42
   7  -3   1    0.53    1.51
  -7   3  -1    1.47    0.73
   8  -3   1   -0.81    1.54
  -8   3  -1    0.46    1.84
  -8   3  -1    0.87    0.77
  -9   3  -1    1.95    2.50
   9  -3   1    4.77    2.42
  10   2  -1   -1.14    1.37
   9   2  -1    1.55    2.26
  -9  -2   1   -0.01    0.86
   9   2  -1    0.70    1.39
   8   2  -1    0.96    1.72
  -8  -2   1    0.63    0.71
   8   2  -1    1.41    1.26
  -8  -2   1    0.30    0.60
   7   2  -1   -0.16    0.92
   7   2  -1    0.36    1.32
  -7  -2   1    0.58    0.57
   6   2  -1    0.00    1.04
  -6  -2   1    0.75    0.51
  -6  -2   1    0.25    0.40
   6   2  -1    0.75    1.21
   6   2  -1    0.36    0.74
  -5  -2   1    8.45    0.87
   5   2  -1    7.13    1.41
   5   2  -1    6.55    1.17
   5   2  -1    7.89    1.72
  -5  -2   1    7.47    0.70
  -4  -2   1  148.44    4.09
   4   2  -1  155.07    4.89
  -4  -2   1  147.33    3.64
   4   2  -1  144.56    5.59
   4   2  -1  162.52    5.45
  -4  -2   1  160.57    4.37
   3   2  -1    1.43    0.54
  -3  -2   1    2.53    0.58
  -3  -2   1    0.67    0.31
   3   2  -1    1.32    0.67
   3   2  -1    1.12    0.58
  -2  -2   1  684.47   13.97
  -2  -2   1  692.05   14.30
   2   2  -1  701.88   16.01
   2   2  -1  669.89   15.02
   2   2  -1  709.88   14.36
   2   2  -1  693.31   16.21
   1   2  -1 2025.27   42.10
  -1  -2   1 2000.60   39.00
   1   2  -1 1972.54   38.92
   1   2  -1 1925.90   43.23
   0   2  -1  158.99    4.42
   0   2  -1  170.86    3.92
   0  -2   1  166.87    3.94
   0   2  -1  169.84    4.57
  -1   2  -1    0.73    0.26
  -1   2  -1    1.20    0.45
  -1   2  -1    0.82    0.29
  -1   2  -1    0.34    0.30
   1  -2   1    0.72    0.41
  -2   2  -1   25.26    0.92
  -2   2  -1   24.08    1.50
  -2   2  -1   25.12    0.96
   2  -2   1   24.56    1.52
  -2   2  -1   22.97    1.27
  -3   2  -1 2747.23   58.20
  -3   2  -1 2647.55   57.35
   3  -2   1 2622.58   57.36
   3  -2   1 2753.61   58.74
  -3   2  -1 2633.42   52.07
  -3   2  -1 2667.73   52.22
  -4   2  -1    6.00    0.90
   4  -2   1    8.28    1.31
   4  -2   1    9.20    1.56
  -4   2  -1    6.98    0.50
  -4   2  -1    7.74    1.44
  -4   2  -1    7.34    0.48
  -5   2  -1   32.25    1.98
   5  -2   1   33.34    1.96
   5  -2   1   32.64    2.48
  -5   2  -1   32.83    1.19
   5  -2   1   29.63    2.69
  -5   2  -1   33.79    1.17
  -5   2  -1   30.39    2.75
  -6   2  -1    0.56    0.39
   6  -2   1   -0.34    0.99
  -6   2  -1    0.02    1.22
   7  -2   1    7.99    2.22
  -7   2  -1   10.23    2.36
  -7   2  -1    8.75    0.89
   8  -2   1    3.30    2.01
  -8   2  -1    5.05    0.92
  -8   2  -1    8.95    2.64
  -9   2  -1    1.96    0.91
   9  -2   1    2.42    2.19
  -9   2  -1    1.72    2.24
  10   1  -1   -0.36    1.48
  -9  -1   1    0.51    0.78
   9   1  -1    2.05    2.02
   9   1  -1   -0.17    1.21
  -8  -1   1   12.67    1.31
   8   1  -1   12.61    2.15
   8   1  -1   13.15    2.87
   7   1  -1   10.58    1.77
  -7  -1   1   12.22    1.14
   7   1  -1    8.12    2.20
   6   1  -1    0.83    1.16
   6   1  -1    0.10    0.84
  -6  -1   1   -0.22    0.36
   5   1  -1   14.47    1.64
   5   1  -1   10.28    1.36
  -5  -1   1   12.34    0.91
   5   1  -1   10.94    1.81
   4   1  -1  186.15    6.51
   4   1  -1  195.99    5.91
  -4  -1   1  191.10    4.61
  -4  -1   1  192.32    4.93
   4   1  -1  194.82    5.59
  -3  -1   1    0.40    0.36
   3   1  -1    1.10    0.49
   3   1  -1    0.00    0.57
  -3  -1   1    0.28    0.24
   3   1  -1    0.52    0.53
   2   1  -1    0.12    0.32
  -2  -1   1    0.26    0.19
  -2  -1   1    0.40    0.28
   2   1  -1   -0.67    0.41
  -1  -1   1  598.19   12.19
   1   1  -1  615.14   12.27
  -1  -1   1  608.72   12.24
   1   1  -1  592.53   13.37
   0   1  -1  642.30   12.77
   0  -1   1  638.97   12.77
   0   1  -1  637.17   12.74
  -1   1  -1 1158.44   23.37
  -1   1  -1 1182.87   25.82
  -1   1  -1 1201.88   23.45
   2  -1   1   42.54    1.86
  -2   1  -1   42.88    1.92
  -2   1  -1   45.85    1.79
   2  -1   1   43.72    1.94
   3  -1   1  437.00   10.93
  -3   1  -1  451.36   10.82
   3  -1   1  436.89   11.13
   4  -1   1   84.96    3.82
   4  -1   1   90.63    3.48
  -4   1  -1   81.87    3.21
   4  -1   1   82.89    3.00
   5  -1   1   28.97    2.14
   5  -1   1   23.69    2.39
  -5   1  -1   30.52    2.00
   5  -1   1   30.66    1.92
   6  -1   1   24.79    2.73
   6  -1   1   27.09    2.14
   7  -1   1   49.35    3.02
  -7   1  -1   51.13    1.71
   7  -1   1   51.82    4.15
  -8   1  -1   35.69    1.64
   8  -1   1   33.41    3.83
  -9   1  -1    1.38    2.23
  -9   1  -1    0.18    0.72
   9  -1   1    0.01    1.90
   9   0  -1    3.76    2.27
  -9   0   1    4.68    1.16
   8   0  -1   -0.56    1.05
  -8   0   1    0.45    0.64
   8   0  -1    2.66    1.77
  -7   0   1   30.22    1.65
   7   0  -1   33.22    3.50
  -6   0   1   47.75    1.88
   6   0  -1   44.68    3.60
   5   0  -1    5.66    1.04
  -5   0   1   13.67    0.85
   5   0  -1   13.64    2.03
   5   0  -1   10.45    1.30
  -4   0   1  482.95   10.06
  -4   0   1  476.48   10.39
   4   0  -1  488.32   11.75
   4   0  -1  478.58   12.91
  -3   0   1   12.21    0.64
   3   0  -1   13.47    1.49
   3   0  -1   12.41    0.98
  -3   0   1   13.72    0.81
   2   0  -1  311.70    7.88
  -2   0   1  298.58    6.36
  -2   0   1  307.22    6.56
  -1   0   1  262.51    5.51
   1   0  -1  266.45    5.61
  -1   0   1  267.61    5.66
   0   0   1   10.94    0.46
   2   0   1   77.00    2.76
   2   0   1   93.73    2.91
   3   0   1 1197.95   26.61
   3   0   1 1151.27   26.18
   4   0   1    0.42    0.73
   4   0   1   -0.35    0.58
   4   0   1   -0.01    0.44
   5   0   1    2.87    0.98
   5   0   1    1.68    0.70
   5   0   1    1.52    1.02
   6   0   1    0.81    1.05
   6   0   1   -0.68    0.71
  -6   0  -1    0.33    0.24
   6   0   1    1.75    1.21
  -7   0  -1    5.26    0.58
   7   0   1    6.52    1.95
   7   0   1    2.10    1.12
   8   0   1   20.95    3.19
  -8   0  -1   21.54    1.25
  -9   0  -1    1.28    0.73
   9   0   1    1.01    1.96
   9   0   1    0.11    1.28
  10   0   1    0.31    2.39
  -9   1   1    2.17    1.05
   9  -1  -1    3.16    2.20
   8  -1  -1   -0.76    1.42
  -8   1   1    0.91    0.75
  -7   1   1   19.80    1.42
   7  -1  -1   21.32    2.25
   7  -1  -1   19.60    2.97
   6  -1  -1   17.80    1.81
  -6   1   1   13.21    1.06
   6  -1  -1   10.55    2.15
  -5   1   1   89.51    2.67
   5  -1  -1   87.07    4.48
   5  -1  -1   91.76    3.45
  -4   1   1  143.81    3.63
   4  -1  -1  135.05    5.40
   4  -1  -1  149.50    4.31
  -4   1   1  149.30    4.16
  -4   1   1  146.94    3.79
   4  -1  -1  149.76    4.29
   3  -1  -1    0.39    0.64
  -3   1   1    0.08    0.25
  -3   1   1    0.87    0.35
   2  -1  -1  277.68    7.32
  -2   1   1  273.19    5.95
  -2   1   1  275.81    5.99
  -1   1   1  119.74    2.92
   1  -1  -1  123.74    3.48
  -1   1   1  120.58    2.89
   0   1   1   31.43    1.04
   1   1   1 6567.99  137.68
  -1  -1  -1 6387.37  124.74
  -1  -1  -1 6402.66  124.83
   1   1   1 6402.24  125.03
   2   1   1  105.19    3.26
   2   1   1  107.10    3.53
  -2  -1  -1  104.36    2.46
  -2  -1  -1  107.48    2.44
   3   1   1    4.17    0.73
  -3  -1  -1    6.29    0.40
   3   1   1    2.22    0.70
   3   1   1    5.54    0.95
  -3  -1  -1    7.29    0.43
   4   1   1    2.59    0.73
   4   1   1    0.72    0.73
   4   1   1    1.49    0.88
  -4  -1  -1    2.22    0.36
   5   1   1  233.86    7.80
   5   1   1  240.73    7.61
  -5  -1  -1  227.28    5.33
  -5  -1  -1  239.61    5.17
   5   1   1  234.09    6.91
   6   1   1   15.35    2.32
  -6  -1  -1   17.40    0.95
   6   1   1   20.85    2.04
   6   1   1   26.68    2.46
   7   1   1    6.66    1.58
   7   1   1    4.03    1.72
  -7  -1  -1    6.71    0.70
   8   1   1   13.82    2.81
  -8  -1  -1   14.38    1.12
   8   1   1   14.08    2.20
   9   1   1    4.38    2.34
  -9  -1  -1    8.28    1.07
   9   1   1    6.71    1.91
  10   1   1    1.44    1.61
  10   1   1    4.41    2.54
  -9   2   1   -1.21    2.17
   9  -2  -1   -1.51    1.71
  -8   2   1    3.70    2.20
   8  -2  -1    0.19    1.63
  -8   2   1    2.18    0.91
  -7   2   1    5.40    0.95
  -7   2   1    1.11    1.51
   7  -2  -1    4.68    1.93
   6  -2  -1    1.97    1.40
  -6   2   1    0.54    0.58
   5  -2  -1   27.74    2.74
  -5   2   1   25.28    1.42
   5  -2  -1   24.93    1.72
   4  -2  -1    4.03    0.76
  -4   2   1    4.10    0.58
   4  -2  -1    3.26    1.14
  -4   2   1    3.22    0.60
  -3   2   1    3.16    0.47
  -3   2   1    5.97    0.65
   3  -2  -1    2.15    0.94
  -3   2   1    4.17    1.04
  -2   2   1   34.64    1.07
  -2   2   1   34.27    1.39
  -2   2   1   33.92    1.31
   2  -2  -1   31.78    1.91
  -2   2   1   33.03    1.89
  -1   2   1    2.23    0.42
  -1   2   1    2.20    0.52
   1  -2  -1    2.90    0.42
  -1   2   1    3.33    0.46
   1  -2  -1    2.46    0.57
   0   2   1   11.64    0.88
   0  -2  -1   11.34    0.73
   0   2   1   11.42    0.81
   0  -2  -1   12.68    0.82
   0   2   1   11.12    0.72
   1   2   1 1385.15   27.47
   1   2   1 1402.77   30.92
   1   2   1 1383.07   29.53
  -2  -2  -1  744.98   15.29
   2   2   1  743.40   16.84
   2   2   1  775.81   17.96
   3   2   1  580.26   14.01
   3   2   1  591.75   13.47
  -3  -2  -1  596.90   12.22
   3   2   1  599.75   14.82
  -3  -2  -1  574.67   12.28
  -4  -2  -1   26.72    1.25
  -4  -2  -1   24.53    1.18
   4   2   1   23.71    1.81
   4   2   1   26.12    2.14
   4   2   1   19.61    1.95
   5   2   1    7.23    1.58
  -5  -2  -1    9.80    0.84
   5   2   1    6.11    1.48
   5   2   1    8.77    1.37
   6   2   1    0.61    1.14
  -6  -2  -1    0.01    0.35
   6   2   1   -0.53    0.65
   6   2   1    0.94    1.19
   7   2   1    0.54    1.43
   7   2   1    0.11    0.97
  -7  -2  -1    0.40    0.46
   7   2   1    2.70    1.53
   8   2   1   -0.50    1.04
  -8  -2  -1   -0.24    0.51
   8   2   1    0.53    1.58
   9   2   1    4.77    2.49
  -9  -2  -1    6.26    1.08
   9   2   1    9.21    2.09
  10   2   1    0.56    1.45
  10   2   1    1.02    2.42
  -9   3   1   27.72    4.28
   9  -3  -1    9.26    2.98
  -8   3   1    2.62    1.02
  -8   3   1    0.90    2.07
   8  -3  -1    3.30    2.03
  -7   3   1    1.26    1.64
  -7   3   1    1.40    0.82
   7  -3  -1   -0.04    1.55
  -6   3   1    1.49    0.69
   6  -3  -1    3.20    1.61
  -6   3   1    3.15    1.57
  -5   3   1   86.04    2.18
   5  -3  -1   85.03    4.61
  -5   3   1   85.79    3.09
  -5   3   1   87.12    4.64
  -4   3   1   63.36    2.46
  -4   3   1   61.31    3.45
   4  -3  -1   64.08    3.59
  -4   3   1   62.89    1.79
  -3   3   1    3.48    0.60
  -3   3   1    2.32    0.91
   3  -3  -1    1.98    0.93
  -3   3   1    2.70    0.62
  -3   3   1    4.22    0.52
  -2   3   1   34.46    2.00
  -2   3   1   31.18    1.53
  -2   3   1   30.02    1.50
   2  -3  -1   28.61    1.83
  -2   3   1   34.67    1.32
   1  -3  -1    6.30    0.68
  -1   3   1    6.96    0.83
  -1   3   1    6.35    0.72
  -1   3   1    6.63    0.89
   1  -3  -1    9.24    1.00
  -1   3   1    6.46    0.63
   0   3   1    0.78    0.36
   0   3   1    2.32    0.61
   0  -3  -1    2.30    0.53
   0   3   1    1.08    0.41
   0   3   1    2.78    0.65
   1   3   1  185.03    5.19
  -1  -3  -1  189.28    4.60
  -1  -3  -1  189.85    4.85
   1   3   1  188.84    5.68
   1   3   1  190.65    4.65
  -2  -3  -1   26.54    1.40
   2   3   1   23.88    1.78
   2   3   1   27.73    1.54
   2   3   1   28.38    1.69
   2   3   1   26.91    1.29
  -2  -3  -1   22.16    1.21
   3   3   1  217.00    6.22
  -3  -3  -1  233.91    5.53
  -3  -3  -1  216.35    5.57
  -3  -3  -1  211.58    5.22
   3   3   1  236.17    7.32
   3   3   1  221.80    6.51
   4   3   1    7.23    1.20
   4   3   1    7.45    1.35
   4   3   1    8.17    1.54
  -4  -3  -1    8.16    0.77
  -4  -3  -1    7.29    0.87
   5   3   1   37.57    2.49
  -5  -3  -1   43.92    1.65
   5   3   1   38.91    2.90
  -5  -3  -1   44.77    1.99
   5   3   1   46.09    3.21
  -6  -3  -1   74.68    2.83
  -6  -3  -1   72.70    2.32
   6   3   1   82.06    4.50
   6   3   1   73.20    3.79
   7   3   1   -0.32    1.38
   7   3   1    0.67    1.03
  -7  -3  -1    1.69    0.68
   7   3   1   -0.06    1.25
  -7  -3  -1    0.16    0.54
   8   3   1    0.11    1.03
  -8  -3  -1    1.06    0.69
   8   3   1    0.19    1.73
   9   3   1    1.29    1.48
   9   3   1    1.68    2.10
  -9  -3  -1    1.31    0.84
  10   3   1   -0.17    1.52
  -8   4   1    5.01    2.14
   8  -4  -1    5.29    2.31
  -7   4   1    2.32    1.86
  -7   4   1   -0.18    0.67
  -7   4   1    1.94    1.00
   7  -4  -1    2.14    1.64
  -6   4   1   45.10    2.48
  -6   4   1   44.71    3.86
  -6   4   1   35.70    1.75
   6  -4  -1   45.60    3.84
   5  -4  -1   69.22    4.18
  -5   4   1   67.62    2.97
  -5   4   1   71.05    2.36
  -5   4   1   58.61    3.88
   4  -4  -1  300.46    9.57
  -4   4   1  310.07    9.59
  -4   4   1  301.74    7.84
  -4   4   1  319.64    7.13
  -3   4   1   37.09    1.63
   3  -4  -1   31.14    2.28
  -3   4   1   32.18    1.82
  -3   4   1   36.90    2.50
  -3   4   1   33.76    1.90
   2  -4  -1   21.49    1.79
  -2   4   1   23.72    1.58
  -2   4   1   24.75    1.92
  -2   4   1   24.23    1.51
  -2   4   1   22.84    1.28
   1  -4  -1    3.89    0.90
  -1   4   1    4.80    0.93
  -1   4   1    4.80    0.77
   1  -4  -1    6.04    0.80
  -1   4   1    5.97    0.92
  -1   4   1    4.93    0.71
   0   4   1   13.28    1.03
   0  -4  -1   12.73    1.13
   0   4   1   13.10    1.07
   0   4   1   13.78    1.33
   0   4   1   12.15    1.31
   1   4   1   -0.20    0.42
  -1  -4  -1    0.10    0.44
   1   4   1   -0.11    0.36
  -1  -4  -1    0.27    0.42
   1   4   1    1.11    0.71
   1   4   1    0.86    0.53
   1   4   1   -0.19    0.29
  -2  -4  -1  452.14   10.17
   2   4   1  448.39   11.41
   2   4   1  460.11   10.87
   2   4   1  454.73   10.25
   2   4   1  467.35   12.39
  -2  -4  -1  464.68   10.59
  -3  -4  -1   17.46    1.40
   3   4   1   20.96    1.73
   3   4   1   21.04    1.79
   3   4   1   20.28    2.05
  -3  -4  -1   18.62    1.27
   4   4   1    0.68    0.90
  -4  -4  -1   -0.70    0.40
   4   4   1   -0.19    0.58
  -4  -4  -1    0.89    0.58
   4   4   1    0.03    0.81
  -5  -4  -1    6.06    0.91
   5   4   1    5.13    1.61
  -5  -4  -1    3.48    0.82
   5   4   1    3.64    1.05
   5   4   1    1.97    1.19
  -6  -4  -1   19.54    1.64
  -6  -4  -1   21.11    1.46
   6   4   1   18.20    2.48
   6   4   1   15.59    2.53
   6   4   1   21.15    2.30
   7   4   1    2.38    1.64
   7   4   1    2.78    1.64
  -7  -4  -1    1.01    0.72
  -7  -4  -1    2.10    0.82
   7   4   1    2.24    1.25
   8   4   1    4.76    1.72
   8   4   1    1.46    1.92
  -8  -4  -1    5.63    1.18
   8   4   1    5.36    2.34
  -8  -4  -1    5.31    1.14
   9   4   1   -2.07    1.99
   9   4   1    0.10    1.31
   8  -5  -1    0.85    1.83
  -8   5   1    1.44    2.18
  -8   5   1    1.30    1.04
   7  -5  -1    3.00    1.90
  -7   5   1    5.59    1.45
  -7   5   1    6.01    1.17
  -7   5   1    5.27    2.19
   6  -5  -1    0.42    1.22
  -6   5   1    0.96    0.78
  -6   5   1    1.81    1.56
  -6   5   1    0.93    0.93
  -5   5   1   -0.78    1.24
  -5   5   1    0.60    0.85
   5  -5  -1    2.23    1.45
  -5   5   1    0.37    0.66
  -4   5   1  250.01    7.19
  -4   5   1  239.38    8.57
   4  -5  -1  283.22    8.95
  -4   5   1  255.64    6.55
  -3   5   1   21.30    1.42
  -3   5   1   14.59    1.52
  -3   5   1   19.55    1.72
  -3   5   1   18.58    2.13
   3  -5  -1   16.39    1.94
  -2   5   1    7.05    1.19
  -2   5   1    6.57    1.37
   2  -5  -1    7.23    1.34
  -2   5   1    6.90    1.08
  -2   5   1    3.59    0.81
  -1   5   1   21.50    1.88
  -1   5   1   25.98    1.96
  -1   5   1   17.92    1.35
  -1   5   1   19.21    1.49
   0   5   1   87.11    3.20
   0   5   1   87.25    3.04
   0  -5  -1   87.69    2.89
   0   5   1   92.40    3.94
   0   5   1   81.70    3.59
   0  -5  -1   89.49    3.31
  -1  -5  -1    8.17    1.00
   1   5   1   10.88    1.57
   1   5   1   10.24    1.12
   1   5   1    9.72    1.01
   1   5   1    9.89    1.53
   1   5   1    9.98    1.08
  -1  -5  -1    9.44    1.20
   2   5   1    5.34    1.26
  -2  -5  -1    3.95    0.86
   2   5   1    5.06    1.29
   2   5   1    6.94    0.98
  -2  -5  -1    6.72    1.07
   2   5   1    5.34    0.96
  -3  -5  -1    5.94    1.08
   3   5   1    6.31    1.34
  -3  -5  -1    7.12    1.00
   3   5   1    7.40    1.21
   3   5   1    7.27    1.51
   4   5   1  111.43    4.84
   4   5   1  123.47    5.68
   4   5   1  114.19    4.61
  -4  -5  -1  116.01    3.86
  -4  -5  -1  117.60    4.24
   5   5   1    8.57    1.76
   5   5   1   12.44    2.26
  -5  -5  -1   10.42    1.41
   5   5   1   11.54    1.76
  -5  -5  -1    8.00    1.20
  -6  -5  -1   18.31    1.64
   6   5   1   22.46    3.01
  -6  -5  -1   17.33    1.76
   6   5   1   19.06    2.35
   6   5   1   17.16    2.51
  -7  -5  -1    0.06    0.71
   7   5   1    2.55    1.83
   7   5   1    1.59    1.11
   7   5   1    1.62    1.54
   8   5   1    6.81    1.88
  -8  -5  -1    8.47    1.31
   8   5   1   10.94    2.83
   8   5   1    5.78    2.28
  -8  -5  -1    5.12    1.39
   9   5   1    0.25    1.31
   9   5   1    0.37    2.20
  -9  -5  -1    0.22    0.93
  -7   6   1   22.00    3.58
  -7   6   1   17.13    1.90
   7  -6  -1   19.32    3.26
   6  -6  -1    0.58    1.68
  -6   6   1   -0.12    1.12
  -6   6   1    2.91    1.62
  -6   6   1    0.25    0.93
  -5   6   1    1.34    1.39
   5  -6  -1    8.33    2.01
  -5   6   1    3.92    1.13
  -5   6   1    6.35    1.44
  -4   6   1  138.70    6.17
   4  -6  -1  141.44    6.15
  -4   6   1  146.33    5.21
  -4   6   1  140.72    4.56
  -3   6   1   48.78    2.71
  -3   6   1   32.00    2.02
  -3   6   1   42.87    3.12
   3  -6  -1   44.79    3.14
  -2   6   1   14.39    1.92
   2  -6  -1   12.39    1.78
  -2   6   1   13.56    1.55
  -2   6   1   13.55    1.38
  -2   6   1   13.16    1.73
  -1   6   1    7.91    1.47
  -1   6   1    7.45    1.51
  -1   6   1    6.17    1.10
  -1   6   1    7.61    1.12
   0   6   1   18.96    2.13
   0   6   1   20.30    1.62
   0   6   1   18.46    1.62
   0   6   1   28.83    2.40
   1   6   1    5.79    1.08
   1   6   1    5.09    1.01
  -1  -6  -1    1.63    0.92
   1   6   1    4.14    1.30
  -1  -6  -1    3.75    0.92
   1   6   1    4.63    1.55
  -2  -6  -1    9.94    1.28
   2   6   1   13.13    1.91
   2   6   1   10.78    1.32
   2   6   1    9.96    1.82
  -2  -6  -1    8.20    1.32
   3   6   1   15.72    2.20
   3   6   1   17.92    2.16
  -3  -6  -1   13.08    1.61
  -3  -6  -1   16.84    1.58
   3   6   1   14.45    1.67
   4   6   1   15.23    2.43
  -4  -6  -1   10.88    1.59
   4   6   1   13.56    1.74
   4   6   1   14.50    2.08
  -4  -6  -1   12.53    1.44
   5   6   1    0.73    1.21
   5   6   1    0.32    1.21
   5   6   1   -0.06    0.86
  -5  -6  -1    0.36    0.82
  -5  -6  -1    1.26    0.84
  -6  -6  -1    1.23    0.91
   6   6   1    0.78    1.34
   6   6   1    2.78    1.32
  -6  -6  -1    2.36    1.09
   6   6   1    0.59    1.48
   7   6   1    3.29    2.13
  -7  -6  -1    4.60    1.33
  -7  -6  -1    3.11    1.07
   7   6   1    2.95    1.45
   7   6   1    5.16    2.01
   8   6   1   13.19    2.56
  -8  -6  -1   10.87    1.60
   8   6   1   12.88    3.20
   8   6   1    9.25    2.73
   6  -7  -1    4.43    2.00
  -6   7   1    3.88    2.30
  -6   7   1    2.20    1.11
  -5   7   1   -0.61    1.00
   5  -7  -1   -0.01    1.22
  -5   7   1    1.76    1.04
  -5   7   1   -0.87    1.45
  -4   7   1   49.42    2.75
  -4   7   1   51.32    3.12
  -4   7   1   49.96    3.90
   4  -7  -1   38.68    3.59
  -3   7   1   52.73    2.75
  -3   7   1   54.43    3.70
  -3   7   1   52.70    3.11
   3  -7  -1   51.25    3.61
  -2   7   1    0.20    1.24
  -2   7   1   -0.38    1.02
  -2   7   1    0.98    0.95
  -2   7   1    1.53    0.93
  -1   7   1   56.74    2.86
  -1   7   1   57.74    3.66
  -1   7   1   56.23    2.99
  -1   7   1   60.04    3.68
   0   7   1   14.27    2.12
   0   7   1    9.68    1.44
   0   7   1   14.47    1.61
   0   7   1   15.37    2.22
   1   7   1    9.91    1.43
   1   7   1    7.41    1.76
   1   7   1    9.63    2.08
   2   7   1    7.25    1.81
  -2  -7  -1    3.28    1.08
   2   7   1    9.56    2.03
   3   7   1   20.95    2.44
  -3  -7  -1   18.52    1.83
   3   7   1   23.44    2.88
  -3  -7  -1   18.84    2.01
   3   7   1   20.74    2.08
   4   7   1   -0.18    1.04
   4   7   1    0.15    0.96
   4   7   1    0.38    0.90
  -4  -7  -1    1.28    0.90
  -4  -7  -1    0.01    0.93
  -5  -7  -1    3.13    1.27
   5   7   1    0.73    1.53
   5   7   1    2.94    1.28
   5   7   1    3.15    1.57
  -5  -7  -1    0.41    0.89
  -6  -7  -1   12.62    1.86
   6   7   1   12.09    2.66
   6   7   1   12.73    2.21
   6   7   1   11.63    2.91
  -6  -7  -1   12.80    1.77
   7   7   1    0.88    1.33
  -7  -7  -1   -0.68    0.94
  -7  -7  -1   -0.03    1.09
   7   7   1   -0.02    1.65
   7   7   1    0.76    2.01
   8   7   1    0.97    1.55
  -8  -7  -1    0.13    1.02
   8   7   1   -0.73    2.07
  -5   8   1    3.52    1.41
   5  -8  -1    0.06    1.52
  -5   8   1    2.07    2.04
  -4   8   1   -0.39    1.54
  -4   8   1    0.38    1.13
  -4   8   1    1.31    1.23
  -3   8   1   17.13    2.74
  -3   8   1   15.77    1.91
  -3   8   1   21.13    2.29
  -2   8   1  115.12    5.66
  -2   8   1  114.00    4.87
  -2   8   1  115.99    4.58
  -1   8   1    0.79    1.52
  -1   8   1    1.86    1.08
  -1   8   1    3.27    1.24
  -1   8   1    1.09    1.39
   0   8   1    0.30    0.98
   0   8   1    0.06    1.50
   0   8   1   -0.06    1.12
   1   8   1    1.50    1.62
   1   8   1    0.07    1.06
   2   8   1    3.01    1.72
   2   8   1    1.85    1.41
   3   8   1    3.05    1.48
  -3  -8  -1   -0.38    0.88
   3   8   1    1.53    1.28
   4   8   1   -0.31    0.93
   4   8   1   -0.32    1.40
   4   8   1    0.47    1.49
  -4  -8  -1    2.10    1.21
  -5  -8  -1    4.86    1.59
  -5  -8  -1    2.96    1.39
   5   8   1    6.74    1.72
   5   8   1    7.10    2.18
   5   8   1    1.40    1.84
   6   8   1    7.83    2.41
   6   8   1    4.10    1.58
  -6  -8  -1    8.01    1.92
   6   8   1   10.25    2.82
  -6  -8  -1    9.15    1.83
   7   8   1    4.07    2.60
  -7  -8  -1    4.21    1.61
   7   8   1    1.81    1.54
  -4   9   1    1.87    1.39
  -4   9   1   -0.04    1.93
  -3   9   1    1.74    1.36
  -3   9   1   -0.32    1.38
  -3   9   1   -0.41    1.82
  -2   9   1    0.10    1.23
  -2   9   1    0.12    1.80
  -1   9   1   32.96    3.51
  -1   9   1   38.71    3.85
  -1   9   1   30.73    2.66
   0   9   1    9.36    2.35
   0   9   1   11.18    2.72
   1   9   1    0.80    1.45
   1   9   1    3.73    2.05
   2   9   1    2.93    1.84
   2   9   1    1.88    1.60
   3   9   1    4.95    2.09
   3   9   1    6.41    2.08
   4   9   1    3.26    1.87
   4   9   1    4.34    2.35
  -5  -9  -1    1.02    1.42
   5   9   1   -1.41    1.59
   5   9   1    3.56    2.01
  -6  -9  -1    0.49    1.31
   6   9   1    1.63    1.52
   6   9   1   -0.80    2.12
  -2  10   1    5.16    2.39
  -2  10   1    7.45    1.97
  -1  10   1    7.53    2.68
   0  10   1    8.43    2.94
   0  10   1    6.49    2.41
   1  10   1    0.78    2.10
   1  10   1    0.58    1.51
   2  10   1    1.15    2.00
   2  10   1    4.04    2.47
   3  10   1    2.05    1.97
   3  10   1    0.61    1.62
   4  10   1   -0.29    2.08
   4  10  -2    0.30    2.07
   3  10  -2    0.38    1.79
   3  10  -2    0.99    2.02
   2  10  -2    0.98    2.10
   2  10  -2    0.57    1.65
   1  10  -2   -1.82    1.88
   1  10  -2    0.38    1.63
   0  10  -2    1.42    2.16
   0  10  -2    0.85    1.78
  -1  10  -2    3.21    2.65
  -1  10  -2    6.80    2.49
  -1  10  -2    5.50    1.86
  -2  10  -2    2.19    2.11
  -2  10  -2    1.27    2.33
  -2  10  -2    1.54    1.52
   5   9  -2    1.67    2.08
   5   9  -2   -0.78    1.91
   4   9  -2   -0.74    1.53
   4   9  -2    1.16    1.78
   3   9  -2    1.95    1.72
   3   9  -2    2.03    1.85
   2   9  -2   -2.07    1.60
   2   9  -2    2.75    1.56
   1   9  -2   -0.49    1.37
   1   9  -2   -1.59    1.55
   0   9  -2    0.10    1.87
   0   9  -2    1.78    1.35
   0   9  -2    1.29    1.54
  -1   9  -2    0.75    1.50
  -1   9  -2    1.73    1.34
  -1   9  -2    0.53    1.88
  -2   9  -2   -0.17    1.26
  -2   9  -2    1.33    1.55
  -2   9  -2    2.05    1.40
  -2   9  -2    0.84    1.70
  -3   9  -2    1.34    1.89
  -3   9  -2    2.28    1.48
  -3   9  -2    0.03    1.28
  -4   9  -2   -0.98    1.63
  -4   9  -2    0.52    1.25
   7   8  -2   -0.68    2.09
  -7  -8   2    0.52    1.30
   7   8  -2   -1.72    1.26
   7   8  -2    0.09    2.13
   6   8  -2    1.03    1.25
   6   8  -2    2.70    2.08
  -6  -8   2    1.48    1.32
   6   8  -2    1.49    1.84
  -5  -8   2    0.25    1.09
   5   8  -2   -0.78    1.54
   5   8  -2    0.29    1.19
   5   8  -2    1.34    1.77
  -4  -8   2    3.73    1.38
   4   8  -2    7.53    2.17
   4   8  -2    7.37    2.33
   4   8  -2    5.69    1.64
   3   8  -2    2.97    1.77
   3   8  -2    7.03    1.99
   2   8  -2    1.44    1.20
   2   8  -2    0.14    1.54
   1   8  -2   11.36    2.29
   1   8  -2    8.35    2.07
   0   8  -2    4.55    1.99
   0   8  -2    5.43    1.27
   0   8  -2    8.25    2.03
  -1   8  -2   27.87    3.18
  -1   8  -2   28.78    2.35
  -1   8  -2   30.75    2.49
  -1   8  -2   27.63    2.97
  -2   8  -2   18.54    2.58
  -2   8  -2   23.24    2.21
  -2   8  -2   22.16    2.16
  -2   8  -2   21.77    2.99
  -3   8  -2   14.82    2.70
  -3   8  -2   12.86    1.93
  -3   8  -2   18.03    2.56
  -3   8  -2   14.83    1.83
  -4   8  -2    4.09    1.28
  -4   8  -2    1.37    1.81
  -4   8  -2    4.91    1.45
  -5   8  -2    1.12    1.86
  -5   8  -2    1.59    1.12
   8   7  -2   -0.95    1.49
   7   7  -2    1.48    1.45
   7   7  -2    0.34    1.69
   7   7  -2   -0.07    1.96
  -7  -7   2   -0.73    1.17
  -7  -7   2    0.03    1.09
   6   7  -2    4.40    2.00
   6   7  -2    2.75    1.43
   6   7  -2    0.24    1.61
  -6  -7   2    1.59    1.15
  -6  -7   2    3.96    1.47
   5   7  -2   27.05    3.27
   5   7  -2   29.02    3.53
  -5  -7   2   27.08    2.29
  -5  -7   2   26.85    2.52
   5   7  -2   26.74    2.70
  -4  -7   2   13.66    1.83
   4   7  -2   14.89    2.02
   4   7  -2   12.72    2.38
  -4  -7   2   14.82    1.74
   4   7  -2   12.22    2.54
   3   7  -2    9.90    2.16
   3   7  -2    5.62    1.77
   3   7  -2    6.86    1.44
  -3  -7   2    7.85    1.34
   2   7  -2   28.95    2.99
   2   7  -2   28.03    2.97
   1   7  -2   -0.54    0.82
   1   7  -2   -0.90    1.28
   1   7  -2    0.00    0.92
   0   7  -2   -0.79    0.61
   0   7  -2   -0.02    0.67
   0   7  -2    0.02    0.86
   0   7  -2    0.23    1.28
  -1   7  -2    1.43    0.91
  -1   7  -2    0.55    1.32
  -1   7  -2    0.73    0.92
  -1   7  -2    2.49    1.26
  -2   7  -2    3.93    1.15
  -2   7  -2    5.05    1.22
  -2   7  -2    4.56    1.67
  -2   7  -2    3.83    1.36
  -3   7  -2   28.04    2.99
  -3   7  -2   32.10    2.80
  -3   7  -2   36.63    2.20
  -3   7  -2   28.88    2.26
  -4   7  -2    3.01    1.01
  -4   7  -2   -0.46    1.34
  -4   7  -2    2.31    1.10
  -5   7  -2    3.80    1.14
  -5   7  -2    5.54    2.12
   5  -7   2    4.44    1.80
  -5   7  -2    6.47    1.36
   6  -7   2    0.01    1.67
  -6   7  -2    1.42    1.10
  -6   7  -2   -0.93    1.46
  -7   7  -2   12.40    2.94
  -7   7  -2    7.83    1.55
   8   6  -2   -1.80    1.99
  -8  -6   2    0.26    1.01
   8   6  -2   -1.04    1.27
   7   6  -2    6.41    1.83
  -7  -6   2    2.94    1.28
  -7  -6   2    2.04    1.03
   7   6  -2    4.37    2.06
   7   6  -2    5.03    2.27
  -6  -6   2    0.36    0.85
  -6  -6   2    1.57    0.96
   6   6  -2   -0.89    1.27
   6   6  -2    0.97    1.06
   6   6  -2   -1.11    1.39
  -5  -6   2   25.05    2.23
   5   6  -2   26.19    2.54
  -5  -6   2   27.29    2.10
   5   6  -2   30.01    3.28
   5   6  -2   25.08    3.03
   4   6  -2   66.30    3.52
  -4  -6   2   65.47    3.01
  -4  -6   2   66.62    3.30
   4   6  -2   59.39    4.03
   4   6  -2   69.54    4.20
   3   6  -2   13.22    2.06
  -3  -6   2   11.57    1.53
  -3  -6   2   13.03    1.45
   3   6  -2   10.73    1.53
   3   6  -2    9.66    1.95
  -2  -6   2    5.01    1.11
   2   6  -2    6.14    1.12
  -2  -6   2    3.52    0.90
   2   6  -2    5.58    1.64
   2   6  -2    5.22    1.40
   1   6  -2    4.05    0.88
   1   6  -2    3.86    1.00
   1   6  -2    3.63    1.17
   1   6  -2    3.55    1.55
   1   6  -2    3.34    0.97
   0   6  -2    0.51    0.83
   0   6  -2    0.48    0.77
   0   6  -2   -0.36    0.56
   0   6  -2    1.88    1.36
  -1   6  -2    2.45    0.89
  -1   6  -2    1.76    0.73
  -1   6  -2    4.09    1.37
  -1   6  -2    3.12    1.13
  -2   6  -2    2.20    0.84
  -2   6  -2    2.99    1.12
  -2   6  -2    3.95    0.92
  -2   6  -2    2.09    1.22
  -3   6  -2   10.89    1.72
  -3   6  -2   11.46    1.37
  -3   6  -2    8.76    1.82
  -3   6  -2   11.55    1.25
   4  -6   2   17.12    2.38
  -4   6  -2   20.88    1.60
  -4   6  -2   16.10    2.05
  -4   6  -2   21.19    2.56
  -4   6  -2   16.07    1.64
   5  -6   2    0.93    1.44
  -5   6  -2    0.98    1.46
  -5   6  -2    0.49    0.79
  -5   6  -2    1.23    0.83
  -6   6  -2    3.12    1.01
  -6   6  -2    3.89    1.16
  -6   6  -2    4.30    1.88
   6  -6   2    3.53    1.90
  -7   6  -2    0.97    1.81
   7  -6   2    0.89    1.71
  -7   6  -2    1.28    1.01
  -9  -5   2   -0.26    0.98
   9   5  -2    1.39    2.38
   9   5  -2   -1.50    1.28
  -8  -5   2    0.95    1.09
   8   5  -2   -0.11    1.80
   8   5  -2   -0.69    1.03
  -8  -5   2   -0.23    0.87
   7   5  -2   -0.76    1.47
   7   5  -2   -0.28    1.58
   7   5  -2    0.66    1.10
  -7  -5   2    0.22    1.03
  -7  -5   2    0.21    0.79
   6   5  -2    5.59    1.50
  -6  -5   2    2.74    0.90
   6   5  -2    3.12    1.79
  -6  -5   2    2.76    1.04
   6   5  -2    2.06    1.39
   5   5  -2    7.57    1.79
  -5  -5   2   10.20    1.41
   5   5  -2   12.33    1.80
  -5  -5   2    6.02    1.08
   5   5  -2    9.16    1.97
  -4  -5   2   13.14    1.34
   4   5  -2   11.51    2.02
  -4  -5   2    9.26    1.34
   4   5  -2   11.21    1.60
   4   5  -2    9.58    1.94
   3   5  -2  451.18   12.32
  -3  -5   2  438.17   10.81
   3   5  -2  433.66   12.61
  -3  -5   2  448.11   10.36
   3   5  -2  437.97   11.19
   2   5  -2  287.89    7.72
   2   5  -2  277.25    8.70
   2   5  -2  292.18    7.18
  -2  -5   2  293.73    7.68
   2   5  -2  288.40    9.04
   2   5  -2  288.78    7.57
  -2  -5   2  301.72    7.29
   1   5  -2   46.43    2.80
   1   5  -2   41.50    2.06
   1   5  -2   49.31    2.17
  -1  -5   2   44.64    1.98
  -1  -5   2   43.23    2.18
   1   5  -2   41.35    2.14
   1   5  -2   49.63    2.93
   0   5  -2   38.26    2.50
   0   5  -2   34.58    1.88
   0   5  -2   36.86    2.41
   0  -5   2   35.79    1.92
   0   5  -2   36.69    1.85
  -1   5  -2    1.63    0.79
  -1   5  -2    1.11    0.54
  -1   5  -2    2.89    1.07
  -1   5  -2    1.11    0.66
  -2   5  -2    1.02    0.65
  -2   5  -2    0.98    0.62
  -2   5  -2    2.62    0.72
  -2   5  -2    0.26    0.79
   3  -5   2   10.96    1.70
  -3   5  -2   11.55    1.05
  -3   5  -2   12.63    1.74
  -3   5  -2   10.44    1.18
  -3   5  -2   12.78    1.56
  -4   5  -2    1.46    0.70
  -4   5  -2    0.62    1.12
  -4   5  -2    0.59    0.78
  -4   5  -2    0.71    0.62
   4  -5   2    1.15    1.15
  -5   5  -2   37.01    2.18
  -5   5  -2   44.68    1.79
   5  -5   2   41.98    3.38
  -5   5  -2   45.27    3.49
  -6   5  -2    1.41    0.78
  -6   5  -2    1.03    1.36
   6  -5   2   -0.82    1.28
  -7   5  -2    0.19    1.55
  -7   5  -2    1.74    1.01
   7  -5   2   -0.31    1.46
  -8   5  -2    9.06    2.62
   8  -5   2    6.66    2.44
   9   4  -2    4.02    1.83
   9   4  -2    3.28    2.57
  -9  -4   2    4.86    1.29
   8   4  -2    3.15    1.44
  -8  -4   2    1.80    1.14
  -8  -4   2    1.68    0.89
   8   4  -2    4.23    2.37
  -7  -4   2    7.59    1.17
  -7  -4   2    9.92    1.47
   7   4  -2   11.17    2.04
   7   4  -2   10.62    2.59
   6   4  -2    3.55    1.62
   6   4  -2    4.23    1.65
  -6  -4   2    5.82    1.13
   6   4  -2    8.08    1.64
  -6  -4   2    6.25    1.01
  -5  -4   2   17.26    1.56
  -5  -4   2   18.40    1.44
   5   4  -2   19.05    2.48
   5   4  -2   24.56    2.20
   4   4  -2   71.71    3.99
   4   4  -2   78.53    3.91
  -4  -4   2   80.18    2.84
   4   4  -2   74.80    3.43
  -4  -4   2   74.68    3.07
  -3  -4   2  208.11    5.78
   3   4  -2  207.59    6.13
   3   4  -2  204.78    6.85
  -3  -4   2  203.39    5.41
   3   4  -2  209.15    6.89
  -2  -4   2  219.72    5.88
  -2  -4   2  210.56    5.52
   2   4  -2  221.53    6.82
   2   4  -2  218.84    5.84
   2   4  -2  222.06    6.08
   2   4  -2  215.82    6.92
   1   4  -2  534.04   11.74
   1   4  -2  541.63   13.52
  -1  -4   2  554.16   11.72
   1   4  -2  550.56   12.13
   1   4  -2  540.37   13.84
   1   4  -2  544.57   12.30
  -1  -4   2  553.99   12.19
   0  -4   2    7.44    0.87
   0   4  -2    8.21    0.90
   0   4  -2    7.92    1.22
   0   4  -2    7.23    1.09
   0   4  -2   10.67    0.99
   1  -4   2   81.10    2.63
  -1   4  -2   72.09    3.20
  -1   4  -2   80.18    2.52
  -1   4  -2   79.68    2.70
  -1   4  -2   75.92    3.23
  -2   4  -2  127.66    3.73
  -2   4  -2  124.20    4.51
   2  -4   2  129.16    4.59
  -2   4  -2  126.08    4.51
  -2   4  -2  131.07    3.42
  -3   4  -2   65.09    3.04
  -3   4  -2   66.09    1.99
  -3   4  -2   71.10    3.37
  -3   4  -2   65.12    2.42
   3  -4   2   65.17    3.25
   4  -4   2    0.24    0.86
  -4   4  -2    0.19    0.65
  -4   4  -2    0.69    0.48
  -4   4  -2   -0.07    0.85
   5  -4   2   -0.54    0.98
  -5   4  -2   -0.26    0.52
  -5   4  -2   -0.48    0.97
  -6   4  -2   17.28    1.40
  -6   4  -2   16.36    2.52
   6  -4   2   15.70    2.35
  -7   4  -2    1.56    0.85
   7  -4   2    0.06    1.50
  -7   4  -2    0.98    1.46
  -8   4  -2    7.29    1.27
   8  -4   2    3.60    1.76
  -8   4  -2    4.98    2.17
  -9   4  -2    0.63    2.18
   9  -4   2    0.45    2.03
   9   3  -2    7.49    2.87
   9   3  -2    5.05    1.95
  -9  -3   2    7.76    1.35
   8   3  -2   -0.39    1.73
   8   3  -2    1.75    1.34
  -8  -3   2    0.79    0.93
  -8  -3   2    0.70    0.72
  -7  -3   2    1.71    0.86
   7   3  -2    0.92    1.52
  -7  -3   2    0.39    0.60
   7   3  -2   -0.14    0.97
  -6  -3   2   13.88    1.19
   6   3  -2   14.23    2.41
  -6  -3   2   15.49    1.49
   6   3  -2   14.04    1.91
   6   3  -2    8.73    1.86
  -5  -3   2   48.22    2.28
  -5  -3   2   48.04    2.00
   5   3  -2   46.61    3.15
   5   3  -2   48.42    2.77
   5   3  -2   41.89    3.36
   4   3  -2    9.05    1.65
   4   3  -2    7.57    1.38
  -4  -3   2    8.91    0.88
  -4  -3   2    9.75    1.05
   4   3  -2   11.10    1.36
   3   3  -2   98.89    4.09
  -3  -3   2   93.50    3.10
   3   3  -2   89.91    3.11
  -3  -3   2   87.76    2.79
   3   3  -2   90.81    3.42
   3   3  -2   90.52    3.73
  -2  -3   2   73.52    2.35
  -2  -3   2   73.18    2.54
   2   3  -2   68.14    2.98
   2   3  -2   67.51    3.05
   2   3  -2   73.96    2.58
   2   3  -2   70.57    2.70
   1   3  -2  741.12   17.59
   1   3  -2  752.45   15.28
   1   3  -2  732.80   17.17
  -1  -3   2  745.48   15.66
   1   3  -2  741.02   16.07
  -1  -3   2  740.81   15.24
   1   3  -2  756.02   15.62
   0   3  -2   69.07    2.29
   0   3  -2   70.73    2.19
   0   3  -2   72.05    2.81
   0  -3   2   69.52    2.31
   0   3  -2   74.02    2.85
  -1   3  -2   62.81    2.08
   1  -3   2   62.13    2.00
  -1   3  -2   62.55    2.58
  -1   3  -2   62.89    2.61
  -1   3  -2   62.05    1.89
  -2   3  -2  191.48    5.70
  -2   3  -2  191.41    4.69
   2  -3   2  189.87    5.67
  -2   3  -2  200.21    4.72
  -2   3  -2  188.63    5.65
  -2   3  -2  194.09    4.18
  -3   3  -2   79.92    2.36
  -3   3  -2   79.80    3.17
  -3   3  -2   73.88    3.36
  -3   3  -2   78.01    2.39
   3  -3   2   79.98    3.43
   4  -3   2  141.04    5.29
  -4   3  -2  137.20    3.50
  -4   3  -2  139.72    5.26
  -4   3  -2  140.22    3.63
  -4   3  -2  137.85    4.67
  -5   3  -2    8.21    0.81
  -5   3  -2   11.19    1.81
   5  -3   2   12.92    1.99
   5  -3   2   10.44    1.85
  -5   3  -2    9.98    1.33
   6  -3   2    1.79    1.28
  -6   3  -2    1.49    0.57
  -6   3  -2    3.66    1.53
   7  -3   2    0.67    1.45
  -7   3  -2   -0.23    0.56
  -7   3  -2    0.83    1.47
  -8   3  -2    9.81    2.49
  -8   3  -2    4.19    0.93
   8  -3   2    3.44    1.96
   9  -3   2   -0.03    1.90
  -9   3  -2    0.94    2.10
   9   2  -2   10.62    3.13
  -9  -2   2    6.83    1.12
   9   2  -2    7.81    2.04
   8   2  -2    5.97    2.21
  -8  -2   2    3.74    0.84
  -8  -2   2    2.38    0.95
   8   2  -2    4.61    1.61
   7   2  -2   -0.07    0.92
   7   2  -2    1.70    1.43
  -7  -2   2    0.40    0.49
  -7  -2   2    0.71    0.67
  -6  -2   2    8.77    1.07
   6   2  -2    6.61    1.85
  -6  -2   2    7.81    0.81
   6   2  -2    9.27    1.55
   5   2  -2   45.63    2.62
  -5  -2   2   45.84    1.73
  -5  -2   2   47.84    2.11
   5   2  -2   48.17    2.88
   5   2  -2   44.03    3.24
   4   2  -2    3.21    1.13
   4   2  -2    3.82    0.94
  -4  -2   2    3.46    0.54
   4   2  -2    4.53    0.99
  -4  -2   2    3.16    0.63
   3   2  -2    1.26    0.60
   3   2  -2    1.98    0.63
   3   2  -2    0.40    0.69
  -3  -2   2    1.59    0.40
  -3  -2   2    0.76    0.34
   2   2  -2   94.18    2.89
  -2  -2   2   95.42    2.81
  -2  -2   2   93.33    2.59
   2   2  -2   93.22    3.55
   2   2  -2   94.54    3.10
  -1  -2   2 9707.40  186.84
   1   2  -2 9708.89  200.04
   1   2  -2 9999.97  186.59
   1   2  -2 9244.74  205.88
   0   2  -2   62.15    2.40
   0  -2   2   63.59    1.93
   0   2  -2   63.76    1.93
   0   2  -2   62.94    2.32
  -1   2  -2  109.35    3.43
  -1   2  -2  106.71    2.76
  -1   2  -2  111.08    2.76
  -1   2  -2  110.45    3.31
   2  -2   2  145.50    4.86
  -2   2  -2  184.43    5.13
  -2   2  -2  185.21    5.10
  -2   2  -2  182.00    3.95
  -2   2  -2  184.19    3.99
  -3   2  -2    0.19    0.46
  -3   2  -2    0.01    0.56
  -3   2  -2    0.42    0.20
   3  -2   2    1.43    0.71
   3  -2   2    0.04    0.65
  -3   2  -2   -0.24    0.16
  -4   2  -2  157.00    5.11
   4  -2   2  156.37    4.60
  -4   2  -2  162.63    4.53
   4  -2   2  163.05    5.65
  -4   2  -2  158.02    5.53
   4  -2   2  159.99    5.61
   5  -2   2   41.65    2.93
   5  -2   2   48.29    2.45
   5  -2   2   44.53    2.92
  -5   2  -2   50.10    2.62
  -5   2  -2   39.57    2.85
  -6   2  -2    4.72    1.64
   6  -2   2    4.43    1.55
  -7   2  -2    5.91    0.63
  -7   2  -2    5.54    2.03
   7  -2   2    4.52    1.80
   8  -2   2    1.88    1.82
  -8   2  -2    3.71    2.00
  -8   2  -2    3.11    0.72
  -9   2  -2    0.27    0.77
  -9   2  -2    3.30    2.16
   9  -2   2   -0.24    1.92
   9   1  -2    1.64    1.54
  -9  -1   2    2.59    0.89
   9   1  -2    0.90    2.16
   8   1  -2    1.10    1.15
  -8  -1   2    2.38    0.90
  -8  -1   2    1.15    0.64
   8   1  -2    2.14    2.08
  -7  -1   2   22.56    1.65
   7   1  -2   22.52    2.36
  -7  -1   2   22.39    1.23
   7   1  -2   21.71    3.13
  -6  -1   2    0.32    0.46
  -6  -1   2    0.13    0.37
   6   1  -2   -0.63    0.99
   6   1  -2    0.67    0.80
  -5  -1   2    5.27    0.53
  -5  -1   2    5.04    0.73
   5   1  -2    5.23    1.12
   5   1  -2    5.41    1.11
   5   1  -2    3.81    1.37
  -4  -1   2    0.98    0.31
   4   1  -2    2.01    0.71
  -4  -1   2    2.03    0.47
   4   1  -2    0.30    0.71
  -4  -1   2    1.07    0.58
   4   1  -2    1.48    0.75
  -3  -1   2    0.80    0.29
  -3  -1   2    2.48    0.63
   3   1  -2    2.02    0.59
   3   1  -2    2.87    0.65
   3   1  -2    2.30    0.86
  -3  -1   2    2.16    0.43
   2   1  -2  251.05    6.28
  -2  -1   2  249.01    5.40
  -2  -1   2  255.18    5.92
  -2  -1   2  250.67    5.71
   2   1  -2  243.93    6.80
   2   1  -2  250.72    5.84
   1   1  -2 2972.34   61.79
  -1  -1   2 3057.48   57.45
   1   1  -2 2818.06   63.26
   1   1  -2 2939.52   57.53
   0  -1   2  398.86    8.14
   0   1  -2  393.13    8.12
   0   1  -2  378.67    9.05
  -1   1  -2 3499.57   67.72
   1  -1   2 3442.71   72.35
  -1   1  -2 3486.06   74.81
  -1   1  -2 3378.64   72.33
  -1   1  -2 3565.43   67.76
   1  -1   2 3514.61   75.13
  -2   1  -2   72.14    2.51
  -2   1  -2   72.94    2.65
   2  -1   2   70.34    2.49
   3  -1   2   83.48    3.24
  -3   1  -2   84.19    3.26
   3  -1   2   83.81    3.32
  -3   1  -2   85.00    3.20
   4  -1   2 1070.68   22.67
  -4   1  -2 1039.63   24.23
   4  -1   2 1052.56   24.72
  -4   1  -2 1052.39   24.46
   4  -1   2 1048.96   24.31
  -5   1  -2   25.77    2.01
   5  -1   2   24.75    1.88
   5  -1   2   26.85    2.41
   5  -1   2   21.84    2.08
   6  -1   2    3.86    1.32
  -6   1  -2    4.34    1.22
   6  -1   2    4.39    1.18
   6  -1   2    6.17    1.70
  -7   1  -2   19.65    2.78
   7  -1   2   18.79    2.14
   7  -1   2   18.35    2.70
  -8   1  -2    8.21    0.70
   8  -1   2   11.44    2.55
  -8   1  -2    6.13    2.22
   9  -1   2    2.27    1.94
  -9   1  -2    3.39    2.32
  -9   1  -2   -0.37    0.58
 -10   1  -2    1.80    2.88
  10  -1   2    0.34    2.38
   9   0  -2   -0.54    1.99
   8   0  -2    0.84    1.13
   8   0  -2    1.24    1.88
  -8   0   2    0.57    0.72
  -7   0   2    7.17    1.07
   7   0  -2    2.71    1.18
   7   0  -2    7.87    2.15
   6   0  -2   11.04    2.19
   6   0  -2   10.76    1.52
  -6   0   2   14.43    1.19
  -5   0   2   -0.02    0.35
   5   0  -2    0.06    0.84
   5   0  -2    0.88    0.70
  -4   0   2   31.43    1.39
  -4   0   2   33.28    1.69
   4   0  -2   28.40    1.74
   4   0  -2   28.16    2.43
   4   0  -2   31.07    1.63
  -3   0   2   62.08    1.56
   3   0  -2   64.99    3.11
  -3   0   2   64.61    2.00
  -3   0   2   59.67    2.20
   3   0  -2   60.85    2.35
  -2   0   2    1.10    0.41
  -2   0   2    1.64    0.34
   2   0  -2    2.25    0.68
   1   0  -2 4276.36   82.38
  -1   0   2 4278.11   82.20
   1   0  -2 4159.27   88.30
   0   0   2 1129.74   22.11
   0   0  -2 1107.34   22.20
  -1   0  -2   22.55    0.60
  -1   0  -2   24.25    0.61
   1   0   2   21.63    1.19
   2   0   2   99.99    3.38
   2   0   2  100.51    3.03
   3   0   2   -0.52    0.48
   3   0   2   -0.43    0.37
   3   0   2   -0.10    0.42
   4   0   2  110.78    4.18
   4   0   2  101.38    4.09
   4   0   2  103.13    3.62
   5   0   2   16.74    1.95
   5   0   2   15.05    1.79
   5   0   2   16.61    1.62
   6   0   2   11.51    1.85
   6   0   2   12.28    1.63
   6   0   2    7.48    1.72
  -6   0  -2    7.65    1.58
   7   0   2    0.64    0.91
   7   0   2   -0.32    1.24
  -8   0  -2   17.84    0.95
   8   0   2   13.62    2.72
  -9   0  -2    2.18    0.64
   9   0   2    0.47    1.15
   9   0   2    2.20    2.27
  10   0   2   -1.37    2.34
 -10   0  -2    1.45    2.71
   9  -1  -2    0.39    1.98
  -8   1   2   20.94    1.82
   8  -1  -2   21.73    3.41
   7  -1  -2   21.74    2.24
   7  -1  -2   16.36    2.83
  -7   1   2   19.39    1.55
   6  -1  -2   95.77    5.21
   6  -1  -2   91.68    3.85
  -6   1   2   88.36    3.11
  -5   1   2    0.09    0.45
   5  -1  -2   -0.22    0.58
   5  -1  -2    1.04    1.04
  -4   1   2   -0.14    0.32
  -4   1   2   -0.41    0.48
   4  -1  -2    0.39    0.47
   4  -1  -2    0.60    0.80
  -3   1   2   25.00    1.37
  -3   1   2   24.44    1.20
  -3   1   2   23.48    0.78
   3  -1  -2   22.28    1.94
  -2   1   2  150.11    3.87
   2  -1  -2  144.84    4.66
  -2   1   2  141.74    3.68
   1  -1  -2  341.93    7.45
   1  -1  -2  344.58    8.25
  -1   1   2  336.44    7.39
   0   1   2  598.97   12.25
   0  -1  -2  602.17   12.43
   1   1   2 1075.92   21.10
  -1  -1  -2 1068.88   21.16
  -1  -1  -2 1073.89   21.40
   1   1   2 1070.77   24.03
   2   1   2  113.13    3.88
  -2  -1  -2  114.33    2.55
  -2  -1  -2  114.71    2.69
   3   1   2   53.47    2.39
   3   1   2   52.07    2.23
   3   1   2   53.73    2.68
   4   1   2    1.46    0.77
   4   1   2    4.72    0.94
   4   1   2    5.55    1.15
   5   1   2    8.99    1.58
   5   1   2   11.84    1.73
   5   1   2   12.76    1.51
  -6  -1  -2  108.16    2.81
   6   1   2  105.01    4.40
   6   1   2  110.81    5.06
   6   1   2  101.51    4.99
   7   1   2    1.56    1.44
   7   1   2    0.11    1.21
   7   1   2    1.13    1.09
  -7  -1  -2    1.08    0.41
   8   1   2   18.12    2.91
  -8  -1  -2   18.17    1.12
   8   1   2   16.69    2.39
   9   1   2    1.85    1.97
   9   1   2   -0.05    1.18
  -9  -1  -2    1.26    0.62
  10   1   2   -0.04    1.61
  10   1   2    0.62    2.39
  -9   2   2    2.21    2.65
   9  -2  -2    2.10    2.11
  -8   2   2    1.59    0.92
   8  -2  -2   -1.65    1.57
  -8   2   2    3.95    2.36
  -7   2   2   11.80    1.39
   7  -2  -2   14.18    2.77
  -6   2   2  184.07    5.29
   6  -2  -2  173.71    7.50
  -6   2   2  183.21    4.20
  -5   2   2    4.38    0.83
  -5   2   2    5.06    0.51
   5  -2  -2    5.31    1.03
   5  -2  -2    2.55    1.38
  -4   2   2   18.53    1.30
  -4   2   2   15.42    0.77
   4  -2  -2   13.31    1.87
   4  -2  -2   14.58    1.22
  -3   2   2    1.34    0.48
  -3   2   2    1.19    0.55
  -3   2   2    0.87    0.32
   3  -2  -2   -0.10    0.64
  -2   2   2    0.27    0.67
   2  -2  -2   -0.14    0.61
  -2   2   2    2.19    0.62
  -2   2   2    0.23    0.40
  -2   2   2    0.64    0.36
   1  -2  -2  381.32    9.20
  -1   2   2  380.54    8.07
  -1   2   2  379.13    8.95
  -1   2   2  373.08    8.41
  -1   2   2  396.18    9.25
   0   2   2  994.18   20.27
   0  -2  -2 1013.68   21.47
   0   2   2 1000.06   21.45
   1   2   2  904.03   20.16
   1   2   2  834.15   17.44
   2   2   2   44.87    1.92
  -2  -2  -2   44.20    1.50
  -2  -2  -2   45.14    1.47
  -2  -2  -2   44.72    1.70
   2   2   2   43.48    2.31
   2   2   2   44.12    1.83
   3   2   2   55.02    2.90
  -3  -2  -2   58.35    1.83
   3   2   2   58.66    2.52
   3   2   2   59.02    2.49
   4   2   2    4.52    1.17
  -4  -2  -2    3.60    0.53
   4   2   2    3.13    0.99
   4   2   2    3.60    0.91
   5   2   2   54.53    3.22
   5   2   2   51.51    2.83
   5   2   2   55.60    3.45
  -5  -2  -2   56.28    1.96
   6   2   2   31.24    2.53
  -6  -2  -2   31.28    1.45
   6   2   2   24.64    2.74
   6   2   2   31.47    2.89
   7   2   2    0.07    0.92
   7   2   2    1.22    1.35
   7   2   2    1.02    1.49
  -7  -2  -2    0.79    0.49
   8   2   2    5.43    1.60
  -8  -2  -2    5.48    0.83
   8   2   2    5.31    2.13
   9   2   2    0.14    1.92
  -9  -2  -2    1.35    0.71
   9   2   2    1.43    1.36
  10   2   2    0.78    1.51
  10   2   2    1.72    2.47
   9  -3  -2    0.27    1.97
  -9   3   2    1.39    2.52
  -8   3   2   12.55    1.70
   8  -3  -2   11.43    3.06
  -8   3   2   10.89    2.92
  -7   3   2    1.98    0.91
  -7   3   2    2.13    1.60
  -7   3   2    2.24    0.71
   7  -3  -2   -0.18    1.54
  -6   3   2    9.85    2.32
  -6   3   2    6.83    0.84
  -6   3   2    5.78    1.08
   6  -3  -2    9.14    2.31
  -5   3   2   11.00    1.27
  -5   3   2   10.17    0.89
   5  -3  -2    9.45    1.90
  -5   3   2    8.77    2.00
  -4   3   2   46.26    2.20
   4  -3  -2   46.91    3.16
  -4   3   2   48.36    1.77
  -4   3   2   44.53    3.08
  -3   3   2   19.11    1.13
  -3   3   2   20.84    2.00
  -3   3   2   17.52    1.35
  -3   3   2   19.93    1.08
   3  -3  -2   19.79    1.94
  -2   3   2   -0.07    0.56
   2  -3  -2   -0.25    0.54
  -2   3   2    0.43    0.42
  -2   3   2    0.03    0.35
   2  -3  -2   -0.29    0.36
  -2   3   2   -0.15    0.35
  -1   3   2  136.50    4.09
  -1   3   2  131.86    3.52
   1  -3  -2  139.30    3.81
  -1   3   2  134.59    3.87
   1  -3  -2  137.16    4.22
  -1   3   2  131.02    4.20
   0   3   2   62.18    1.98
   0  -3  -2   56.72    2.21
   0   3   2   62.85    2.26
   0   3   2   57.62    2.50
   0   3   2   57.26    2.11
   1   3   2   98.77    2.91
   1   3   2   99.53    3.19
   1   3   2  102.94    3.78
  -1  -3  -2  102.14    2.93
   2   3   2  325.22    9.89
   2   3   2  372.99    8.81
   2   3   2  369.08    8.01
   2   3   2  372.73    8.90
  -2  -3  -2  371.02    8.09
   3   3   2    6.71    1.05
   3   3   2    5.45    1.23
   3   3   2    4.66    0.92
  -3  -3  -2    6.44    0.76
  -3  -3  -2    6.86    0.76
   4   3   2  142.18    5.11
  -4  -3  -2  150.75    3.75
   4   3   2  143.46    4.96
  -4  -3  -2  146.94    4.20
   4   3   2  147.94    5.88
   5   3   2    1.03    0.78
   5   3   2    1.96    1.24
  -5  -3  -2    0.68    0.49
   5   3   2    1.62    1.10
  -5  -3  -2    0.41    0.46
   6   3   2    4.21    1.72
  -6  -3  -2    7.15    0.94
  -6  -3  -2    6.34    0.73
   6   3   2    7.92    1.55
   6   3   2    7.05    1.80
   7   3   2   45.29    3.38
  -7  -3  -2   48.87    2.26
   7   3   2   49.97    3.95
  -8  -3  -2   20.82    1.61
   8   3   2   19.17    2.51
   8   3   2   27.14    3.43
   8   3   2   14.51    2.85
   9   3   2    0.50    1.93
  -9  -3  -2    0.79    0.75
   9   3   2    0.99    1.28
  10   3   2    2.80    1.84
  -8   4   2    1.34    2.11
   8  -4  -2    1.23    1.95
  -8   4   2    2.32    1.02
  -7   4   2    1.38    0.82
   7  -4  -2    2.11    1.82
  -7   4   2    2.54    1.11
  -7   4   2    1.34    1.76
  -6   4   2   21.95    3.06
   6  -4  -2   22.14    2.96
  -6   4   2   21.90    1.48
  -6   4   2   21.53    1.93
  -5   4   2   20.35    2.64
  -5   4   2   21.12    1.41
  -5   4   2   20.80    1.84
   5  -4  -2   22.22    2.69
  -4   4   2  132.86    4.02
  -4   4   2  144.27    4.68
   4  -4  -2  148.08    5.95
  -4   4   2  143.90    5.90
  -3   4   2   42.03    2.23
  -3   4   2   42.20    2.74
  -3   4   2   45.88    2.12
   3  -4  -2   43.76    2.76
  -3   4   2   45.62    1.93
  -2   4   2    0.35    0.52
  -2   4   2    0.51    0.69
  -2   4   2   -0.25    0.43
   2  -4  -2    0.24    0.68
  -2   4   2   -0.06    0.45
  -1   4   2  354.36    8.27
   1  -4  -2  361.40    9.39
   1  -4  -2  370.74    8.66
  -1   4   2  373.37    9.45
  -1   4   2  362.33    9.56
   0   4   2   99.49    3.83
   0   4   2   93.38    2.95
   0   4   2   97.10    3.21
   0  -4  -2   97.96    3.32
   0  -4  -2  101.34    3.02
   0   4   2   98.59    3.46
   1   4   2   22.14    1.88
   1   4   2   23.83    1.30
   1   4   2   20.56    1.32
   1   4   2   23.39    1.38
  -1  -4  -2   20.19    1.47
  -1  -4  -2   21.12    1.28
   1   4   2   23.13    1.70
  -2  -4  -2  187.91    5.40
  -2  -4  -2  201.29    5.15
   2   4   2  194.13    5.79
   2   4   2  200.61    5.14
   2   4   2  201.96    6.69
   2   4   2  196.64    5.58
   3   4   2   29.87    1.94
  -3  -4  -2   29.30    1.57
   3   4   2   28.72    1.94
  -3  -4  -2   29.79    1.73
   3   4   2   28.03    2.54
   4   4   2   19.57    2.35
   4   4   2   27.51    2.15
  -4  -4  -2   24.86    1.46
  -4  -4  -2   18.52    1.51
   4   4   2   25.84    2.13
  -5  -4  -2    0.60    0.59
  -5  -4  -2   -0.23    0.56
   5   4   2   -0.41    0.97
   5   4   2    1.63    1.22
   5   4   2    0.93    0.72
  -6  -4  -2   40.35    1.93
   6   4   2   34.96    3.49
   6   4   2   45.13    3.46
  -6  -4  -2   38.06    2.15
   6   4   2   37.03    2.96
   7   4   2   36.61    3.54
   7   4   2   35.20    3.77
  -7  -4  -2   37.05    1.90
  -7  -4  -2   31.70    2.06
   7   4   2   34.22    3.06
   8   4   2    6.33    1.83
   8   4   2    6.34    2.31
   8   4   2    5.74    2.31
  -8  -4  -2    6.34    1.25
  -8  -4  -2   10.51    1.31
  -9  -4  -2    1.56    1.11
   9   4   2    1.63    1.46
  -8   5   2   49.69    2.74
  -8   5   2   50.19    4.98
   8  -5  -2   47.11    4.85
  -7   5   2    2.03    1.18
  -7   5   2    1.94    1.00
   7  -5  -2    1.97    1.82
  -7   5   2    1.03    1.71
  -6   5   2    2.69    0.96
  -6   5   2    3.64    1.33
   6  -5  -2    4.64    1.81
  -6   5   2    3.42    1.83
   5  -5  -2   25.53    2.95
  -5   5   2   20.46    2.00
  -5   5   2   24.44    2.94
  -5   5   2   21.27    1.67
  -4   5   2  110.20    3.75
  -4   5   2  110.28    5.25
   4  -5  -2  115.68    5.28
  -4   5   2  111.63    4.29
  -3   5   2   61.36    2.54
   3  -5  -2   60.49    3.51
  -3   5   2   61.69    3.52
  -3   5   2   61.61    2.91
   2  -5  -2    5.84    1.28
  -2   5   2    5.60    0.96
  -2   5   2    5.26    1.02
  -2   5   2    4.98    1.10
  -2   5   2    3.89    1.16
  -1   5   2   36.62    2.31
  -1   5   2   32.26    1.78
  -1   5   2   40.59    2.37
  -1   5   2   33.90    1.98
   1  -5  -2   36.29    2.25
   0   5   2   18.85    1.88
   0  -5  -2   18.76    1.59
   0   5   2   21.65    1.55
   0   5   2   22.39    1.88
   0  -5  -2   20.65    1.39
   0   5   2   22.15    1.46
   1   5   2   63.05    3.00
   1   5   2   55.06    3.15
   1   5   2   58.19    2.34
   1   5   2   59.54    2.53
  -1  -5  -2   59.78    2.45
   1   5   2   61.54    2.48
  -1  -5  -2   57.43    2.67
   2   5   2   12.45    1.78
   2   5   2   10.06    1.48
  -2  -5  -2   11.39    1.33
  -2  -5  -2   14.23    1.33
   2   5   2   14.51    1.39
   3   5   2    2.04    0.86
  -3  -5  -2    1.38    0.80
   3   5   2    2.35    1.01
  -3  -5  -2    2.50    0.83
   3   5   2    3.56    1.16
   4   5   2   11.39    2.14
   4   5   2   11.10    1.70
  -4  -5  -2   11.28    1.39
  -4  -5  -2   12.06    1.28
   4   5   2   11.12    1.61
  -5  -5  -2    0.49    0.72
  -5  -5  -2    0.38    0.73
   5   5   2    0.36    0.86
   5   5   2   -0.15    1.03
   5   5   2    0.23    1.00
   6   5   2    0.82    1.32
   6   5   2    3.42    1.63
  -6  -5  -2    1.38    0.82
   6   5   2    3.26    1.29
  -6  -5  -2    0.52    0.83
   7   5   2   -0.36    1.38
   7   5   2   -0.16    1.49
   7   5   2    1.20    1.18
  -7  -5  -2    1.63    0.96
  -7  -5  -2    1.86    0.98
  -8  -5  -2    7.17    1.39
  -8  -5  -2   10.12    1.63
   8   5   2    9.98    2.24
   8   5   2    7.71    2.72
   9   5   2    5.76    2.00
  -7   6   2    1.00    1.12
  -7   6   2   -0.54    1.77
   7  -6  -2    1.91    1.98
  -6   6   2    1.86    1.30
   6  -6  -2    2.75    1.88
  -6   6   2   -0.48    1.68
  -6   6   2    1.64    1.13
   5  -6  -2    1.96    1.71
  -5   6   2    2.41    1.60
  -5   6   2    4.73    1.39
  -5   6   2    4.44    1.19
   4  -6  -2    1.55    1.24
  -4   6   2    0.84    0.89
  -4   6   2    1.36    1.37
  -4   6   2   -0.76    0.89
   3  -6  -2   18.72    2.27
  -3   6   2   21.57    2.05
  -3   6   2   20.49    1.74
  -3   6   2   18.16    2.35
  -2   6   2    1.11    1.03
  -2   6   2    0.71    1.02
   2  -6  -2    0.72    1.02
  -2   6   2    1.77    0.89
  -2   6   2    0.66    0.78
  -1   6   2   18.86    2.01
  -1   6   2   20.83    2.07
  -1   6   2   14.74    1.50
  -1   6   2   10.68    1.31
   0   6   2    8.89    1.26
   0   6   2    9.98    1.70
   0   6   2    5.79    1.50
   0   6   2    8.44    1.23
  -1  -6  -2   92.03    3.72
   1   6   2   82.24    4.01
   1   6   2   88.87    3.27
  -1  -6  -2   93.34    3.38
   1   6   2   84.94    3.41
   1   6   2   91.35    4.54
   2   6   2    5.03    1.51
   2   6   2    5.52    1.10
  -2  -6  -2    4.44    1.01
   2   6   2    8.92    1.75
  -2  -6  -2    3.99    1.12
   3   6   2   52.78    2.91
  -3  -6  -2   62.84    2.77
  -3  -6  -2   53.21    2.92
   3   6   2   54.77    3.28
   3   6   2   48.34    3.52
   4   6   2   32.24    2.64
   4   6   2   25.33    3.03
  -4  -6  -2   26.59    2.16
   4   6   2   32.18    2.55
   5   6   2   15.10    2.05
  -5  -6  -2   11.62    1.62
  -5  -6  -2   17.18    1.77
   5   6   2   15.99    2.76
   5   6   2   11.97    1.97
  -6  -6  -2    3.51    1.16
  -6  -6  -2    2.51    1.02
   6   6   2    2.88    1.35
   6   6   2    2.44    1.43
   6   6   2    3.04    1.84
  -7  -6  -2    0.85    1.11
   7   6   2    2.87    1.95
   7   6   2    1.58    1.34
   8   6   2    3.26    1.75
   8   6   2    2.34    2.13
  -8  -6  -2    2.19    1.13
  -6   7   2    2.05    1.27
   6  -7  -2    0.68    1.63
  -6   7   2    0.43    1.81
  -5   7   2    2.66    1.18
   5  -7  -2    1.50    1.70
  -5   7   2    2.00    1.54
  -5   7   2    3.11    1.77
   4  -7  -2    5.86    1.82
  -4   7   2    3.75    1.25
  -4   7   2    6.46    1.59
  -4   7   2    7.19    2.09
   3  -7  -2    9.95    2.04
  -3   7   2   18.68    2.12
  -3   7   2   18.69    2.54
  -3   7   2   17.38    1.79
  -2   7   2    1.02    1.29
  -2   7   2    0.90    0.90
  -2   7   2    1.79    1.04
  -1   7   2    2.22    1.17
  -1   7   2    1.77    0.90
  -1   7   2    1.24    1.34
  -1   7   2    1.42    0.90
   0   7   2    4.22    1.43
   0   7   2    5.25    1.70
   0   7   2    3.97    1.14
   0   7   2    1.54    0.90
   1   7   2   27.42    2.66
   1   7   2   16.46    2.36
   2   7   2   28.00    2.71
   2   7   2   23.63    2.79
  -2  -7  -2   27.65    2.11
  -3  -7  -2    2.08    1.02
   3   7   2    2.73    1.13
   3   7   2    3.29    1.39
   3   7   2    0.66    1.16
  -3  -7  -2    1.55    1.39
  -4  -7  -2    5.27    1.25
  -4  -7  -2    4.25    1.37
   4   7   2    7.90    1.60
   4   7   2    8.07    2.25
   4   7   2    5.60    1.59
   5   7   2   12.29    2.02
  -5  -7  -2   12.79    1.93
  -5  -7  -2   11.50    1.65
   5   7   2   15.12    2.42
   5   7   2    9.76    2.50
   6   7   2    0.03    1.54
  -6  -7  -2    0.33    0.94
  -6  -7  -2   -0.85    1.03
   6   7   2   -0.42    1.12
   7   7   2    0.71    1.29
   7   7   2   -0.53    1.91
  -7  -7  -2    1.62    1.16
  -7  -7  -2    0.98    1.29
  -8  -7  -2    9.80    1.76
   8   7   2    5.58    2.16
   8   7   2    5.21    2.77
  -5   8   2    0.08    1.23
  -5   8   2    1.79    1.99
   5  -8  -2    3.89    2.10
   4  -8  -2    2.89    1.74
  -4   8   2   -0.02    1.29
  -4   8   2    0.17    1.16
  -4   8   2    1.13    1.68
  -3   8   2    1.78    1.16
  -3   8   2    1.56    1.59
  -3   8   2    3.21    1.41
  -2   8   2    0.26    1.50
  -2   8   2   -0.66    0.99
  -2   8   2   -1.12    0.99
  -1   8   2   22.99    2.20
  -1   8   2   24.75    2.87
  -1   8   2   30.32    3.16
   0   8   2    3.67    1.77
   0   8   2    5.15    1.76
   0   8   2    2.03    1.13
   1   8   2   19.40    2.68
   1   8   2   15.18    2.47
   2   8   2    5.72    1.87
   2   8   2    2.25    1.41
   3   8   2    6.20    1.88
  -3  -8  -2    1.72    1.10
   3   8   2    2.08    1.50
   4   8   2   15.50    2.38
   4   8   2   10.64    1.91
   4   8   2    8.52    2.36
  -4  -8  -2    8.25    1.65
   5   8   2    0.89    1.65
  -5  -8  -2    4.13    1.38
   5   8   2    4.09    1.51
  -5  -8  -2    4.31    1.61
  -6  -8  -2    0.86    1.14
   6   8   2    1.76    1.37
   6   8   2    0.87    1.71
  -6  -8  -2    1.27    1.41
   7   8   2    3.03    1.76
   7   8   2    4.54    2.54
  -7  -8  -2    6.37    1.72
  -4   9   2   -0.38    1.32
  -4   9   2   -1.40    1.84
  -3   9   2    3.69    2.19
  -3   9   2    0.01    1.35
  -3   9   2   -0.51    1.23
  -2   9   2   23.57    3.33
  -2   9   2   26.99    2.65
  -1   9   2   25.77    3.24
  -1   9   2   24.63    2.45
   0   9   2    4.13    1.85
   0   9   2    6.27    2.29
   1   9   2    1.79    2.00
   1   9   2    1.62    1.70
   2   9   2    1.39    1.79
   2   9   2    2.49    1.69
   3   9   2    3.41    1.90
   3   9   2    0.75    1.49
  -4  -9  -2    2.83    1.41
   4   9   2    1.59    2.02
  -5  -9  -2   -0.14    1.24
   5   9   2   -0.26    2.07
   6   9   2    6.39    2.20
  -6  -9  -2    2.99    1.70
   6   9   2    2.68    2.36
  -2  10   2    8.10    2.65
  -2  10   2    4.53    1.77
  -1  10   2   -0.80    2.07
   0  10   2   -3.31    2.05
   0  10   2    2.90    2.01
   1  10   2    2.43    2.17
   1  10   2    2.46    1.76
   2  10   2    0.79    2.02
   2  10   2   -0.32    1.66
   3  10   2    2.69    2.16
   4  10   2   -0.74    1.74
   3  10  -3    2.51    2.30
   3  10  -3   -1.24    1.72
   2  10  -3    0.90    1.61
   2  10  -3    1.92    2.16
   1  10  -3    2.13    2.12
   1  10  -3    5.18    2.37
   0  10  -3   -1.60    1.91
   0  10  -3   -1.23    1.41
  -1  10  -3    1.92    1.95
  -1  10  -3    2.29    1.68
  -1  10  -3    2.86    2.45
  -2  10  -3    0.34    1.47
  -2  10  -3    0.93    2.28
  -2  10  -3   -0.64    1.85
   5   9  -3    1.72    2.11
   5   9  -3   -0.43    1.85
   4   9  -3    1.17    1.83
   4   9  -3    1.69    1.90
   3   9  -3    1.44    1.80
   3   9  -3    0.99    1.63
   2   9  -3    0.96    1.54
   2   9  -3    1.33    1.70
   1   9  -3    7.46    2.40
   1   9  -3    5.67    1.90
   0   9  -3    2.13    1.61
   0   9  -3    3.28    1.95
   0   9  -3    2.48    1.54
  -1   9  -3   13.40    2.01
  -1   9  -3   16.06    2.69
  -1   9  -3   18.29    3.23
  -2   9  -3    1.03    1.94
  -2   9  -3    4.34    1.45
  -2   9  -3    1.08    1.68
  -2   9  -3    4.60    1.65
  -3   9  -3   -2.23    1.71
  -3   9  -3    1.81    1.26
  -3   9  -3    2.09    1.64
  -3   9  -3   -2.42    1.20
  -4   9  -3    1.41    1.47
  -4   9  -3   -2.09    1.77
  -6  -8   3   -0.06    1.21
   6   8  -3    1.51    1.93
   6   8  -3    0.50    1.84
   6   8  -3    0.85    1.24
   5   8  -3   -0.97    1.58
  -5  -8   3   -0.50    1.12
   5   8  -3    1.59    1.81
   5   8  -3    0.60    1.11
   4   8  -3    5.22    2.01
   4   8  -3    3.26    1.41
  -4  -8   3    2.34    1.24
   4   8  -3    2.90    1.79
   3   8  -3   -0.04    1.26
   3   8  -3    0.55    1.58
   2   8  -3    8.62    2.34
   2   8  -3    5.00    1.71
   1   8  -3   34.80    3.46
   1   8  -3   31.69    3.34
   0   8  -3   -0.19    1.47
   0   8  -3    0.32    1.03
   0   8  -3    1.03    1.14
  -1   8  -3    2.63    1.22
  -1   8  -3   -0.44    1.59
  -1   8  -3    1.59    1.18
  -1   8  -3    1.60    1.37
  -2   8  -3   19.93    2.02
  -2   8  -3   25.80    2.90
  -2   8  -3   19.69    2.18
  -2   8  -3   25.67    3.12
  -3   8  -3   -1.36    1.54
  -3   8  -3    1.22    1.12
  -3   8  -3    1.62    1.18
  -3   8  -3    0.31    1.35
  -4   8  -3   -1.17    1.38
  -4   8  -3   -0.07    0.96
  -4   8  -3    0.08    1.13
  -5   8  -3   -0.11    1.02
  -5   8  -3    1.23    1.79
   7   7  -3    2.94    1.60
  -7  -7   3    0.64    1.42
  -7  -7   3   -0.17    1.08
   7   7  -3    1.52    2.07
   7   7  -3    0.24    1.79
   6   7  -3    0.32    1.11
  -6  -7   3    0.68    1.23
   6   7  -3   -0.06    1.39
   6   7  -3    0.54    1.61
  -6  -7   3   -0.95    0.93
   5   7  -3    2.73    1.63
   5   7  -3   -0.57    1.24
  -5  -7   3    1.33    1.18
  -5  -7   3    0.94    1.05
   5   7  -3    1.72    1.15
   4   7  -3    2.25    1.63
   4   7  -3    0.87    1.41
   4   7  -3   -0.01    0.91
  -4  -7   3    1.04    0.97
   3   7  -3    1.19    0.96
  -3  -7   3    1.39    0.85
   3   7  -3    4.52    1.69
   3   7  -3    4.99    1.69
   2   7  -3   -0.14    1.17
   2   7  -3    0.35    0.78
   1   7  -3    2.37    1.53
   1   7  -3    1.83    0.95
   1   7  -3    3.18    1.29
   0   7  -3   33.25    3.17
   0   7  -3   23.57    2.10
   0   7  -3   26.60    2.10
   0   7  -3   28.38    2.76
  -1   7  -3   56.49    2.76
  -1   7  -3   47.41    3.68
  -1   7  -3   54.08    3.54
  -1   7  -3   53.70    2.94
  -2   7  -3   20.17    1.91
  -2   7  -3   21.63    1.88
  -2   7  -3   17.55    2.48
  -2   7  -3   22.38    2.50
  -3   7  -3    5.37    1.77
  -3   7  -3    5.74    1.54
  -3   7  -3    6.21    1.32
  -3   7  -3    7.33    1.25
  -4   7  -3   10.05    1.55
  -4   7  -3   15.49    2.61
  -4   7  -3   15.99    2.31
  -4   7  -3   16.57    1.64
  -5   7  -3   -0.62    1.31
  -5   7  -3    0.28    0.90
  -5   7  -3   -0.72    0.84
   6  -7   3   -0.67    1.62
  -6   7  -3    0.62    1.02
  -6   7  -3    0.72    1.81
   8   6  -3   -1.35    2.05
   8   6  -3    0.29    1.22
  -8  -6   3   -0.33    1.03
   7   6  -3   -0.15    1.14
  -7  -6   3   -0.33    1.06
  -7  -6   3    0.33    0.85
   7   6  -3   -0.40    1.62
   7   6  -3   -0.54    1.57
   6   6  -3    0.31    1.46
   6   6  -3   -0.71    1.14
  -6  -6   3    0.95    1.03
  -6  -6   3    0.69    0.90
   6   6  -3    0.44    1.09
   5   6  -3   -0.45    0.70
  -5  -6   3    0.65    0.80
   5   6  -3    1.04    1.27
  -5  -6   3   -0.72    0.85
   5   6  -3    1.53    1.52
   4   6  -3    0.49    1.20
  -4  -6   3    1.16    0.94
  -4  -6   3   -0.25    0.61
   4   6  -3   -0.35    0.71
   4   6  -3    0.78    1.17
  -3  -6   3   58.09    3.05
   3   6  -3   57.02    3.85
   3   6  -3   45.89    3.46
  -3  -6   3   53.17    2.61
   3   6  -3   60.68    3.13
   2   6  -3   48.31    2.60
   2   6  -3   47.10    3.39
  -2  -6   3   47.31    2.35
   2   6  -3   46.46    3.25
   1   6  -3   74.25    3.04
   1   6  -3   70.97    3.02
   1   6  -3   73.01    3.23
   1   6  -3   81.07    4.18
   1   6  -3   72.16    4.01
   0   6  -3   14.56    1.52
   0   6  -3   15.20    1.51
   0   6  -3   13.34    2.13
   0   6  -3   18.10    2.10
  -1   6  -3    4.32    1.50
  -1   6  -3    6.14    1.07
  -1   6  -3    4.28    1.23
  -1   6  -3    3.68    0.95
  -2   6  -3    4.53    1.25
  -2   6  -3    5.75    1.11
  -2   6  -3    4.43    1.00
  -2   6  -3    4.68    1.52
  -3   6  -3   16.09    2.05
  -3   6  -3   13.50    2.13
  -3   6  -3   13.12    1.43
  -3   6  -3   13.72    1.34
  -4   6  -3    8.46    1.15
   4  -6   3    5.55    1.73
  -4   6  -3    9.33    1.74
  -4   6  -3    7.21    1.72
  -4   6  -3    8.33    1.25
  -5   6  -3   37.25    2.03
  -5   6  -3   40.00    2.36
   5  -6   3   37.39    3.43
  -5   6  -3   35.69    3.31
  -6   6  -3   -0.30    0.78
   6  -6   3   -0.31    1.46
  -6   6  -3   -1.14    1.40
  -6   6  -3   -0.16    0.76
  -7   6  -3    2.84    2.07
   7  -6   3   -0.41    1.62
  -8  -5   3    1.08    0.97
   8   5  -3   -0.08    1.94
   8   5  -3    0.99    1.35
  -8  -5   3   -0.25    1.14
   7   5  -3    8.89    1.95
  -7  -5   3    7.21    1.55
  -7  -5   3    5.33    1.26
   7   5  -3   11.89    2.89
   6   5  -3   -0.03    0.85
  -6  -5   3   -0.22    0.64
   6   5  -3    0.53    1.30
  -6  -5   3   -0.47    0.85
   6   5  -3   -0.92    1.12
  -5  -5   3    0.70    0.67
  -5  -5   3    0.70    0.76
   5   5  -3    0.82    1.12
   5   5  -3    0.36    1.13
   5   5  -3    0.21    0.79
  -4  -5   3   38.27    2.39
   4   5  -3   42.02    3.40
   4   5  -3   39.30    2.59
  -4  -5   3   34.07    2.01
   4   5  -3   38.92    2.94
   3   5  -3  231.81    7.98
   3   5  -3  235.48    7.97
  -3  -5   3  237.19    6.30
  -3  -5   3  228.13    6.75
   3   5  -3  240.39    7.10
   2   5  -3   71.91    3.10
  -2  -5   3   71.62    3.08
   2   5  -3   76.07    2.87
   2   5  -3   68.35    3.73
   2   5  -3   68.11    2.99
   2   5  -3   70.83    3.68
  -2  -5   3   74.33    2.79
   1   5  -3    1.79    0.70
  -1  -5   3    1.99    0.68
  -1  -5   3    1.67    0.72
   1   5  -3    2.23    0.77
   1   5  -3    0.65    0.69
   1   5  -3    3.73    1.30
   1   5  -3    2.73    0.80
   0   5  -3   11.33    1.74
   0   5  -3   14.42    1.29
   0   5  -3   13.26    1.63
   0   5  -3   12.46    1.25
   0   5  -3   15.76    1.26
  -1   5  -3   18.57    1.38
  -1   5  -3   17.49    1.41
  -1   5  -3   15.57    1.70
  -1   5  -3   18.94    1.95
  -2   5  -3    3.56    0.81
  -2   5  -3    3.37    1.20
  -2   5  -3    6.24    1.25
  -2   5  -3    4.45    0.84
  -3   5  -3    0.90    0.61
  -3   5  -3    0.25    0.59
  -3   5  -3    0.05    0.94
  -3   5  -3    0.86    0.84
   3  -5   3    1.41    1.05
   4  -5   3   25.93    2.52
  -4   5  -3   26.82    1.42
  -4   5  -3   25.08    2.55
  -4   5  -3   21.68    2.14
  -4   5  -3   26.49    1.68
  -5   5  -3   42.68    1.74
  -5   5  -3   49.19    3.05
  -5   5  -3   47.72    3.63
  -5   5  -3   40.55    2.15
   5  -5   3   38.02    3.26
  -6   5  -3   -0.41    0.64
   6  -5   3    1.10    1.34
  -6   5  -3    0.06    1.28
  -7   5  -3    0.60    1.75
  -7   5  -3    1.47    0.94
   7  -5   3    0.93    1.64
   8  -5   3    0.56    1.85
  -8   5  -3    2.43    2.19
   9   4  -3    1.90    2.45
   9   4  -3    1.67    1.55
  -9  -4   3    1.20    1.07
   8   4  -3   -0.64    0.97
  -8  -4   3   -1.20    0.89
   8   4  -3   -0.34    1.97
  -8  -4   3   -0.31    0.83
   7   4  -3    3.42    1.36
  -7  -4   3    3.38    1.13
  -7  -4   3    3.78    0.99
   7   4  -3    4.13    2.13
   6   4  -3    1.29    1.36
   6   4  -3    1.32    1.00
   6   4  -3    1.18    1.55
  -6  -4   3    1.22    0.65
  -6  -4   3   -0.07    0.70
   5   4  -3   12.83    2.28
   5   4  -3   14.02    1.81
  -5  -4   3   16.11    1.59
   5   4  -3   17.26    2.22
  -5  -4   3   16.71    1.44
   4   4  -3   -0.96    0.90
   4   4  -3    0.95    0.72
   4   4  -3    1.11    0.97
  -4  -4   3    1.46    0.75
  -4  -4   3    0.80    0.55
   3   4  -3  134.43    4.62
   3   4  -3  132.15    5.31
  -3  -4   3  129.43    4.29
   3   4  -3  126.15    5.05
  -3  -4   3  131.69    3.95
   2   4  -3  546.91   12.60
   2   4  -3  539.20   14.13
   2   4  -3  562.68   12.17
   2   4  -3  569.57   13.14
   2   4  -3  557.82   14.45
  -2  -4   3  559.59   12.17
  -2  -4   3  570.37   12.72
   1   4  -3  251.05    6.47
   1   4  -3  247.43    6.09
  -1  -4   3  255.30    6.46
   1   4  -3  241.85    7.35
   1   4  -3  238.65    7.35
  -1  -4   3  250.76    6.06
   1   4  -3  243.62    6.37
   0   4  -3   58.60    2.87
   0   4  -3   54.71    2.15
   0   4  -3   58.15    2.91
   0   4  -3   60.01    2.36
   0   4  -3   56.06    2.18
   0  -4   3   58.61    2.32
   1  -4   3    0.59    0.43
  -1   4  -3    1.84    0.87
  -1   4  -3    1.09    0.52
  -1   4  -3   -0.19    0.38
  -1   4  -3   -0.07    0.36
  -2   4  -3  292.31    8.42
  -2   4  -3  292.51    8.23
  -2   4  -3  290.71    6.55
  -2   4  -3  291.28    6.99
  -3   4  -3   14.56    1.73
  -3   4  -3   14.39    0.88
  -3   4  -3   16.98    1.20
  -3   4  -3   17.23    1.67
   3  -4   3   14.89    1.70
  -4   4  -3    8.27    0.91
   4  -4   3   11.11    1.66
  -4   4  -3   12.57    1.55
  -4   4  -3    9.81    1.62
  -5   4  -3   26.18    2.56
  -5   4  -3   22.69    1.40
   5  -4   3   20.80    2.46
  -5   4  -3   22.81    2.08
  -6   4  -3    1.27    1.34
   6  -4   3   -0.74    1.18
  -6   4  -3    1.10    0.63
   7  -4   3    7.56    2.06
  -7   4  -3    3.33    1.71
  -7   4  -3    9.54    1.15
  -8   4  -3    1.08    0.96
   8  -4   3    2.02    1.84
  -8   4  -3   -0.15    1.62
   9  -4   3    4.78    2.52
  -9   4  -3    0.12    2.15
   9   3  -3    1.90    1.52
  -9  -3   3   -0.54    0.87
   9   3  -3   -0.86    2.11
   8   3  -3    1.38    1.37
  -8  -3   3    2.80    1.13
   8   3  -3    8.19    2.71
  -8  -3   3    1.40    0.92
  -7  -3   3    0.34    0.78
   7   3  -3    0.05    0.95
   7   3  -3    0.14    1.44
  -7  -3   3    0.45    0.66
   6   3  -3   -0.31    1.12
  -6  -3   3    0.39    0.54
   6   3  -3   -0.08    0.73
  -6  -3   3   -0.13    0.66
  -5  -3   3    3.34    0.72
   5   3  -3    5.27    1.45
   5   3  -3    3.69    1.06
   5   3  -3    3.14    1.34
  -5  -3   3    3.84    0.91
  -4  -3   3    1.43    0.56
   4   3  -3    2.11    0.94
   4   3  -3    0.33    0.95
  -4  -3   3    0.85    0.53
   4   3  -3    1.42    0.73
   3   3  -3  231.09    7.46
  -3  -3   3  232.31    5.82
   3   3  -3  234.31    6.71
  -3  -3   3  242.39    6.28
   3   3  -3  245.67    6.41
   2   3  -3   56.05    2.42
   2   3  -3   57.02    2.36
   2   3  -3   52.04    2.58
   2   3  -3   55.17    2.84
  -2  -3   3   53.08    2.22
  -2  -3   3   55.31    2.03
   1   3  -3  360.14    9.55
   1   3  -3  371.46    9.62
  -1  -3   3  362.80    8.14
  -1  -3   3  368.89    8.52
   1   3  -3  374.71    8.54
   1   3  -3  362.53    8.19
   1   3  -3  370.90    8.75
   0  -3   3  397.28    8.95
   0   3  -3  400.87    8.70
   0   3  -3  395.98   10.21
   0   3  -3  410.05    9.01
   0   3  -3  394.48   10.05
  -1   3  -3    9.74    0.75
   1  -3   3    8.78    0.77
  -1   3  -3    9.96    1.16
  -1   3  -3    9.78    1.08
  -1   3  -3    7.55    0.74
   2  -3   3   74.84    3.06
  -2   3  -3   78.97    2.42
  -2   3  -3   77.39    2.35
  -2   3  -3   74.42    3.11
  -2   3  -3   78.38    1.95
  -2   3  -3   75.00    3.03
  -3   3  -3   41.12    2.25
   3  -3   3   44.50    2.39
  -3   3  -3   38.17    2.27
  -3   3  -3   41.80    1.55
  -3   3  -3   39.79    1.53
  -4   3  -3  182.65    4.42
  -4   3  -3  189.19    6.36
   4  -3   3  189.31    6.79
   4  -3   3  194.01    6.38
  -4   3  -3  188.51    4.52
  -4   3  -3  189.36    6.08
  -5   3  -3   33.33    1.38
   5  -3   3   34.40    2.76
  -5   3  -3   32.08    2.67
  -5   3  -3   31.77    2.28
   5  -3   3   31.60    2.89
  -6   3  -3    0.47    1.12
  -6   3  -3    0.33    0.46
   6  -3   3    0.58    1.18
  -7   3  -3   21.42    2.86
   7  -3   3   23.36    2.97
  -7   3  -3   25.16    1.38
  -8   3  -3    0.30    0.66
  -8   3  -3   -0.57    1.45
   8  -3   3   -0.23    1.61
  -9   3  -3    2.48    2.25
  -9   3  -3    0.26    0.83
   9  -3   3    0.32    1.89
   9   2  -3    0.05    2.19
   9   2  -3    0.74    1.49
  -9  -2   3    0.91    0.84
   8   2  -3   13.40    2.28
  -8  -2   3   14.56    1.72
   8   2  -3   11.99    2.91
  -8  -2   3   14.36    1.41
   7   2  -3    6.69    2.12
   7   2  -3    7.20    1.65
  -7  -2   3    8.83    1.10
  -7  -2   3    7.95    1.30
   6   2  -3   27.28    2.42
   6   2  -3   24.28    3.01
  -6  -2   3   27.62    1.84
  -6  -2   3   25.66    1.47
   5   2  -3    5.32    1.33
   5   2  -3    4.77    1.53
  -5  -2   3    6.55    0.80
   5   2  -3    5.04    1.17
  -5  -2   3    5.00    0.90
   4   2  -3   34.49    2.13
   4   2  -3   39.44    2.82
  -4  -2   3   37.97    1.87
   4   2  -3   35.84    2.20
  -4  -2   3   39.88    1.65
   3   2  -3  139.51    4.12
   3   2  -3  140.48    5.16
  -3  -2   3  137.48    4.01
   3   2  -3  142.86    4.54
   3   2  -3  135.51    4.47
  -3  -2   3  139.83    3.68
  -2  -2   3   11.18    0.93
  -2  -2   3    9.03    0.75
   2   2  -3   11.13    1.07
   2   2  -3    8.40    0.93
   2   2  -3    7.83    1.22
   2   2  -3    9.73    1.02
   1   2  -3  738.99   17.05
   1   2  -3  716.45   16.81
   1   2  -3  749.37   15.96
  -1  -2   3  737.00   15.39
   1   2  -3  747.30   15.50
   0  -2   3 1317.19   25.90
   0   2  -3 1293.92   25.85
   0   2  -3 1301.56   28.04
   0   2  -3 1273.83   28.77
   0   2  -3 1278.60   25.47
  -1   2  -3    0.84    0.30
  -1   2  -3   -0.20    0.31
  -1   2  -3    0.01    0.28
  -1   2  -3    0.24    0.47
  -2   2  -3  844.14   16.76
   2  -2   3  825.39   18.74
  -2   2  -3  844.97   18.77
   2  -2   3  830.62   20.05
  -2   2  -3  841.84   16.83
  -2   2  -3  842.94   19.54
  -3   2  -3  656.63   15.41
  -3   2  -3  640.70   14.97
   3  -2   3  640.58   14.93
  -3   2  -3  638.33   12.57
   3  -2   3  537.22   15.65
  -3   2  -3  653.07   12.60
   4  -2   3  154.13    5.40
  -4   2  -3  157.46    4.58
  -4   2  -3  156.06    5.30
   4  -2   3  163.65    4.79
  -4   2  -3  154.76    5.38
   4  -2   3  153.59    5.79
   5  -2   3   -0.32    0.82
  -5   2  -3   -0.33    0.86
   5  -2   3   -0.36    0.82
   5  -2   3   -1.15    0.89
  -5   2  -3    1.39    0.85
  -5   2  -3    0.93    0.79
  -6   2  -3   -0.05    0.89
   6  -2   3    2.42    1.50
   6  -2   3    0.38    1.11
  -6   2  -3    1.06    1.16
   7  -2   3    8.57    2.05
  -7   2  -3   14.83    2.50
   8  -2   3   -1.94    1.47
  -8   2  -3   -0.41    1.58
  -9   2  -3   -0.41    0.67
  -9   2  -3    0.02    2.12
   9  -2   3   -1.26    1.79
   9   1  -3    4.16    2.53
  -9  -1   3    3.59    1.01
   9   1  -3    3.00    1.67
  -8  -1   3    6.26    1.28
   8   1  -3    2.37    2.05
  -8  -1   3    3.55    0.89
   8   1  -3    2.10    1.30
   7   1  -3   11.26    1.83
  -7  -1   3    6.14    0.88
  -7  -1   3    5.72    1.12
   7   1  -3    4.35    2.03
  -6  -1   3   26.47    1.69
   6   1  -3   22.26    2.91
   6   1  -3   29.70    2.40
  -6  -1   3   21.50    1.28
  -5  -1   3   35.73    1.86
   5   1  -3   35.20    3.10
   5   1  -3   33.81    2.23
  -5  -1   3   36.67    1.52
   4   1  -3    4.37    1.21
  -4  -1   3    4.45    0.56
  -4  -1   3    5.35    0.78
   4   1  -3    4.66    0.95
   4   1  -3    4.09    0.90
  -3  -1   3   28.86    1.20
  -3  -1   3   28.60    1.44
   3   1  -3   30.05    2.20
   3   1  -3   31.76    1.75
   3   1  -3   30.45    1.56
   2   1  -3    6.97    1.08
  -2  -1   3    8.28    0.75
   2   1  -3    8.16    0.87
   2   1  -3    7.92    0.85
   2   1  -3    9.29    0.78
  -2  -1   3    6.94    0.61
   1   1  -3    9.08    0.82
   1   1  -3    9.12    0.74
   1   1  -3    9.28    1.05
  -1  -1   3    9.08    0.74
   0  -1   3 1314.42   25.97
   0   1  -3 1269.83   28.71
   0  -1   3 1301.71   29.09
   0   1  -3 1337.84   27.89
  -1   1  -3   47.09    1.98
  -1   1  -3   43.54    1.34
  -1   1  -3   47.68    1.69
  -1   1  -3   48.33    1.45
   1  -1   3   47.06    2.17
   2  -1   3   23.12    1.60
  -2   1  -3   23.26    1.26
  -2   1  -3   24.65    1.54
   2  -1   3   23.77    1.27
   3  -1   3  315.46    8.83
  -3   1  -3  321.04    8.66
  -3   1  -3  313.74    7.61
   3  -1   3  321.91    7.79
   3  -1   3  307.56    8.11
  -3   1  -3  307.53    8.09
   4  -1   3  173.43    5.75
  -4   1  -3  174.97    5.87
  -4   1  -3  182.87    5.20
  -4   1  -3  175.98    5.79
   4  -1   3  186.36    5.35
  -5   1  -3    4.43    1.35
  -5   1  -3    3.91    1.09
   5  -1   3    3.68    1.18
   5  -1   3    1.33    1.01
   5  -1   3    4.83    1.09
   6  -1   3    3.47    1.15
  -6   1  -3    4.37    1.41
   6  -1   3    3.83    1.34
   6  -1   3    6.05    1.58
  -6   1  -3    1.63    0.93
  -7   1  -3   16.75    2.64
   7  -1   3   14.97    2.06
   7  -1   3   16.74    2.56
  -8   1  -3    0.72    1.64
   8  -1   3    2.00    1.80
   9  -1   3    9.01    2.60
  -9   1  -3    5.85    0.70
  -9   1  -3    9.92    2.79
  10  -1   3   -0.18    2.42
 -10   1  -3    1.88    2.49
  -9   0   3    0.26    0.83
   9   0  -3    1.23    2.06
  -8   0   3    1.34    0.69
   8   0  -3    0.61    1.52
   8   0  -3    0.25    1.02
  -8   0   3   -0.33    0.76
  -7   0   3    9.18    1.31
   7   0  -3    7.44    2.26
  -7   0   3   11.69    1.03
   7   0  -3    8.83    1.71
   6   0  -3   38.21    2.54
  -6   0   3   38.60    1.56
  -6   0   3   36.00    2.00
   6   0  -3   36.42    3.48
  -5   0   3    5.59    0.87
   5   0  -3    5.38    1.56
   5   0  -3    6.72    1.17
  -5   0   3    6.02    0.62
  -4   0   3    0.34    0.31
   4   0  -3    0.27    0.52
   4   0  -3   -0.32    0.75
   4   0  -3    0.23    0.55
  -4   0   3    0.76    0.47
  -3   0   3  183.77    4.69
  -3   0   3  181.51    5.02
  -3   0   3  174.58    4.17
   3   0  -3  185.38    6.09
   3   0  -3  175.25    5.02
  -2   0   3    0.41    0.30
  -2   0   3   -0.07    0.23
   2   0  -3   -0.01    0.50
   2   0  -3    0.29    0.39
   1   0  -3  472.87   11.00
  -1   0   3  460.25    9.99
   1   0  -3  474.52   10.22
   0   0   3  120.79    3.03
   0   0   3  120.15    3.48
   0   0  -3  121.19    3.16
   1   0   3 1091.71   24.51
  -1   0  -3 1100.16   24.45
  -1   0  -3 1060.46   21.52
  -1   0  -3 1094.93   21.49
   2   0   3   86.34    3.29
   3   0   3   57.77    2.42
   3   0   3   61.24    2.88
   3   0   3   58.00    2.43
  -3   0  -3   60.94    2.41
   4   0   3    4.98    1.11
   4   0   3    6.80    1.11
   4   0   3    5.70    1.11
   5   0   3   74.25    3.65
   5   0   3   64.42    3.61
   5   0   3   76.65    3.32
   6   0   3   27.35    2.69
  -6   0  -3   32.09    2.72
   6   0   3   26.66    2.60
   6   0   3   32.04    2.47
  -7   0  -3    0.15    1.17
   7   0   3    0.02    1.25
   7   0   3   -0.89    1.17
   7   0   3    0.05    1.00
   8   0   3   -0.18    1.18
   8   0   3    1.28    1.64
   9   0   3    4.91    2.27
  -9   0  -3   12.38    3.02
   9   0   3   -0.05    1.30
  -9   0  -3    6.89    0.70
 -10   0  -3    3.02    2.90
  10   0   3    0.30    2.15
   9  -1  -3    5.63    2.76
  -9   1   3    4.41    1.05
   8  -1  -3    0.62    1.88
  -8   1   3    1.70    0.95
  -8   1   3    1.06    0.74
  -7   1   3   56.55    2.76
   7  -1  -3   60.14    4.76
   7  -1  -3   56.06    3.31
  -7   1   3   57.38    2.18
   6  -1  -3   16.92    1.79
   6  -1  -3   10.84    2.33
  -6   1   3   14.09    1.01
  -6   1   3   12.22    1.33
   5  -1  -3   43.57    3.20
  -5   1   3   38.67    1.99
  -5   1   3   41.50    1.55
   5  -1  -3   44.13    2.37
  -4   1   3    5.56    0.83
  -4   1   3    6.87    0.62
   4  -1  -3    5.21    0.91
   4  -1  -3    6.54    1.50
   3  -1  -3    7.65    0.89
   3  -1  -3    8.20    1.41
  -3   1   3   10.40    0.71
  -3   1   3    7.36    0.99
  -3   1   3    9.58    0.93
  -2   1   3   96.11    2.90
   2  -1  -3   92.24    3.61
   2  -1  -3   95.32    2.88
  -2   1   3   93.09    2.53
   1  -1  -3    9.55    0.98
  -1   1   3   10.15    0.81
   1  -1  -3   10.21    0.87
   0   1   3   23.90    1.07
   0   1   3   22.26    1.20
   0  -1  -3   21.40    1.15
  -1  -1  -3  513.21   10.70
  -1  -1  -3  521.39   10.98
   1   1   3  523.59   12.54
   1   1   3  514.72   10.56
  -2  -1  -3  411.23    8.47
  -2  -1  -3  418.37    9.62
   2   1   3  421.95   10.77
  -2  -1  -3  412.12    8.71
   2   1   3  412.35    9.68
  -3  -1  -3   -0.06    0.16
   3   1   3   -0.28    0.41
   3   1   3    0.21    0.55
   3   1   3   -0.29    0.51
   4   1   3   58.19    2.82
   4   1   3   55.67    2.67
   4   1   3   57.32    3.17
   5   1   3  194.40    7.14
   5   1   3  200.27    6.74
   5   1   3  213.63    6.43
   6   1   3   26.87    2.39
   6   1   3   28.28    2.65
   6   1   3   27.88    2.78
   7   1   3   12.46    1.99
   7   1   3   18.56    2.56
   7   1   3   13.07    2.33
  -8  -1  -3    3.20    0.57
   8   1   3    4.40    1.62
   8   1   3    1.80    1.75
  -9  -1  -3    2.07    0.57
   9   1   3    1.94    1.42
   9   1   3    0.73    2.02
  10   1   3   -1.16    1.52
  -9   2   3    3.02    1.10
   9  -2  -3   -0.87    2.04
  -9   2   3    2.31    2.54
  -8   2   3    2.25    1.07
  -8   2   3    1.93    0.86
   8  -2  -3    1.82    2.09
  -7   2   3    0.65    0.66
   7  -2  -3   -0.36    1.47
  -7   2   3    0.54    0.80
  -6   2   3    6.78    0.84
   6  -2  -3    3.62    1.81
  -6   2   3    5.60    1.14
   5  -2  -3    2.64    0.90
  -5   2   3    0.53    0.61
   5  -2  -3    1.50    1.24
  -5   2   3    1.27    0.51
   4  -2  -3   26.96    2.55
  -4   2   3   25.10    1.22
   4  -2  -3   27.87    1.62
  -4   2   3   25.45    1.63
  -3   2   3   20.81    1.31
   3  -2  -3   17.60    1.87
  -3   2   3   21.37    1.11
  -3   2   3   18.51    1.49
   2  -2  -3   31.80    2.07
  -2   2   3   33.95    1.65
  -2   2   3   33.61    1.37
   1  -2  -3   14.67    1.21
  -1   2   3   13.91    0.95
   1  -2  -3   12.86    1.07
  -1   2   3   13.26    1.16
  -1   2   3   13.84    1.02
  -1   2   3   14.52    0.87
   0   2   3  515.81   11.20
   0   2   3  532.04   11.67
   0   2   3  526.57   12.52
   0  -2  -3  519.75   11.62
   0  -2  -3  524.06   11.47
  -1  -2  -3  101.23    2.89
   1   2   3  105.52    2.82
   1   2   3  104.73    3.71
  -1  -2  -3  102.88    3.13
   2   2   3  840.84   20.03
  -2  -2  -3  828.26   16.95
  -2  -2  -3  820.25   17.29
  -2  -2  -3  848.71   16.76
   2   2   3  836.84   18.24
  -3  -2  -3   93.66    2.77
   3   2   3   90.09    3.37
  -3  -2  -3   88.83    2.51
   3   2   3   89.68    3.98
   3   2   3   94.58    3.27
   4   2   3   10.28    1.65
  -4  -2  -3   12.13    0.81
   4   2   3    8.33    1.25
  -4  -2  -3   10.67    0.86
   4   2   3   11.61    1.43
   5   2   3   27.97    2.23
  -5  -2  -3   31.69    1.34
   5   2   3   30.23    2.78
   5   2   3   25.96    2.29
  -5  -2  -3   27.73    1.38
   6   2   3    0.96    0.92
   6   2   3    0.43    1.17
   6   2   3   -0.32    1.11
   7   2   3    7.59    1.66
  -7  -2  -3    5.55    0.74
   7   2   3    4.04    1.73
   7   2   3    7.04    1.94
   8   2   3   13.84    2.75
   8   2   3   18.92    2.50
   8   2   3   15.98    2.89
  -8  -2  -3   12.09    1.09
   9   2   3   -0.72    1.79
  -9  -2  -3    0.52    0.61
   9   2   3   -0.43    1.20
  10   2   3    1.63    1.80
  -8   3   3    0.04    0.80
  -8   3   3    0.26    1.91
   8  -3  -3   -0.89    1.72
   7  -3  -3    0.36    1.57
  -7   3   3    1.55    0.92
  -7   3   3    3.49    0.92
  -7   3   3    0.72    1.63
  -6   3   3    2.00    0.90
   6  -3  -3    2.77    1.57
  -6   3   3    3.82    1.83
  -6   3   3    4.62    0.90
  -5   3   3 1168.33   23.96
  -5   3   3 1147.17   25.08
   5  -3  -3 1228.78   29.01
  -5   3   3 1176.95   28.90
  -4   3   3   38.49    3.11
  -4   3   3   50.91    2.44
  -4   3   3   50.26    1.95
   4  -3  -3   41.03    3.05
  -3   3   3   68.09    2.78
  -3   3   3   71.34    2.39
   3  -3  -3   66.54    3.51
  -3   3   3   69.03    3.55
  -2   3   3   65.63    2.34
  -2   3   3   63.81    2.55
   2  -3  -3   67.99    3.08
  -2   3   3   60.41    2.94
   2  -3  -3   66.24    2.42
  -2   3   3   62.16    2.20
  -1   3   3  232.50    6.44
  -1   3   3  240.58    6.41
  -1   3   3  240.92    6.08
   1  -3  -3  233.49    6.39
  -1   3   3  234.57    5.62
   0   3   3   78.28    2.62
   0   3   3   81.25    2.41
   0   3   3   75.38    2.63
   0  -3  -3   78.39    2.66
   0  -3  -3   75.20    2.48
   0   3   3   77.13    3.08
   1   3   3   75.28    3.24
  -1  -3  -3   71.68    2.42
   1   3   3   72.12    2.38
   1   3   3   68.87    2.43
  -1  -3  -3   72.83    2.58
   1   3   3   70.12    2.58
   2   3   3  131.11    3.87
   2   3   3  133.59    4.99
   2   3   3  137.59    3.55
  -2  -3  -3  129.78    3.68
   2   3   3  131.33    4.20
   3   3   3  631.08   17.40
   3   3   3  681.56   15.77
  -3  -3  -3  697.31   14.26
  -3  -3  -3  702.76   14.48
   3   3   3  700.54   15.84
   4   3   3   13.08    1.54
   4   3   3   15.04    1.60
   4   3   3   13.30    1.94
  -4  -3  -3   14.00    1.01
   5   3   3   23.16    2.68
   5   3   3   28.21    2.31
  -5  -3  -3   28.20    1.20
   5   3   3   22.19    2.18
   6   3   3    3.13    1.25
   6   3   3    2.73    1.43
   6   3   3    0.90    1.38
  -6  -3  -3    0.90    0.60
   7   3   3    8.28    2.17
   7   3   3    6.44    1.97
   7   3   3    9.07    1.84
  -7  -3  -3    8.05    1.04
   8   3   3   -0.08    1.06
   8   3   3    0.58    1.67
   8   3   3    0.36    1.58
  -8  -3  -3   -0.31    0.54
   9   3   3    2.79    1.55
  -9  -3  -3    3.72    0.98
  10   3   3   -0.52    1.44
   8  -4  -3   -1.08    1.51
  -8   4   3   -1.45    1.89
  -8   4   3    0.46    0.96
  -7   4   3    0.44    1.05
  -7   4   3    0.70    1.78
   7  -4  -3    1.77    1.79
  -7   4   3    2.94    1.03
   6  -4  -3   -0.10    1.37
  -6   4   3    0.51    1.67
  -6   4   3    0.82    0.80
  -6   4   3    1.18    1.01
  -5   4   3  125.07    4.69
  -5   4   3  127.68    4.00
  -5   4   3  136.51    6.20
   5  -4  -3  126.39    6.06
  -4   4   3   17.23    2.33
  -4   4   3   14.24    1.57
   4  -4  -3   14.68    2.16
  -4   4   3   17.28    1.41
   3  -4  -3    1.93    1.01
  -3   4   3    0.81    0.61
  -3   4   3    1.03    0.91
  -3   4   3    0.36    0.58
  -2   4   3   24.03    1.65
   2  -4  -3   23.70    1.95
  -2   4   3   23.40    1.61
  -2   4   3   23.35    1.42
  -2   4   3   25.62    2.02
  -1   4   3    2.07    0.60
   1  -4  -3    3.89    0.82
   1  -4  -3    5.53    0.98
  -1   4   3    4.85    0.93
  -1   4   3    6.28    1.04
  -1   4   3    5.32    0.90
   0   4   3  167.46    4.88
   0  -4  -3  176.40    5.12
   0  -4  -3  181.46    4.70
   0   4   3  172.39    5.68
   0   4   3  173.90    4.60
   0   4   3  177.31    5.11
  -1  -4  -3  120.10    3.77
  -1  -4  -3  123.47    3.68
   1   4   3  119.69    3.80
   1   4   3  121.80    4.67
   1   4   3  119.58    3.68
   1   4   3  119.83    3.90
   1   4   3  117.61    3.40
  -2  -4  -3   27.01    1.56
   2   4   3   30.42    1.84
   2   4   3   30.48    1.58
   2   4   3   26.02    2.34
   2   4   3   27.72    1.77
   3   4   3   48.11    2.40
   3   4   3   51.60    3.26
  -3  -4  -3   46.92    2.08
   3   4   3   44.74    2.47
   4   4   3    9.18    1.84
  -4  -4  -3    8.40    1.01
   4   4   3    9.78    1.41
  -4  -4  -3    9.38    1.16
   4   4   3    9.03    1.41
  -5  -4  -3    0.37    0.61
  -5  -4  -3    0.63    0.56
   5   4   3    0.45    1.09
   5   4   3    0.03    0.63
   5   4   3   -0.96    0.86
  -6  -4  -3    2.61    0.84
   6   4   3    2.74    1.60
  -6  -4  -3    3.48    0.86
   6   4   3    2.54    1.17
   6   4   3    4.54    1.53
   7   4   3   20.87    2.53
   7   4   3   24.50    3.37
  -7  -4  -3   21.48    1.55
  -7  -4  -3   19.98    1.69
   7   4   3   24.33    2.96
  -8  -4  -3   16.28    1.51
   8   4   3   13.45    2.96
  -8  -4  -3   12.29    1.49
   8   4   3   12.24    2.36
   9   4   3    1.72    1.52
  -8   5   3    1.25    1.21
  -8   5   3    2.03    2.23
   7  -5  -3    0.74    1.73
  -7   5   3    3.16    1.22
  -7   5   3   -0.48    1.74
  -6   5   3    0.76    1.04
  -6   5   3    0.68    0.90
   6  -5  -3    1.30    1.68
  -6   5   3    0.78    1.56
  -5   5   3  150.32    6.74
  -5   5   3  148.69    4.77
   5  -5  -3  148.93    6.75
  -5   5   3  153.04    5.55
  -4   5   3   45.22    3.48
   4  -5  -3   41.31    3.28
  -4   5   3   42.34    2.26
  -4   5   3   44.66    2.73
  -3   5   3   25.29    2.08
  -3   5   3   24.99    1.68
   3  -5  -3   25.44    2.43
  -3   5   3   27.41    2.59
  -2   5   3   39.63    2.38
  -2   5   3   37.07    1.97
   2  -5  -3   35.66    2.40
  -2   5   3   39.57    2.57
  -2   5   3   34.47    2.21
  -1   5   3   24.17    1.76
  -1   5   3   22.94    1.51
  -1   5   3   18.92    1.83
   1  -5  -3   18.18    1.78
  -1   5   3   24.61    1.91
   0  -5  -3   26.72    1.61
   0   5   3   26.51    2.22
   0   5   3   31.07    1.99
   0   5   3   26.54    1.74
   0  -5  -3   27.49    1.89
   0   5   3   30.67    1.70
  -1  -5  -3    6.20    1.06
  -1  -5  -3    6.58    0.98
   1   5   3    4.08    0.82
   1   5   3    5.85    0.96
   1   5   3    5.34    0.91
  -1  -5  -3    1.82    0.76
   1   5   3    5.28    1.17
   2   5   3   47.25    2.48
  -2  -5  -3   47.79    2.49
   2   5   3   52.29    2.68
   2   5   3   49.60    3.24
  -2  -5  -3   49.48    2.31
   3   5   3   -0.56    0.61
  -3  -5  -3    0.44    0.66
   3   5   3   -0.46    0.79
   3   5   3   -0.04    0.84
  -3  -5  -3    0.66    0.72
   4   5   3   16.97    2.43
  -4  -5  -3   17.43    1.67
   4   5   3   16.84    1.88
  -4  -5  -3   19.29    1.60
   4   5   3   12.73    1.70
  -5  -5  -3   19.56    1.65
   5   5   3   18.33    2.13
  -5  -5  -3   13.42    1.54
   5   5   3   17.85    2.68
   5   5   3   21.96    2.28
   6   5   3    1.78    1.41
   6   5   3    0.90    1.39
  -6  -5  -3    2.26    0.96
  -6  -5  -3    3.17    1.03
   6   5   3    1.27    1.11
   7   5   3    9.15    1.97
   7   5   3   11.94    2.89
  -7  -5  -3   10.83    1.55
  -7  -5  -3   11.97    1.50
  -8  -5  -3   21.80    1.91
   8   5   3   16.72    2.68
  -8  -5  -3   19.81    2.04
   8   5   3   16.01    3.29
   9   5   3    0.30    1.52
  -9  -5  -3    0.93    1.19
   9   5   3    1.10    2.42
  -7   6   3   25.43    2.35
   7  -6  -3   20.98    3.51
  -7   6   3   23.60    3.70
  -6   6   3    0.84    1.25
  -6   6   3   -1.17    0.89
   6  -6  -3   -0.52    1.65
  -6   6   3   -0.37    1.50
  -5   6   3    1.85    1.26
   5  -6  -3    0.43    1.43
  -5   6   3    2.23    1.73
  -5   6   3    0.15    0.91
  -4   6   3    5.30    1.84
  -4   6   3    6.46    1.60
  -4   6   3    5.60    1.24
   4  -6  -3    3.75    1.40
  -3   6   3  201.89    6.62
  -3   6   3  202.40    5.93
  -3   6   3  190.75    7.23
   3  -6  -3  207.47    7.37
   2  -6  -3    5.02    1.40
  -2   6   3    2.39    1.24
  -2   6   3    3.46    1.03
  -2   6   3    4.17    1.03
  -1   6   3    4.95    1.33
  -1   6   3    6.37    1.15
  -1   6   3    5.80    1.13
  -1   6   3    4.13    1.29
   0   6   3    2.86    1.21
   0   6   3    0.52    0.76
   0   6   3    0.66    0.72
   0   6   3    2.29    1.12
   1   6   3    7.09    1.60
  -1  -6  -3    7.81    1.23
  -1  -6  -3    9.91    1.47
   1   6   3    7.52    1.62
   1   6   3    8.77    1.20
   2   6   3   74.32    4.26
   2   6   3   71.27    3.24
   2   6   3   69.23    3.57
  -2  -6  -3   70.25    3.34
   3   6   3   -0.73    0.62
  -3  -6  -3   -0.15    0.80
   3   6   3    0.08    0.97
  -3  -6  -3   -1.32    0.75
   3   6   3    0.12    1.11
  -4  -6  -3   -0.35    0.79
   4   6   3    0.65    1.11
   4   6   3    0.05    0.69
  -4  -6  -3    0.33    0.84
   4   6   3    0.01    0.94
  -5  -6  -3    0.91    0.90
   5   6   3    1.67    1.15
   5   6   3    1.15    0.92
  -5  -6  -3    1.12    0.96
   5   6   3    0.18    1.12
  -6  -6  -3    2.38    1.19
  -6  -6  -3    3.09    1.16
   6   6   3    2.31    1.65
   6   6   3    3.43    1.39
   7   6   3    4.62    2.32
   7   6   3    7.10    1.92
  -7  -6  -3    4.55    1.42
  -7  -6  -3    6.84    1.47
   8   6   3   10.33    3.07
   8   6   3    6.27    2.01
  -8  -6  -3    7.04    1.62
  -6   7   3    2.25    2.03
   6  -7  -3    1.54    1.85
  -6   7   3    2.54    1.31
  -5   7   3    0.37    1.75
   5  -7  -3   -0.07    1.40
  -5   7   3    1.15    1.11
  -5   7   3   -0.98    1.23
  -4   7   3    8.43    1.51
   4  -7  -3    6.01    1.97
  -4   7   3    8.63    2.15
  -4   7   3    6.96    1.78
   3  -7  -3    0.22    1.11
  -3   7   3    0.16    1.00
  -3   7   3    0.42    1.27
  -3   7   3    0.65    1.01
  -2   7   3    4.89    1.19
  -2   7   3    5.17    1.35
  -2   7   3    4.10    1.56
  -1   7   3    3.07    1.05
  -1   7   3    3.42    1.28
  -1   7   3    5.30    1.60
  -1   7   3    4.20    1.44
   0   7   3    1.85    0.98
   0   7   3    1.40    1.35
   0   7   3    0.27    0.98
   1   7   3   13.32    2.13
   1   7   3   11.33    2.10
  -2  -7  -3   44.52    2.59
   2   7   3   47.26    3.21
   2   7   3   50.00    3.71
   3   7   3   15.33    2.08
   3   7   3   12.24    1.79
   3   7   3   16.18    2.68
  -3  -7  -3    9.44    1.48
  -3  -7  -3   14.37    1.91
   4   7   3    5.20    1.54
  -4  -7  -3    6.54    1.45
   4   7   3    7.21    1.55
  -4  -7  -3    3.76    1.16
   4   7   3    8.21    2.22
  -5  -7  -3    2.26    1.19
   5   7   3   -0.23    1.40
   5   7   3    2.05    1.25
  -6  -7  -3   -0.88    1.03
   6   7   3    0.24    1.14
   6   7   3   -0.66    1.39
  -7  -7  -3    2.61    1.40
   7   7   3    1.54    2.12
   7   7   3    1.43    1.32
  -7  -7  -3    1.30    1.03
  -8  -7  -3   -1.12    0.93
   8   7   3    5.24    2.34
   8   7   3   -0.96    2.08
  -5   8   3    0.32    1.77
  -5   8   3    1.08    1.43
   5  -8  -3    0.53    1.79
  -4   8   3    5.79    1.48
  -4   8   3    8.80    2.03
  -4   8   3    4.39    1.99
   4  -8  -3    9.30    2.46
  -3   8   3    2.69    1.34
  -3   8   3    2.92    1.49
  -3   8   3    0.12    1.48
  -2   8   3    2.01    1.29
  -2   8   3    0.25    1.50
  -2   8   3    2.30    1.28
  -1   8   3    1.07    1.19
  -1   8   3    1.65    1.66
  -1   8   3   -0.06    1.30
   0   8   3    0.67    1.43
   0   8   3    2.27    1.49
   1   8   3   -0.17    1.67
   1   8   3   -0.11    1.26
   2   8   3    1.65    1.62
   2   8   3    1.09    1.41
  -3  -8  -3    0.96    1.05
   3   8   3   -0.39    1.28
  -4  -8  -3    0.00    1.07
   4   8   3    0.32    1.53
  -5  -8  -3    5.54    1.65
   5   8   3    4.51    2.07
  -5  -8  -3    4.81    1.55
   5   8   3    5.47    1.64
   6   8   3    0.09    1.99
  -6  -8  -3    0.29    1.19
  -6  -8  -3    1.37    1.43
   6   8   3    4.23    1.68
  -7  -8  -3    0.10    1.18
   7   8   3    1.23    1.43
   7   8   3    0.36    2.10
  -4   9   3   -0.60    1.96
  -4   9   3    1.23    1.36
  -3   9   3    2.27    1.41
  -3   9   3    4.19    2.17
  -2   9   3    1.20    1.44
  -2   9   3    0.50    1.73
  -1   9   3   -0.75    1.24
  -1   9   3   -1.49    1.82
   0   9   3   14.65    2.76
   0   9   3   13.06    2.79
   1   9   3    2.57    1.94
   1   9   3    0.49    1.48
   2   9   3    0.03    1.27
   3   9   3   -0.24    1.73
   4   9   3   13.84    3.25
  -4  -9  -3   17.69    2.31
   5   9   3    4.80    2.42
  -5  -9  -3    3.37    1.65
   6   9   3    3.50    1.90
   6   9   3    0.74    2.30
  -6  -9  -3    3.78    1.61
  -1  10   3   -0.06    2.10
   0  10   3    4.26    2.66
   1  10   3   -0.46    1.89
   2  10   3    0.01    1.99
   3  10   3   -1.35    2.05
   4  10   3   -0.10    1.85
   3  10  -4   -1.11    1.77
   3  10  -4    3.06    2.28
   2  10  -4    1.96    2.21
   2  10  -4   -0.05    1.76
   1  10  -4    0.04    1.55
   1  10  -4    0.93    2.17
   0  10  -4    5.00    2.57
   0  10  -4    3.02    2.17
  -1  10  -4    2.17    2.40
  -1  10  -4    5.71    2.57
  -1  10  -4    1.90    1.64
  -2  10  -4   12.49    3.01
  -2  10  -4   12.36    2.29
   5   9  -4    3.29    2.32
   5   9  -4    2.44    2.22
   4   9  -4    3.38    2.11
   4   9  -4    2.02    2.06
   3   9  -4    0.62    1.63
   3   9  -4    2.35    1.88
   2   9  -4    0.82    1.81
   2   9  -4    0.66    1.53
   1   9  -4    4.64    1.99
   1   9  -4    2.92    1.99
   0   9  -4    6.99    1.70
   0   9  -4    5.79    2.24
   0   9  -4    2.65    1.93
  -1   9  -4    2.32    1.38
  -1   9  -4    1.51    2.00
  -1   9  -4    3.41    1.87
  -2   9  -4    0.25    1.34
  -2   9  -4    0.14    1.84
  -2   9  -4    0.73    1.29
  -2   9  -4    1.38    1.39
  -3   9  -4   -0.80    1.14
  -3   9  -4   -2.88    1.40
  -3   9  -4   -0.97    1.68
  -3   9  -4    0.50    1.31
  -4   9  -4   -0.66    1.95
  -4   9  -4    0.54    1.35
   6   8  -4   -0.32    1.79
   6   8  -4    0.06    1.37
  -6  -8   4    0.50    1.31
   6   8  -4   -0.02    1.90
   5   8  -4    2.38    1.93
  -5  -8   4    5.30    1.54
   5   8  -4    2.35    1.34
   5   8  -4    4.30    2.14
   4   8  -4    3.82    1.93
   4   8  -4    5.35    2.11
   4   8  -4    8.02    1.75
   3   8  -4    5.57    1.98
   3   8  -4    2.31    1.75
   2   8  -4    0.82    1.15
   2   8  -4    2.68    1.72
   1   8  -4    2.54    1.51
   1   8  -4    4.33    1.90
   1   8  -4    4.46    1.34
   0   8  -4   36.52    3.51
   0   8  -4   39.44    2.61
   0   8  -4   34.85    3.62
  -1   8  -4   -1.55    0.96
  -1   8  -4    0.70    1.10
  -1   8  -4   -0.61    0.96
  -1   8  -4    1.88    1.74
  -2   8  -4   33.65    3.36
  -2   8  -4   34.47    2.56
  -2   8  -4   33.45    2.68
  -2   8  -4   34.64    3.57
  -3   8  -4    4.57    1.41
  -3   8  -4    5.24    2.18
  -3   8  -4    2.75    1.25
  -3   8  -4    4.03    1.69
  -4   8  -4    0.51    0.98
  -4   8  -4   -0.58    1.44
  -4   8  -4    1.01    1.72
  -4   8  -4    0.91    1.14
  -5   8  -4    0.94    1.13
  -5   8  -4    2.18    2.00
   7   7  -4    1.37    2.09
   7   7  -4   -0.42    1.29
  -7  -7   4   -0.05    1.09
  -7  -7   4   -0.55    1.44
  -6  -7   4    3.59    1.30
   6   7  -4    2.78    1.55
  -6  -7   4    6.31    1.72
   6   7  -4    9.61    2.61
   6   7  -4    4.29    2.22
   5   7  -4   -0.61    0.96
  -5  -7   4   -0.50    0.88
   5   7  -4    0.75    1.67
   5   7  -4    0.82    1.51
  -4  -7   4   12.14    1.61
   4   7  -4   11.08    1.87
   4   7  -4    8.22    2.16
   4   7  -4    8.87    2.38
   3   7  -4    1.44    1.29
   3   7  -4    3.24    1.46
   3   7  -4    8.32    1.52
   2   7  -4   11.78    2.20
   2   7  -4   10.17    1.56
   2   7  -4    9.44    2.15
   1   7  -4   31.47    3.01
   1   7  -4   28.37    2.13
   1   7  -4   28.31    3.00
   0   7  -4   50.99    3.87
   0   7  -4   45.96    2.84
   0   7  -4   47.10    3.36
   0   7  -4   41.50    2.50
  -1   7  -4    2.99    1.72
  -1   7  -4    1.84    1.05
  -1   7  -4    1.17    1.01
  -1   7  -4    1.59    0.89
  -2   7  -4    0.58    0.92
  -2   7  -4    0.94    1.46
  -2   7  -4    1.10    0.90
  -2   7  -4   -0.11    0.83
  -3   7  -4    1.27    0.93
  -3   7  -4    3.04    1.47
  -3   7  -4    5.66    1.64
  -3   7  -4    0.58    0.95
  -4   7  -4    1.63    1.05
  -4   7  -4    2.03    1.32
  -4   7  -4    1.39    1.62
  -4   7  -4    2.03    0.97
  -5   7  -4    1.16    0.95
  -5   7  -4    0.95    1.67
  -5   7  -4    0.32    0.96
   6  -7   4   -1.17    1.39
  -6   7  -4    2.19    1.04
  -6   7  -4   -0.49    1.74
   8   6  -4    1.44    1.63
   8   6  -4   -1.97    2.02
  -8  -6   4    3.98    1.40
  -7  -6   4    1.08    1.24
  -7  -6   4    0.40    0.96
   7   6  -4   -0.35    1.85
   7   6  -4    0.64    1.22
   6   6  -4    1.99    1.21
  -6  -6   4    0.39    1.08
   6   6  -4   -1.42    1.39
  -6  -6   4   -0.07    0.88
   6   6  -4    0.60    1.39
   5   6  -4    7.07    1.65
   5   6  -4    8.94    2.34
  -5  -6   4    4.76    1.12
   5   6  -4   10.11    2.24
  -5  -6   4   11.43    1.86
   4   6  -4    1.99    1.05
   4   6  -4    0.32    1.27
   4   6  -4   -0.04    1.09
  -4  -6   4   -1.02    0.74
  -4  -6   4    0.49    0.75
   3   6  -4    1.00    1.25
   3   6  -4    0.28    0.83
   3   6  -4    0.27    0.83
  -3  -6   4    0.00    0.65
  -3  -6   4   -0.08    0.70
   2   6  -4  126.14    5.67
   2   6  -4  123.57    5.61
   2   6  -4  126.53    4.66
  -2  -6   4  129.91    4.31
   1   6  -4   12.47    1.89
   1   6  -4   12.52    2.14
   1   6  -4   16.93    1.58
   1   6  -4   16.66    1.69
   1   6  -4   14.58    1.52
   0   6  -4   21.00    2.24
   0   6  -4   20.23    1.84
   0   6  -4   23.33    1.79
   0   6  -4   21.54    2.57
  -1   6  -4   69.47    3.95
  -1   6  -4   59.37    2.88
  -1   6  -4   65.36    3.64
  -1   6  -4   62.65    2.74
  -2   6  -4   65.29    3.90
  -2   6  -4   57.58    2.81
  -2   6  -4   60.19    2.72
  -2   6  -4   66.68    3.74
  -3   6  -4    0.37    0.87
  -3   6  -4    0.44    0.78
  -3   6  -4    1.33    1.25
  -3   6  -4    2.32    0.88
  -4   6  -4   13.28    1.28
  -4   6  -4   11.80    1.42
  -4   6  -4   12.02    1.96
  -4   6  -4   12.19    2.08
  -5   6  -4   -0.04    0.71
   5  -6   4    0.65    1.40
  -5   6  -4   -0.26    0.75
  -5   6  -4    0.96    1.45
  -5   6  -4    1.79    1.21
  -6   6  -4    0.89    0.83
  -6   6  -4    1.05    0.90
   6  -6   4    1.69    1.64
  -6   6  -4    0.36    1.39
   7  -6   4    1.41    1.87
  -7   6  -4    0.99    1.91
  -8  -5   4   -0.02    0.88
   8   5  -4   -0.13    1.10
   8   5  -4    1.61    2.16
   7   5  -4    0.47    1.09
   7   5  -4    1.57    1.99
  -7  -5   4    0.43    1.09
  -7  -5   4    1.04    0.93
   6   5  -4   22.17    3.20
   6   5  -4   20.06    2.71
  -6  -5   4   19.18    2.09
   6   5  -4   16.81    2.22
  -6  -5   4   18.59    1.78
   5   5  -4    1.96    1.04
  -5  -5   4    0.33    0.79
  -5  -5   4    0.71    0.72
   5   5  -4    3.05    1.49
   5   5  -4    0.29    1.15
  -4  -5   4   28.48    1.88
   4   5  -4   32.45    2.87
  -4  -5   4   27.72    2.20
   4   5  -4   29.06    2.48
   4   5  -4   33.08    3.21
   3   5  -4   22.27    2.34
   3   5  -4   24.96    2.69
  -3  -5   4   25.76    1.71
   3   5  -4   26.71    2.18
  -3  -5   4   24.63    1.97
   2   5  -4   13.53    1.49
  -2  -5   4   12.29    1.41
   2   5  -4   12.40    1.79
   2   5  -4   12.52    1.89
   2   5  -4   13.39    1.53
  -2  -5   4   13.20    1.30
   2   5  -4   12.50    1.39
   1   5  -4   59.38    3.21
   1   5  -4   46.28    2.38
   1   5  -4   47.39    3.12
   1   5  -4   45.37    2.42
  -1  -5   4   49.86    2.47
   1   5  -4   50.51    2.32
  -1  -5   4   52.23    2.22
   0   5  -4  112.08    3.70
   0   5  -4  113.90    4.73
   0   5  -4  116.02    3.71
   0   5  -4  108.52    4.77
   0   5  -4  110.35    3.91
  -1   5  -4   63.59    3.32
  -1   5  -4   58.95    2.47
  -1   5  -4   62.45    2.65
  -1   5  -4   69.67    3.54
  -2   5  -4   47.03    2.95
  -2   5  -4   50.59    3.15
  -2   5  -4   51.48    2.21
  -2   5  -4   49.42    2.32
  -3   5  -4   70.86    3.75
  -3   5  -4   68.58    2.82
  -3   5  -4   72.93    2.55
  -3   5  -4   77.01    3.86
  -4   5  -4    9.66    1.14
  -4   5  -4   12.46    1.04
  -4   5  -4   12.21    1.95
   4  -5   4   13.65    2.01
  -4   5  -4   13.58    1.87
  -5   5  -4    0.89    0.56
  -5   5  -4    1.03    0.94
  -5   5  -4   -0.81    1.11
  -5   5  -4    0.43    0.60
   5  -5   4   -0.49    1.04
   6  -5   4   10.73    2.29
  -6   5  -4    6.19    1.06
  -6   5  -4    8.50    2.13
  -7   5  -4    5.99    1.12
   7  -5   4    5.74    1.94
  -7   5  -4    5.65    2.09
  -8   5  -4    0.11    1.85
   8  -5   4    1.38    1.89
   9   4  -4    2.21    2.81
   9   4  -4    2.20    1.59
  -9  -4   4    4.76    1.35
  -8  -4   4    7.40    1.74
   8   4  -4    3.65    1.53
   8   4  -4    3.77    2.37
  -8  -4   4    7.09    1.36
   7   4  -4   -0.27    1.66
  -7  -4   4    0.06    0.95
  -7  -4   4    1.90    0.84
   7   4  -4    1.89    1.15
   6   4  -4    0.19    1.42
   6   4  -4    0.31    0.82
  -6  -4   4    0.75    0.72
  -6  -4   4    0.96    0.81
   5   4  -4    0.79    1.10
  -5  -4   4    0.41    0.63
   5   4  -4   -0.13    0.70
  -5  -4   4    0.78    0.62
   5   4  -4    0.66    1.01
   4   4  -4   -0.13    0.71
  -4  -4   4    0.81    0.60
  -4  -4   4   -0.09    0.50
   4   4  -4   -1.00    0.88
   4   4  -4    0.68    0.73
  -3  -4   4   10.74    1.11
   3   4  -4   13.93    2.00
   3   4  -4    9.33    1.34
  -3  -4   4   10.38    1.24
   3   4  -4   12.97    1.72
   2   4  -4   13.65    1.42
  -2  -4   4   12.09    1.27
   2   4  -4   17.11    1.37
   2   4  -4   13.27    1.42
  -2  -4   4   13.31    1.20
   2   4  -4   13.56    1.60
   2   4  -4   12.80    1.79
   1   4  -4   60.16    3.03
  -1  -4   4   55.46    2.19
   1   4  -4   61.56    2.40
   1   4  -4   59.07    2.54
   1   4  -4   56.19    3.11
  -1  -4   4   61.74    2.56
   1   4  -4   54.78    2.47
   0  -4   4    1.67    0.57
   0   4  -4    2.44    1.02
   0   4  -4    1.36    0.59
   0   4  -4    1.79    0.61
   0   4  -4    2.22    0.63
   0   4  -4    0.57    0.59
  -1   4  -4    0.51    0.78
  -1   4  -4   -0.21    0.49
  -1   4  -4   -0.02    0.44
  -1   4  -4    0.01    0.49
  -1   4  -4    1.05    0.46
  -2   4  -4   28.13    1.51
  -2   4  -4   26.91    1.36
  -2   4  -4   31.39    2.11
  -2   4  -4   23.95    1.96
  -3   4  -4  105.80    4.41
   3  -4   4  108.95    4.38
  -3   4  -4  109.54    4.39
  -3   4  -4  111.41    3.36
  -3   4  -4  107.71    2.84
  -4   4  -4    6.34    1.31
  -4   4  -4    6.57    1.48
   4  -4   4    6.67    1.44
  -4   4  -4    6.97    0.85
   5  -4   4    2.35    1.19
  -5   4  -4    3.77    0.70
  -5   4  -4    5.91    1.54
  -5   4  -4    3.84    1.21
   6  -4   4    2.68    1.54
  -6   4  -4    5.78    1.77
  -6   4  -4    3.73    0.78
   7  -4   4    1.98    1.64
  -7   4  -4    1.10    1.53
  -7   4  -4    0.33    0.65
   8  -4   4    0.16    1.65
  -8   4  -4    0.31    0.77
  -8   4  -4   -0.90    1.69
   9   3  -4    5.83    2.02
  -9  -3   4    3.69    1.22
   9   3  -4    4.84    2.73
   8   3  -4   19.68    2.74
   8   3  -4   20.87    3.65
  -8  -3   4   22.32    2.27
  -8  -3   4   25.59    2.02
   7   3  -4    0.36    1.58
   7   3  -4    2.08    1.23
  -7  -3   4    1.35    0.94
  -7  -3   4    1.57    0.81
   6   3  -4    1.70    1.46
   6   3  -4    2.53    1.10
  -6  -3   4    3.01    0.84
  -6  -3   4    2.96    0.97
   5   3  -4    3.84    1.31
  -5  -3   4    1.74    0.66
  -5  -3   4    1.54    0.79
   5   3  -4    1.16    1.24
   5   3  -4    2.15    0.92
  -4  -3   4    0.24    0.51
   4   3  -4    0.00    0.70
  -4  -3   4    0.06    0.37
   4   3  -4    0.15    0.95
   4   3  -4   -0.35    0.54
   3   3  -4   19.31    2.11
  -3  -3   4   19.78    1.29
   3   3  -4   17.56    1.64
  -3  -3   4   18.33    1.45
   3   3  -4   21.52    1.80
   2   3  -4  989.35   23.06
   2   3  -4  981.05   23.20
   2   3  -4 1021.02   21.17
   2   3  -4  988.31   21.75
  -2  -3   4  998.26   20.44
  -2  -3   4  984.72   20.96
   1   3  -4  503.02   12.70
  -1  -3   4  508.11   10.90
   1   3  -4  496.36   11.35
   1   3  -4  507.30   11.02
   1   3  -4  511.37   11.76
  -1  -3   4  518.41   11.42
   1   3  -4  500.00   12.62
   0   3  -4 1208.21   25.12
   0   3  -4 1245.29   25.96
   0   3  -4 1228.54   24.70
   0   3  -4 1216.24   27.42
   0   3  -4 1253.02   28.22
   0  -3   4 1244.32   25.18
  -1   3  -4   26.63    1.85
  -1   3  -4   32.23    1.35
  -1   3  -4   31.62    1.46
  -1   3  -4   31.17    1.93
  -2   3  -4   15.51    0.78
  -2   3  -4   14.86    1.03
  -2   3  -4   15.15    0.94
  -2   3  -4   14.60    1.44
  -2   3  -4   13.78    1.40
   3  -3   4  173.09    5.60
  -3   3  -4  174.93    4.38
  -3   3  -4  177.82    5.85
  -3   3  -4  168.84    5.58
  -3   3  -4  182.01    4.36
   3  -3   4  186.54    6.59
  -4   3  -4    0.29    0.35
   4  -3   4    0.76    0.80
   4  -3   4    1.14    1.20
  -4   3  -4    1.72    0.88
  -4   3  -4    1.03    0.82
   5  -3   4   45.13    3.57
   5  -3   4   41.58    2.88
  -5   3  -4   42.68    1.54
  -5   3  -4   39.50    2.66
  -5   3  -4   41.53    2.85
  -6   3  -4    3.17    1.12
   6  -3   4    1.60    1.68
  -6   3  -4    2.67    0.54
  -6   3  -4    4.70    1.49
   6  -3   4    2.20    1.29
  -7   3  -4    7.55    2.07
   7  -3   4    8.31    2.08
  -7   3  -4    7.20    0.76
  -8   3  -4   -2.33    1.39
   8  -3   4    1.27    1.70
  -8   3  -4    0.31    0.62
   9  -3   4    1.57    2.08
  -9   3  -4    0.65    1.91
  -9   3  -4    1.77    0.89
   9   2  -4    4.95    2.66
  -9  -2   4    5.45    1.31
   9   2  -4    5.86    2.02
  -8  -2   4    4.14    1.28
  -8  -2   4    6.52    1.20
   8   2  -4    6.13    2.47
   8   2  -4    6.19    1.80
  -7  -2   4    7.81    1.43
   7   2  -4    9.30    2.50
  -7  -2   4    7.42    1.10
   7   2  -4   10.38    1.85
   6   2  -4   -0.25    0.82
   6   2  -4   -0.33    1.37
  -6  -2   4    0.20    0.70
  -6  -2   4    1.00    0.62
  -5  -2   4   19.96    1.31
   5   2  -4   22.63    2.73
   5   2  -4   20.29    2.01
  -5  -2   4   21.31    1.69
  -4  -2   4   16.93    1.13
   4   2  -4   16.16    1.53
  -4  -2   4   17.67    1.43
   4   2  -4   18.15    1.75
   4   2  -4   12.99    1.98
   3   2  -4   83.66    3.12
  -3  -2   4   78.61    2.93
  -3  -2   4   81.29    2.65
   3   2  -4   72.38    3.69
   3   2  -4   81.88    3.17
   3   2  -4   83.42    3.30
  -2  -2   4  140.90    4.06
  -2  -2   4  135.18    3.72
   2   2  -4  137.12    4.84
   2   2  -4  139.41    4.35
   2   2  -4  137.30    4.37
   2   2  -4  146.99    4.33
  -1  -2   4  268.69    6.17
   1   2  -4  277.79    7.32
   1   2  -4  272.79    6.82
   1   2  -4  269.68    7.17
   1   2  -4  254.62    6.22
  -1  -2   4  269.95    6.52
   1   2  -4  264.01    6.60
   0   2  -4   21.46    1.55
   0   2  -4   22.91    1.21
   0   2  -4   24.42    1.52
   0  -2   4   22.13    1.21
   0   2  -4   22.19    1.13
   0   2  -4   25.13    1.38
  -1   2  -4   73.12    2.33
  -1   2  -4   71.91    2.01
  -1   2  -4   75.93    2.74
   1  -2   4   69.43    3.19
  -1   2  -4   72.78    2.24
  -1   2  -4   76.43    2.93
   2  -2   4   -0.19    0.68
  -2   2  -4    0.44    0.48
  -2   2  -4   -0.03    0.51
   2  -2   4    0.59    0.54
  -2   2  -4    0.28    0.33
  -2   2  -4   -0.01    0.25
   3  -2   4  148.01    5.60
  -3   2  -4  149.31    3.38
   3  -2   4  146.84    4.51
  -3   2  -4  149.34    3.47
  -3   2  -4  150.91    5.16
   3  -2   4  150.89    4.72
  -3   2  -4  147.59    4.31
  -3   2  -4  151.01    4.76
   4  -2   4   64.07    3.63
  -4   2  -4   72.19    2.79
   4  -2   4   68.92    3.15
  -4   2  -4   60.94    3.21
   4  -2   4   70.58    2.94
  -4   2  -4   62.60    3.07
  -5   2  -4   26.32    2.28
  -5   2  -4   26.89    1.96
   5  -2   4   31.66    2.24
  -5   2  -4   26.41    2.26
   5  -2   4   19.93    2.43
   5  -2   4   19.13    2.10
  -6   2  -4    4.60    1.53
   6  -2   4    4.22    1.60
   6  -2   4    1.16    1.15
  -6   2  -4    4.20    1.22
   6  -2   4    5.86    1.43
   7  -2   4    0.97    1.39
  -7   2  -4   -0.25    1.24
   8  -2   4   -0.54    1.58
  -8   2  -4    0.25    1.58
   9  -2   4    2.10    2.06
  -9   2  -4   -0.61    1.91
   9   1  -4    3.86    1.74
  -9  -1   4    3.70    1.19
   9   1  -4    3.66    2.49
   8   1  -4    3.61    2.37
  -8  -1   4    4.01    1.34
   8   1  -4    0.85    1.28
  -8  -1   4    3.98    1.06
   7   1  -4   29.86    3.67
  -7  -1   4   36.13    2.36
   7   1  -4   31.67    2.83
  -7  -1   4   37.22    1.95
  -6  -1   4    9.07    1.01
   6   1  -4    8.76    1.57
  -6  -1   4    9.95    1.34
   6   1  -4    6.24    1.79
   5   1  -4   30.08    2.97
  -5  -1   4   28.19    1.47
  -5  -1   4   26.17    1.78
   5   1  -4   33.54    2.24
   4   1  -4   19.64    1.72
   4   1  -4   18.48    2.17
  -4  -1   4   16.52    1.08
   4   1  -4   15.54    1.33
  -4  -1   4   17.46    1.38
   3   1  -4    2.84    0.61
   3   1  -4    2.16    0.65
  -3  -1   4    2.21    0.52
   3   1  -4    4.30    1.11
   3   1  -4    4.02    0.84
  -3  -1   4    3.50    0.72
   2   1  -4  175.43    4.75
  -2  -1   4  180.06    4.73
   2   1  -4  174.01    5.55
   2   1  -4  178.74    4.92
  -2  -1   4  169.99    4.32
   2   1  -4  172.87    4.96
  -1  -1   4   13.94    1.01
   1   1  -4   12.84    1.09
   1   1  -4   12.94    0.97
   1   1  -4   14.57    1.12
   1   1  -4   20.43    1.43
   0   1  -4  283.43    6.76
   0  -1   4  290.18    6.67
   0   1  -4  296.61    7.47
   0  -1   4  289.99    7.82
   0   1  -4  311.00    7.22
   0   1  -4  287.68    6.43
  -1   1  -4    0.51    0.28
  -1   1  -4    0.22    0.44
  -1   1  -4    1.64    0.53
   1  -1   4    1.15    0.63
  -1   1  -4    0.93    0.31
  -2   1  -4    7.46    1.04
   2  -1   4    8.55    0.80
  -2   1  -4   10.04    0.87
  -2   1  -4    8.24    0.53
   2  -1   4    6.77    1.09
  -2   1  -4    8.38    0.47
   3  -1   4   29.85    2.16
  -3   1  -4   30.74    1.69
  -3   1  -4   32.68    2.13
   3  -1   4   30.68    1.68
   3  -1   4   27.22    1.72
  -3   1  -4   30.17    1.67
  -4   1  -4  238.92    6.60
   4  -1   4  241.92    7.81
  -4   1  -4  249.90    7.63
   4  -1   4  242.97    7.01
   4  -1   4  244.74    6.85
  -4   1  -4  233.78    6.93
  -5   1  -4    4.56    1.26
   5  -1   4    2.17    1.00
   5  -1   4   -0.68    0.80
   5  -1   4    3.08    1.12
  -5   1  -4    1.32    0.86
  -5   1  -4    3.26    1.05
  -6   1  -4   18.75    2.27
  -6   1  -4   20.09    1.99
   6  -1   4   18.42    2.26
   6  -1   4   18.93    2.06
   6  -1   4   18.80    2.42
  -6   1  -4   22.78    2.35
  -7   1  -4   12.28    2.09
  -7   1  -4   12.44    1.93
   7  -1   4   12.01    2.02
  -7   1  -4    8.99    2.07
   7  -1   4   17.21    2.68
   7  -1   4   12.22    2.29
   8  -1   4   -0.49    1.48
  -8   1  -4    0.48    1.66
  -9   1  -4   -0.29    1.86
   9  -1   4    0.70    2.09
  -9   0   4   -0.88    0.84
   9   0  -4   -0.45    1.89
  -8   0   4    0.78    0.79
  -8   0   4    0.54    0.97
   8   0  -4    0.20    1.16
   8   0  -4    1.91    1.89
  -7   0   4    8.71    1.37
   7   0  -4   11.29    1.82
   7   0  -4    7.72    2.40
  -7   0   4    8.33    1.10
   6   0  -4    5.16    1.31
  -6   0   4    4.99    1.08
   6   0  -4    6.55    1.95
  -6   0   4    2.84    0.75
  -5   0   4   28.99    1.81
   5   0  -4   31.34    2.14
  -5   0   4   28.74    1.47
   5   0  -4   26.77    2.84
  -4   0   4   21.58    1.16
   4   0  -4   18.21    1.62
   4   0  -4   16.87    2.10
  -4   0   4   19.91    1.36
   3   0  -4    0.49    0.46
   3   0  -4    0.15    0.56
  -3   0   4   -0.08    0.30
  -3   0   4    0.07    0.39
   3   0  -4   -0.49    0.68
  -2   0   4    8.53    0.73
   2   0  -4    6.46    0.84
   2   0  -4    6.80    0.92
   2   0  -4    6.77    1.14
  -2   0   4    8.27    0.88
  -1   0   4  201.66    5.06
   1   0  -4  205.79    5.63
   1   0  -4  196.06    5.06
   1   0  -4  210.70    5.32
  -1   0   4  196.46    5.28
   0   0   4  870.87   19.02
   0   0  -4  741.91   18.76
   0   0  -4  854.37   17.24
   0   0   4  856.10   17.01
  -1   0  -4  974.80   22.21
  -1   0  -4  933.05   19.55
   1   0   4  975.09   22.29
  -1   0  -4  988.00   19.48
  -2   0  -4    1.42    0.62
  -2   0  -4    1.40    0.50
   2   0   4    0.62    0.50
   2   0   4    0.54    0.58
  -2   0  -4    1.05    0.24
  -2   0  -4    1.34    0.25
  -3   0  -4    1.76    0.79
  -3   0  -4    3.12    0.71
   3   0   4    3.41    0.79
   3   0   4    3.87    1.04
   3   0   4    2.62    0.66
  -3   0  -4    2.52    0.65
  -4   0  -4   17.25    1.52
   4   0   4   16.97    1.90
  -4   0  -4   15.51    1.47
   4   0   4   15.90    1.55
  -4   0  -4   11.89    1.66
   4   0   4   15.42    1.47
   5   0   4  305.48    8.45
   5   0   4  293.03    8.63
  -5   0  -4  300.42    8.27
   5   0   4  294.15    9.43
  -5   0  -4  285.13    9.25
  -6   0  -4   23.89    2.56
   6   0   4   26.98    2.54
   6   0   4   28.51    2.48
  -7   0  -4    6.00    1.86
   7   0   4    2.51    1.49
   7   0   4    3.35    1.53
   7   0   4    4.36    1.74
  -8   0  -4    1.74    1.62
   8   0   4    0.24    1.23
   8   0   4    0.53    1.56
  -9   0  -4    3.43    1.84
   9   0   4    0.99    1.51
  -9   0  -4    1.86    2.34
   9   0   4    1.98    1.95
   9  -1  -4   -1.33    2.12
  -9   1   4    1.41    1.00
  -8   1   4   -0.31    0.87
  -8   1   4    1.35    0.83
   8  -1  -4    0.94    1.91
   7  -1  -4   17.08    3.03
  -7   1   4   22.60    2.02
   7  -1  -4   22.00    2.31
  -7   1   4   20.37    1.52
  -6   1   4  115.87    3.56
   6  -1  -4  121.47    4.65
  -6   1   4  118.52    4.28
  -5   1   4    8.32    1.19
   5  -1  -4   12.41    1.47
   5  -1  -4   10.63    2.09
  -5   1   4   12.95    1.04
  -4   1   4    0.32    0.41
   4  -1  -4    0.14    0.54
  -4   1   4    0.35    0.54
   4  -1  -4    1.36    0.96
  -3   1   4    1.78    0.48
   3  -1  -4    2.51    0.99
   3  -1  -4    2.70    0.69
  -3   1   4    1.34    0.56
  -2   1   4 1238.42   24.93
  -2   1   4 1188.94   24.22
   2  -1  -4 1223.18   27.39
   2  -1  -4 1185.51   25.47
   2  -1  -4 1230.89   24.98
   1  -1  -4   31.51    1.65
   1  -1  -4   33.20    1.78
  -1   1   4   29.21    1.34
  -1   1   4   33.48    1.36
  -1   1   4   33.21    1.54
   1  -1  -4   31.18    1.37
   0   1   4   62.82    2.45
   0   1   4   65.44    2.17
   0  -1  -4   62.24    2.35
  -1  -1  -4    1.35    0.43
   1   1   4    1.34    0.60
  -1  -1  -4    1.64    0.40
  -1  -1  -4    1.93    0.46
   1   1   4    1.54    0.37
   2   1   4   89.95    3.17
  -2  -1  -4   85.19    3.01
   2   1   4   83.66    3.53
  -2  -1  -4   88.47    2.56
  -2  -1  -4   87.30    2.35
   3   1   4  146.35    4.16
  -3  -1  -4  146.46    3.27
   3   1   4  143.97    5.31
  -3  -1  -4  143.78    4.53
  -3  -1  -4  146.31    3.46
   3   1   4  144.54    4.67
   4   1   4   10.82    1.68
   4   1   4   11.50    1.39
   4   1   4   11.48    1.31
   5   1   4   -0.11    0.87
   5   1   4   -0.37    0.86
   5   1   4   -0.57    0.58
   6   1   4  170.05    6.32
   6   1   4  167.89    6.92
   6   1   4  161.39    6.03
   7   1   4   93.55    4.87
   7   1   4   88.75    4.53
   8   1   4   -0.52    1.53
   8   1   4    1.50    1.38
   8   1   4    2.08    1.70
  -8  -1  -4    0.59    1.62
   9   1   4    0.91    1.54
  -9  -1  -4    0.41    0.51
  10   1   4    1.22    1.68
   9  -2  -4   -0.45    1.91
  -9   2   4    1.96    2.55
  -9   2   4    0.35    0.95
   8  -2  -4    0.50    1.89
  -8   2   4    0.03    0.81
  -8   2   4    0.05    1.04
  -7   2   4    1.81    0.81
  -7   2   4    1.26    0.95
   7  -2  -4    5.57    2.09
  -6   2   4   16.59    1.34
  -6   2   4   12.63    1.59
   6  -2  -4   10.41    2.31
  -5   2   4    1.10    0.84
   5  -2  -4    0.83    0.74
  -5   2   4    0.31    0.58
   5  -2  -4    1.09    1.29
   4  -2  -4  204.82    5.71
  -4   2   4  194.39    5.10
   4  -2  -4  204.40    7.36
  -4   2   4  199.01    5.77
  -3   2   4    1.90    0.55
  -3   2   4    1.14    0.59
   3  -2  -4    3.74    1.21
   3  -2  -4    2.33    0.64
   2  -2  -4  556.10   12.14
  -2   2   4  522.94   11.47
   2  -2  -4  557.31   13.57
  -2   2   4  527.07   12.10
  -1   2   4  177.27    4.92
   1  -2  -4  184.08    5.03
  -1   2   4  180.48    4.49
  -1   2   4  179.78    5.20
  -1   2   4  177.00    4.87
   1  -2  -4  181.14    5.23
   0   2   4   47.89    1.94
   0  -2  -4   48.90    1.92
   0   2   4   49.06    1.79
   0   2   4   54.46    2.35
   0  -2  -4   48.62    2.14
   0  -2  -4   48.68    1.77
  -1  -2  -4  370.11    8.31
   1   2   4  373.06    8.92
  -1  -2  -4  379.27    8.82
   1   2   4  368.07    8.20
   1   2   4  374.88    9.93
  -1  -2  -4  368.40    8.70
   2   2   4  410.32   11.01
  -2  -2  -4  399.57    9.18
   2   2   4  408.01    9.81
  -2  -2  -4  392.71    9.64
  -2  -2  -4  396.87    8.60
  -2  -2  -4  402.84    8.80
  -3  -2  -4  316.73    7.48
  -3  -2  -4  320.28    7.09
   3   2   4  324.06    8.46
  -3  -2  -4  311.37    8.33
   3   2   4  315.76    9.55
   3   2   4  330.25    7.93
  -4  -2  -4    0.62    0.37
  -4  -2  -4    0.27    0.41
   4   2   4    0.32    0.90
   4   2   4    0.09    0.68
   4   2   4   -0.03    0.60
   5   2   4  104.00    4.32
   5   2   4  102.33    5.09
  -5  -2  -4  104.36    3.06
   5   2   4   98.49    4.28
   6   2   4   69.09    3.90
   6   2   4   66.79    4.37
  -6  -2  -4   73.42    2.47
   6   2   4   72.51    3.79
   7   2   4    1.19    1.52
   7   2   4   -0.66    1.01
   7   2   4   -0.05    1.18
   8   2   4   -0.68    1.66
   8   2   4    0.71    1.16
  -8  -2  -4   -0.06    0.51
   9   2   4    5.00    1.92
  -9  -2  -4    2.37    0.69
  10   2   4    0.76    1.63
  -8   3   4    1.09    0.96
  -8   3   4    2.65    2.40
   8  -3  -4    5.32    2.23
  -7   3   4   16.63    1.60
   7  -3  -4   19.24    3.20
  -7   3   4   18.79    2.08
  -7   3   4   19.85    3.36
  -6   3   4    1.32    0.78
   6  -3  -4    1.18    1.52
  -6   3   4   -1.69    0.73
  -6   3   4    2.05    1.69
  -5   3   4    0.17    0.67
   5  -3  -4   -0.41    1.12
  -5   3   4   -0.65    0.82
  -5   3   4    0.30    1.37
  -4   3   4   51.04    2.62
   4  -3  -4   54.79    3.53
  -4   3   4   53.83    2.24
  -4   3   4   53.87    3.48
  -3   3   4   46.22    2.34
  -3   3   4   43.91    2.89
   3  -3  -4   42.71    1.88
   3  -3  -4   42.84    2.84
  -3   3   4   41.18    1.92
  -2   3   4  145.59    4.53
  -2   3   4  147.08    5.11
   2  -3  -4  155.89    5.20
  -2   3   4  142.13    4.20
  -2   3   4  139.45    4.01
  -1   3   4   30.95    1.77
  -1   3   4   31.98    1.84
  -1   3   4   33.45    1.81
  -1   3   4   32.06    1.55
   1  -3  -4   32.42    1.88
   0   3   4   73.44    2.53
   0  -3  -4   68.69    2.47
   0   3   4   71.37    2.35
   0   3   4   72.74    3.08
   0  -3  -4   73.03    2.52
   0   3   4   75.25    2.67
   0  -3  -4   74.16    2.90
   1   3   4   24.59    1.35
   1   3   4   24.53    1.29
  -1  -3  -4   23.04    1.38
  -1  -3  -4   25.74    1.59
   1   3   4   26.66    1.94
  -1  -3  -4   21.32    1.42
   1   3   4   24.94    1.57
   2   3   4   60.02    3.16
  -2  -3  -4   53.66    2.48
   2   3   4   60.84    2.05
  -2  -3  -4   55.66    2.43
   2   3   4   58.97    2.12
   2   3   4   52.02    2.50
  -2  -3  -4   57.51    2.18
  -3  -3  -4  575.55   12.91
  -3  -3  -4  583.70   12.52
   3   3   4  582.26   13.40
   3   3   4  574.77   15.50
  -3  -3  -4  575.81   12.36
   3   3   4  568.71   13.83
   4   3   4   49.29    2.54
   4   3   4   44.35    2.65
  -4  -3  -4   47.81    1.77
   4   3   4   44.79    3.24
  -4  -3  -4   44.85    2.15
   5   3   4   15.98    1.87
   5   3   4   14.68    1.84
   5   3   4   14.17    2.25
  -5  -3  -4   16.82    0.95
   6   3   4   -0.04    0.83
   6   3   4   -0.43    1.18
   6   3   4    1.28    1.46
   7   3   4  141.84    7.11
   7   3   4  140.71    6.00
  -8  -3  -4    0.40    0.67
   8   3   4    1.81    1.38
   8   3   4    2.36    1.92
  -9  -3  -4    4.72    1.03
   9   3   4    2.88    1.65
  10   3   4    0.21    1.71
  -8   4   4    0.99    1.00
  -8   4   4   -0.17    2.21
   8  -4  -4    1.77    2.01
  -7   4   4    1.38    0.98
  -7   4   4   -1.56    1.71
  -7   4   4    1.57    1.26
   7  -4  -4    2.49    1.94
  -6   4   4   -1.37    1.45
  -6   4   4    1.26    0.88
   6  -4  -4   -0.22    1.37
  -6   4   4    1.75    1.10
  -5   4   4    6.82    1.44
   5  -4  -4    4.37    1.73
  -5   4   4    6.10    1.06
  -5   4   4    4.67    1.72
  -4   4   4  631.89   14.23
  -4   4   4  635.91   15.16
   4  -4  -4  655.89   17.33
  -4   4   4  651.12   17.25
   3  -4  -4    6.16    1.43
  -3   4   4    6.86    1.59
  -3   4   4    4.34    1.01
  -3   4   4    4.15    0.86
  -2   4   4   14.50    1.25
  -2   4   4   11.36    1.36
  -2   4   4   15.53    1.40
  -2   4   4   14.50    1.66
   2  -4  -4   10.75    1.51
  -1   4   4   -0.18    0.55
   1  -4  -4    0.07    0.59
  -1   4   4    0.48    0.50
  -1   4   4   -0.30    0.48
  -1   4   4    0.53    0.62
   0  -4  -4  232.71    5.97
   0  -4  -4  242.59    6.44
   0   4   4  234.89    5.87
   0   4   4  229.94    6.33
   0  -4  -4  236.40    6.08
   0   4   4  244.86    7.41
   1   4   4   39.58    2.57
   1   4   4   45.78    2.23
  -1  -4  -4   43.30    2.10
   1   4   4   49.21    2.16
   1   4   4   41.62    1.98
  -1  -4  -4   42.95    2.02
   2   4   4  121.14    4.24
   2   4   4  127.04    3.91
   2   4   4  118.86    5.06
   2   4   4  120.69    3.65
  -2  -4  -4  118.14    3.77
   3   4   4  109.37    3.80
   3   4   4  112.01    4.30
  -3  -4  -4  110.83    3.59
   3   4   4  117.57    5.25
  -4  -4  -4  133.04    4.04
   4   4   4  132.82    4.73
   4   4   4  132.17    6.05
   4   4   4  133.63    5.09
   5   4   4    0.41    1.07
   5   4   4    1.34    0.89
   5   4   4    0.37    0.98
  -5  -4  -4    1.53    0.74
   6   4   4    8.15    2.23
   6   4   4   10.10    1.86
  -6  -4  -4    6.54    1.12
  -6  -4  -4    9.31    1.10
   7   4   4   -0.11    0.90
  -7  -4  -4    0.35    0.76
  -7  -4  -4    0.35    0.73
   7   4   4   -0.55    1.66
  -8  -4  -4    1.66    0.95
   8   4   4    1.38    1.27
   8   4   4    0.76    2.01
  -8  -4  -4    1.65    0.92
   9   4   4    6.30    2.11
   9   4   4    5.13    2.63
  -7   5   4    0.87    1.01
  -7   5   4   -0.50    1.55
   7  -5  -4   -0.24    1.77
  -6   5   4   -0.82    1.09
  -6   5   4    0.55    1.71
   6  -5  -4   -0.05    1.38
  -6   5   4   -0.34    0.82
  -5   5   4    0.62    1.03
   5  -5  -4    1.78    1.48
  -5   5   4    1.75    1.41
  -5   5   4    0.73    0.90
  -4   5   4   64.01    2.87
  -4   5   4   60.91    3.32
   4  -5  -4   61.43    3.92
  -4   5   4   59.45    3.90
  -3   5   4    0.89    0.73
  -3   5   4   -0.14    1.03
  -3   5   4   -0.58    0.81
   3  -5  -4   -0.40    0.90
  -2   5   4   21.32    1.85
  -2   5   4   25.06    2.24
  -2   5   4   25.40    1.73
   2  -5  -4   25.59    2.19
   1  -5  -4   26.24    2.02
  -1   5   4   28.93    1.92
  -1   5   4   30.76    1.82
  -1   5   4   30.45    2.13
  -1   5   4   26.58    2.15
   0   5   4   31.36    2.05
   0  -5  -4   30.23    1.82
   0  -5  -4   32.09    2.11
   0   5   4   31.67    1.87
   0   5   4   33.62    1.81
   0   5   4   28.99    1.89
   0  -5  -4   32.50    1.75
   0   5   4   33.61    2.46
   1   5   4    8.44    1.20
   1   5   4    9.73    1.37
   1   5   4    6.18    1.43
  -1  -5  -4    7.39    1.10
  -1  -5  -4    8.42    1.27
   1   5   4    8.37    1.04
  -1  -5  -4    7.12    1.06
   1   5   4    8.68    1.13
  -2  -5  -4    1.20    0.67
   2   5   4    0.73    0.85
  -2  -5  -4    1.10    0.75
   2   5   4    1.54    0.75
   2   5   4    0.95    1.01
  -2  -5  -4    1.33    0.82
  -3  -5  -4    7.40    1.25
  -3  -5  -4    3.60    0.94
   3   5   4    6.32    1.53
   3   5   4    5.96    1.19
   3   5   4    5.86    1.27
  -4  -5  -4   64.97    3.12
  -4  -5  -4   70.85    2.88
   4   5   4   57.72    4.04
   4   5   4   65.83    3.51
   4   5   4   59.99    3.13
   5   5   4    1.25    0.88
  -5  -5  -4    3.20    0.93
   5   5   4    2.59    1.53
  -5  -5  -4    2.05    0.88
  -6  -5  -4    0.31    0.83
  -6  -5  -4    0.67    0.78
   6   5   4    1.26    1.04
   6   5   4    0.54    1.36
  -7  -5  -4    8.01    1.44
   7   5   4    8.25    2.67
   7   5   4    8.96    1.94
  -7  -5  -4    8.62    1.36
  -8  -5  -4    0.90    1.00
  -8  -5  -4    2.77    1.10
   8   5   4    1.49    1.39
   8   5   4    3.88    2.44
  -9  -5  -4    4.57    1.42
   9   5   4    1.99    2.47
   9   5   4    5.08    1.81
  -7   6   4    2.41    2.06
  -7   6   4    4.44    1.48
   7  -6  -4    2.04    1.96
  -6   6   4   -0.79    1.31
  -6   6   4    0.31    1.00
  -6   6   4   -1.43    1.60
   6  -6  -4    1.12    1.66
  -5   6   4    0.63    1.03
  -5   6   4    0.67    1.16
  -5   6   4    0.02    1.58
   5  -6  -4   -0.66    1.20
  -4   6   4    0.32    1.07
  -4   6   4    0.32    0.89
   4  -6  -4    0.75    1.35
  -4   6   4    1.86    1.49
  -3   6   4    1.14    0.97
  -3   6   4   -0.17    0.97
   3  -6  -4    0.00    1.01
  -3   6   4    0.95    1.21
  -2   6   4   49.60    2.93
  -2   6   4   51.26    2.62
   2  -6  -4   50.49    3.13
  -2   6   4   52.69    3.20
  -1   6   4    4.53    1.12
  -1   6   4    4.75    1.08
  -1   6   4    6.79    1.40
  -1   6   4    5.02    1.39
   0   6   4   17.50    1.62
   0   6   4   15.74    2.07
   0   6   4   19.93    1.99
   0   6   4   14.77    1.59
   1   6   4   27.31    2.77
  -1  -6  -4   28.54    2.29
   1   6   4   30.20    2.36
  -2  -6  -4   48.86    2.84
  -2  -6  -4   48.72    2.73
  -2  -6  -4   46.43    2.54
   2   6   4   49.33    2.94
   2   6   4   46.26    2.69
   2   6   4   41.73    3.59
  -3  -6  -4    8.11    1.47
   3   6   4    9.09    1.51
   3   6   4    9.27    1.59
   3   6   4    6.96    1.71
  -3  -6  -4    8.69    1.41
   4   6   4    1.50    1.04
  -4  -6  -4    2.54    1.13
   4   6   4    0.52    1.26
  -4  -6  -4    1.46    0.97
   5   6   4   -0.14    0.92
   5   6   4    0.96    1.46
  -5  -6  -4   -0.43    0.84
  -5  -6  -4    0.59    0.98
   6   6   4    1.73    1.63
  -6  -6  -4    2.92    1.16
   6   6   4    4.34    1.49
  -6  -6  -4    1.71    1.16
   7   6   4    2.54    2.04
  -7  -6  -4    2.90    1.24
  -7  -6  -4    3.75    1.34
   7   6   4    6.37    1.88
  -8  -6  -4    4.89    1.45
   8   6   4    3.00    2.39
   8   6   4    4.84    1.83
   6  -7  -4    0.53    1.85
  -6   7   4    2.07    1.30
  -6   7   4    0.11    1.98
  -5   7   4    0.70    1.48
   5  -7  -4    2.89    1.75
  -5   7   4    1.81    1.92
  -5   7   4   -0.24    1.03
   4  -7  -4   -0.39    1.31
  -4   7   4    0.17    1.27
  -4   7   4    1.55    1.12
  -4   7   4    1.49    1.56
   3  -7  -4   19.69    2.53
  -3   7   4   19.54    2.04
  -3   7   4   17.99    2.49
  -3   7   4   17.59    2.23
  -2   7   4    4.25    1.51
  -2   7   4    7.28    1.35
  -2   7   4    5.62    1.45
   2  -7  -4    6.08    1.58
  -1   7   4    4.80    1.25
  -1   7   4    3.57    1.14
  -1   7   4    3.17    1.55
   0   7   4    0.07    0.96
   0   7   4    0.21    1.04
   0   7   4   -0.66    1.23
   1   7   4   16.47    2.49
   1   7   4   17.03    2.22
   2   7   4    0.10    0.94
  -2  -7  -4    2.96    1.08
   2   7   4    2.27    1.39
  -3  -7  -4   19.53    2.23
  -3  -7  -4   19.83    2.20
   3   7   4   19.33    2.10
   3   7   4   19.10    2.81
   4   7   4   15.27    2.16
  -4  -7  -4   13.96    1.99
  -4  -7  -4   14.03    1.87
   4   7   4    9.92    2.35
  -5  -7  -4   -0.11    1.09
  -5  -7  -4    0.80    1.15
   5   7   4    3.10    1.40
   5   7   4    2.36    1.83
   6   7   4    1.82    1.94
   6   7   4    1.45    1.44
  -6  -7  -4    2.04    1.29
  -6  -7  -4    2.27    1.23
  -7  -7  -4    0.00    1.32
   7   7   4    1.55    1.42
  -7  -7  -4    1.01    1.23
   7   7   4   -1.85    1.80
   8   7   4   -0.10    1.54
  -8  -7  -4    0.38    1.32
   8   7   4    1.55    2.36
   5  -8  -4   -0.08    1.78
  -5   8   4   -1.75    1.78
  -5   8   4    2.72    1.56
  -4   8   4    4.07    1.45
   4  -8  -4    2.52    1.81
  -4   8   4    3.56    1.69
  -4   8   4    2.97    1.86
  -3   8   4    1.16    1.59
  -3   8   4    1.42    1.51
  -3   8   4    0.69    1.16
  -2   8   4    1.44    1.56
  -2   8   4   -0.57    1.08
  -1   8   4   11.88    2.28
  -1   8   4   12.82    1.85
   0   8   4    3.39    1.75
   0   8   4    2.10    1.76
   1   8   4    2.26    1.80
   1   8   4    3.41    1.61
   2   8   4    8.51    2.33
  -3  -8  -4   16.62    2.03
   3   8   4   11.17    2.66
   4   8   4    3.09    1.98
  -4  -8  -4    1.53    1.15
  -5  -8  -4    2.40    1.50
   5   8   4    3.86    1.73
  -5  -8  -4    4.74    1.48
   5   8   4    1.41    1.85
  -6  -8  -4   -0.41    1.21
   6   8   4    0.49    1.29
  -6  -8  -4   -0.69    1.27
   6   8   4    1.15    1.94
  -7  -8  -4   -1.72    1.08
   7   8   4   -0.77    2.20
   7   8   4    1.57    1.58
  -3   9   4    2.08    2.01
  -3   9   4    1.86    1.38
  -2   9   4    6.91    1.72
  -2   9   4    3.36    2.09
  -1   9   4    4.88    2.13
   0   9   4    2.58    1.77
   0   9   4    2.58    2.07
   1   9   4   -0.57    1.56
   2   9   4    1.30    1.79
   3   9   4    1.05    1.90
   4   9   4    1.24    2.01
  -4  -9  -4   -0.46    1.45
  -5  -9  -4    2.08    1.47
   5   9   4    0.54    2.00
   6   9   4    0.81    1.56
   6   9   4   -0.06    2.26
  -6  -9  -4   -0.62    1.26
   1  10   4    2.81    2.24
   2  10   4   -0.39    2.10
   3  10   4    0.02    1.91
   2  10  -5    5.19    2.53
   2  10  -5   -0.22    1.67
   1  10  -5    3.19    1.91
   1  10  -5    4.32    2.51
   0  10  -5    2.50    1.99
   0  10  -5    1.19    2.27
  -1  10  -5    0.26    2.21
  -1  10  -5    0.95    1.47
  -1  10  -5   -0.58    1.74
   4   9  -5    0.66    2.14
   4   9  -5    3.28    2.15
   3   9  -5   -0.54    1.46
   3   9  -5    1.92    1.92
   2   9  -5   -1.35    1.66
   2   9  -5   -0.82    1.46
   1   9  -5    2.66    2.04
   1   9  -5   -1.21    1.13
   0   9  -5    3.43    1.95
   0   9  -5    0.13    1.38
   0   9  -5    2.04    1.60
  -1   9  -5    5.66    2.12
  -1   9  -5    3.44    1.53
  -1   9  -5    8.12    2.57
  -2   9  -5   -0.76    1.31
  -2   9  -5    1.94    1.62
  -2   9  -5    1.72    1.36
  -2   9  -5    1.38    2.05
  -3   9  -5   -0.58    1.68
  -3   9  -5   -0.62    2.01
  -3   9  -5    1.28    1.24
  -4   9  -5   -0.89    1.67
  -4   9  -5    0.32    1.34
   6   8  -5    0.34    1.29
   6   8  -5   -0.80    1.90
  -6  -8   5    1.03    1.47
   6   8  -5   -0.57    1.90
   5   8  -5   -0.27    1.78
   5   8  -5    0.78    1.19
   5   8  -5    0.72    1.60
   4   8  -5   12.55    2.83
   4   8  -5    7.79    1.85
   4   8  -5   10.55    2.64
   3   8  -5    8.98    2.43
   3   8  -5   11.31    2.49
   2   8  -5    3.20    1.73
   2   8  -5    4.82    2.03
   1   8  -5    3.15    1.88
   1   8  -5    5.69    1.80
   0   8  -5    3.26    1.52
   0   8  -5    6.57    2.02
   0   8  -5    3.83    1.36
  -1   8  -5    4.36    1.75
  -1   8  -5    5.58    1.49
  -1   8  -5    5.25    1.52
  -1   8  -5    1.73    1.79
  -2   8  -5    3.00    1.53
  -2   8  -5    4.72    2.05
  -2   8  -5    0.42    1.03
  -2   8  -5    3.13    1.31
  -3   8  -5    2.62    1.30
  -3   8  -5    5.34    1.91
  -3   8  -5    2.01    1.28
  -3   8  -5    0.10    1.68
  -4   8  -5    5.57    1.55
  -4   8  -5    3.92    1.37
  -4   8  -5    6.45    2.31
  -4   8  -5    5.47    1.92
  -5   8  -5    2.88    1.98
  -5   8  -5    0.49    1.14
   7   7  -5    1.20    2.14
   7   7  -5   -1.13    1.29
  -7  -7   5    0.65    1.22
  -6  -7   5    0.84    1.16
   6   7  -5    1.17    1.95
   6   7  -5    0.42    1.77
   6   7  -5    1.51    1.39
   5   7  -5    1.70    1.19
   5   7  -5    0.36    1.69
   5   7  -5    3.76    1.85
  -5  -7   5    0.31    1.06
  -4  -7   5   27.27    2.33
   4   7  -5   32.28    3.45
   4   7  -5   25.76    3.35
   4   7  -5   29.48    2.77
   3   7  -5    9.50    1.74
   3   7  -5    9.71    2.22
   3   7  -5    9.54    2.18
   2   7  -5    0.41    0.83
   2   7  -5   -1.21    1.17
   2   7  -5   -0.39    0.75
   1   7  -5    2.34    1.17
   1   7  -5    2.76    1.67
   1   7  -5    2.77    1.06
   0   7  -5   26.13    2.81
   0   7  -5   28.30    2.17
   0   7  -5   25.27    2.22
   0   7  -5   27.98    3.00
  -1   7  -5   45.38    2.82
  -1   7  -5   43.45    2.56
  -1   7  -5   41.80    3.62
  -1   7  -5   50.84    3.61
  -2   7  -5   -0.89    0.76
  -2   7  -5    1.18    1.42
  -2   7  -5   -0.45    0.82
  -2   7  -5    0.63    1.12
  -3   7  -5    2.60    1.40
  -3   7  -5    0.41    1.53
  -3   7  -5    0.73    0.92
  -3   7  -5    0.10    0.88
  -4   7  -5   -0.90    0.82
  -4   7  -5    0.10    0.84
  -4   7  -5    1.16    1.50
  -4   7  -5   -1.28    1.09
  -5   7  -5    0.76    0.95
  -5   7  -5    1.11    1.69
  -5   7  -5    1.93    1.08
  -6   7  -5   -0.01    0.92
  -6   7  -5   -1.39    1.67
  -7  -6   5    1.12    1.39
  -7  -6   5    0.75    1.09
   7   6  -5    0.22    1.74
   7   6  -5    0.25    1.28
   6   6  -5   -1.48    1.30
   6   6  -5    0.28    1.16
  -6  -6   5    0.93    1.02
  -6  -6   5    0.61    1.13
   6   6  -5    0.67    1.63
  -5  -6   5   -0.26    0.99
   5   6  -5   -0.19    1.27
   5   6  -5    1.75    1.46
  -5  -6   5    0.27    0.90
   5   6  -5   -0.18    0.87
   4   6  -5    0.92    1.31
  -4  -6   5   -0.53    0.76
   4   6  -5   -0.32    1.01
  -4  -6   5   -0.17    0.88
   4   6  -5    0.58    0.88
   3   6  -5   -0.23    1.27
  -3  -6   5   -0.86    0.71
   3   6  -5    0.96    1.05
   3   6  -5    0.69    0.92
   2   6  -5   -1.06    1.08
   2   6  -5    0.55    0.87
   2   6  -5    1.25    0.86
   1   6  -5    9.26    2.01
   1   6  -5    9.85    1.81
   1   6  -5    9.78    1.50
   1   6  -5    7.87    1.28
   1   6  -5   12.24    1.47
   0   6  -5   13.42    1.50
   0   6  -5   14.16    2.19
   0   6  -5   12.94    1.52
   0   6  -5   12.44    1.86
  -1   6  -5   20.71    1.75
  -1   6  -5   19.86    1.77
  -1   6  -5   20.42    2.28
  -1   6  -5   21.07    2.58
  -2   6  -5    1.26    1.34
  -2   6  -5    0.47    0.78
  -2   6  -5   -0.25    0.60
  -2   6  -5    0.36    0.75
  -3   6  -5    1.37    1.14
  -3   6  -5    3.05    0.94
  -3   6  -5    5.32    1.54
  -3   6  -5    1.99    0.89
  -4   6  -5   38.31    3.19
  -4   6  -5   36.17    2.21
  -4   6  -5   34.54    3.18
  -4   6  -5   35.56    1.97
  -5   6  -5   10.54    2.22
  -5   6  -5    8.32    1.93
  -5   6  -5    7.44    1.10
  -5   6  -5    5.99    1.16
  -6   6  -5    5.97    2.08
  -6   6  -5    7.98    1.31
  -6   6  -5    6.74    1.11
   6  -6   5    4.28    1.94
  -7   6  -5    6.62    2.28
   7  -6   5    4.71    2.06
   8   5  -5   -1.30    1.65
  -8  -5   5    0.16    1.08
   8   5  -5   -0.27    1.23
  -7  -5   5    1.26    0.94
   7   5  -5   -0.21    1.07
   7   5  -5    0.58    1.92
  -7  -5   5   -0.66    1.12
   6   5  -5   -0.50    1.34
   6   5  -5    1.04    1.14
  -6  -5   5    1.35    0.94
  -6  -5   5    1.34    1.06
   5   5  -5   11.85    1.93
  -5  -5   5    8.97    1.36
   5   5  -5    6.20    1.89
   5   5  -5    4.52    1.52
  -5  -5   5   10.51    1.66
   4   5  -5   90.48    4.61
  -4  -5   5   76.97    3.72
  -4  -5   5   88.93    3.52
   4   5  -5   82.02    4.86
   4   5  -5   79.17    3.96
   3   5  -5   76.24    3.67
  -3  -5   5   75.23    3.50
  -3  -5   5   78.27    3.20
   3   5  -5   80.24    4.17
   3   5  -5   76.95    4.41
   2   5  -5   44.34    2.97
  -2  -5   5   39.33    2.35
   2   5  -5   43.60    2.56
   2   5  -5   39.50    2.24
   2   5  -5   38.28    3.09
  -2  -5   5   40.70    2.15
   1   5  -5   79.47    3.32
   1   5  -5   74.24    4.01
   1   5  -5   72.70    2.99
   1   5  -5   68.65    3.10
   1   5  -5   78.45    3.87
   0   5  -5   15.56    1.83
   0   5  -5   17.13    1.56
   0   5  -5   14.03    1.37
   0   5  -5   15.96    2.05
   0   5  -5   13.60    1.38
  -1   5  -5   83.49    4.05
  -1   5  -5   86.06    4.02
  -1   5  -5   80.79    3.00
  -1   5  -5   82.82    3.27
  -2   5  -5   89.58    4.28
  -2   5  -5   86.16    3.05
  -2   5  -5   90.79    4.27
  -2   5  -5   87.71    3.35
  -3   5  -5   63.06    2.45
  -3   5  -5   64.15    2.72
  -3   5  -5   70.00    3.77
  -3   5  -5   72.23    3.77
  -4   5  -5    4.66    1.38
  -4   5  -5    2.21    0.74
  -4   5  -5    2.07    0.76
  -4   5  -5    2.57    1.06
   5  -5   5    1.36    1.38
  -5   5  -5    1.63    1.12
  -5   5  -5    1.19    1.13
  -5   5  -5    2.09    0.74
  -6   5  -5   19.22    2.75
  -6   5  -5   17.70    1.48
   6  -5   5   12.34    2.32
   7  -5   5   -0.24    1.66
  -7   5  -5   -0.01    1.75
  -7   5  -5   -0.02    0.72
  -8   5  -5    1.50    2.13
   8  -5   5    1.32    1.89
  -8  -4   5   -0.01    0.93
   8   4  -5    0.01    1.23
   8   4  -5    2.33    2.15
   7   4  -5    8.08    1.88
   7   4  -5    3.07    1.95
  -7  -4   5    5.41    1.18
  -7  -4   5    5.58    1.57
  -6  -4   5    1.67    0.85
   6   4  -5    1.82    1.10
  -6  -4   5    1.62    1.10
   6   4  -5    2.09    1.58
   5   4  -5    5.76    1.44
   5   4  -5    3.67    1.74
  -5  -4   5    2.90    0.84
   5   4  -5    3.40    1.35
  -5  -4   5    2.42    1.05
  -4  -4   5   12.56    1.34
   4   4  -5   10.83    1.74
   4   4  -5    6.90    1.76
   4   4  -5   12.75    1.75
  -4  -4   5   11.23    1.48
   3   4  -5   17.46    1.79
  -3  -4   5   12.51    1.28
   3   4  -5   13.20    1.75
  -3  -4   5    9.76    1.31
   3   4  -5   16.89    2.31
   2   4  -5  242.20    7.89
   2   4  -5  253.06    6.51
   2   4  -5  256.29    7.80
   2   4  -5  248.21    6.96
  -2  -4   5  234.44    6.81
  -2  -4   5  243.40    6.35
   2   4  -5  250.50    7.14
   1   4  -5   11.60    1.55
  -1  -4   5    9.28    1.15
   1   4  -5   10.43    1.18
  -1  -4   5   12.25    1.13
   1   4  -5   13.32    1.37
   1   4  -5   11.50    1.65
   1   4  -5   11.71    1.28
   0   4  -5   25.09    1.65
   0   4  -5   26.19    1.99
   0  -4   5   25.37    1.63
   0   4  -5   24.02    1.58
   0   4  -5   25.10    2.11
   0   4  -5   28.74    1.60
  -1   4  -5   16.13    1.72
  -1   4  -5   20.65    1.47
  -1   4  -5   19.28    1.29
  -1   4  -5   19.62    1.44
  -1   4  -5   18.10    1.86
  -2   4  -5  199.53    6.48
  -2   4  -5  196.96    5.02
  -2   4  -5  196.82    5.46
  -2   4  -5  215.96    6.92
  -2   4  -5  205.15    5.44
  -3   4  -5   43.40    2.79
  -3   4  -5   41.97    2.67
  -3   4  -5   41.75    1.87
  -3   4  -5   40.12    1.55
  -4   4  -5    3.61    1.18
   4  -4   5    5.61    1.46
  -4   4  -5    6.76    1.45
  -4   4  -5    4.50    0.73
  -5   4  -5    0.68    0.86
   5  -4   5    1.06    1.06
  -5   4  -5    0.63    0.51
  -5   4  -5    0.03    1.16
  -6   4  -5    7.87    1.66
   6  -4   5    3.21    1.44
  -6   4  -5    7.86    1.91
  -6   4  -5    4.67    0.78
  -7   4  -5    0.19    0.63
  -7   4  -5   -0.16    1.40
   7  -4   5    1.57    1.45
  -8   4  -5    2.37    1.98
   8  -4   5   -0.66    1.73
  -8   4  -5   -0.17    0.71
   9   3  -5    1.38    1.61
   9   3  -5    5.86    2.99
  -9  -3   5    4.87    1.42
   8   3  -5    1.95    1.27
  -8  -3   5    0.19    1.14
  -8  -3   5    0.04    0.89
   8   3  -5    0.27    1.90
   7   3  -5    2.63    1.34
  -7  -3   5    4.36    1.40
  -7  -3   5    2.72    0.99
   7   3  -5    1.01    1.73
  -6  -3   5    1.09    0.90
  -6  -3   5    0.52    0.64
   6   3  -5   -1.11    0.79
   6   3  -5    0.19    1.26
  -5  -3   5    0.44    0.72
  -5  -3   5    0.34    0.55
   5   3  -5   -1.45    0.78
   5   3  -5    0.87    1.08
   5   3  -5   -0.08    0.74
   4   3  -5    9.44    1.46
  -4  -3   5    8.05    1.22
  -4  -3   5    9.47    1.11
   4   3  -5   10.72    1.52
   4   3  -5    7.65    1.77
   3   3  -5   -0.02    0.94
  -3  -3   5   -0.20    0.42
   3   3  -5    1.08    0.76
  -3  -3   5   -0.31    0.48
   3   3  -5   -0.02    0.51
   2   3  -5   23.24    1.78
  -2  -3   5   22.05    1.38
   2   3  -5   21.80    1.76
   2   3  -5   20.57    2.04
   2   3  -5   20.20    1.49
   2   3  -5   18.78    1.64
  -2  -3   5   20.73    1.56
   1   3  -5   84.83    3.23
   1   3  -5   91.71    3.36
   1   3  -5   84.37    3.70
   1   3  -5   87.27    3.57
  -1  -3   5   97.34    2.99
   1   3  -5   91.55    3.02
  -1  -3   5   89.20    3.21
   0   3  -5   15.65    1.32
   0   3  -5   15.87    1.16
   0   3  -5   14.30    1.21
   0   3  -5   13.94    1.55
   0  -3   5   15.19    1.23
   0   3  -5   15.06    1.48
  -1   3  -5    0.07    0.78
  -1   3  -5    0.89    0.54
  -1   3  -5    1.78    0.50
  -1   3  -5    1.46    0.53
  -1   3  -5    0.49    0.51
  -2   3  -5    3.33    0.93
  -2   3  -5    1.96    0.64
  -2   3  -5    1.16    0.65
  -2   3  -5    1.85    0.58
  -2   3  -5    1.97    0.53
  -2   3  -5    2.03    0.49
  -3   3  -5   29.16    2.01
  -3   3  -5   30.39    1.36
   3  -3   5   28.72    1.98
  -3   3  -5   28.65    1.73
  -3   3  -5   34.96    2.33
   3  -3   5   32.99    2.94
  -4   3  -5   27.94    2.25
  -4   3  -5   25.22    2.23
  -4   3  -5   26.59    1.80
   4  -3   5   25.31    2.12
  -4   3  -5   28.94    1.27
   4  -3   5   25.05    2.83
   5  -3   5   15.09    2.58
   5  -3   5    9.78    1.68
  -5   3  -5   12.74    0.84
  -5   3  -5   11.11    1.74
  -5   3  -5   10.08    1.64
  -6   3  -5   15.56    2.02
  -6   3  -5   15.75    0.95
   6  -3   5    9.83    2.35
  -6   3  -5   19.25    2.46
   6  -3   5   15.74    2.24
   7  -3   5   -0.48    1.22
  -7   3  -5    0.21    0.45
  -7   3  -5   -0.04    1.28
  -8   3  -5    0.17    0.59
  -8   3  -5    1.73    1.72
   8  -3   5    0.88    1.50
  -9   3  -5   -0.10    2.05
   9  -3   5    6.13    2.30
   9   2  -5    0.58    1.47
  -9  -2   5    1.29    1.10
   9   2  -5   -0.32    2.33
  -8  -2   5   17.87    1.84
   8   2  -5   22.64    2.79
   8   2  -5   14.55    3.33
  -8  -2   5   24.87    2.49
   7   2  -5   90.90    5.94
  -7  -2   5   89.70    3.58
   7   2  -5   91.52    4.63
  -7  -2   5   91.58    4.17
   6   2  -5   13.36    2.60
  -6  -2   5    9.83    1.48
  -6  -2   5    9.44    1.23
   6   2  -5    8.95    1.69
  -5  -2   5    0.69    0.74
   5   2  -5    0.51    0.81
  -5  -2   5    0.29    0.57
   5   2  -5   -0.17    1.11
   4   2  -5    0.12    0.98
   4   2  -5    1.85    0.77
   4   2  -5    1.22    0.72
  -4  -2   5    1.69    0.72
  -4  -2   5    0.89    0.55
   3   2  -5    1.04    0.60
   3   2  -5    1.98    0.72
  -3  -2   5    0.42    0.52
   3   2  -5    0.29    0.68
   3   2  -5    0.72    0.90
  -3  -2   5    0.01    0.39
   2   2  -5  332.25    9.14
   2   2  -5  318.89    8.34
   2   2  -5  323.76    8.52
   2   2  -5  329.67    8.24
  -2  -2   5  309.70    7.46
  -2  -2   5  318.11    7.96
   1   2  -5  157.87    5.28
   1   2  -5  175.24    5.07
   1   2  -5  196.63    5.36
  -1  -2   5  186.15    4.60
   1   2  -5  186.59    5.61
  -1  -2   5  185.09    5.01
   1   2  -5  185.78    4.79
   0  -2   5  566.10   12.42
   0   2  -5  565.74   12.10
   0   2  -5  587.30   14.02
   0   2  -5  566.41   12.56
   0   2  -5  585.94   13.08
   0   2  -5  570.86   13.55
  -1   2  -5    2.26    0.63
  -1   2  -5    1.28    0.56
  -1   2  -5    2.79    0.58
  -1   2  -5    4.77    0.58
  -1   2  -5    2.77    0.80
   1  -2   5    2.75    0.91
  -1   2  -5    3.72    0.61
  -2   2  -5   13.02    0.94
   2  -2   5   15.52    1.88
  -2   2  -5   13.19    0.84
  -2   2  -5   12.05    1.40
  -2   2  -5   14.22    1.26
  -2   2  -5   12.23    1.18
  -3   2  -5   75.24    3.46
   3  -2   5   69.02    2.87
   3  -2   5   72.92    3.83
  -3   2  -5   68.59    2.13
  -3   2  -5   70.28    2.00
  -3   2  -5   73.61    2.95
  -3   2  -5   70.89    2.80
  -4   2  -5   79.04    2.02
   4  -2   5   81.09    3.43
  -4   2  -5   80.26    1.96
   4  -2   5   81.71    3.40
  -4   2  -5   74.60    3.35
  -4   2  -5   86.50    3.27
  -4   2  -5   77.36    3.81
   4  -2   5   70.46    4.07
   5  -2   5   13.85    1.74
  -5   2  -5   14.61    1.91
   5  -2   5   16.75    2.40
  -5   2  -5   16.76    1.88
   5  -2   5   17.29    1.88
  -5   2  -5   17.03    1.68
   6  -2   5    0.99    1.26
  -6   2  -5   -0.99    0.93
  -6   2  -5    1.13    1.04
   6  -2   5    1.41    1.19
  -6   2  -5    0.68    0.90
   6  -2   5    0.58    1.37
   7  -2   5   -0.58    1.41
   7  -2   5   -0.78    1.20
  -7   2  -5    0.26    1.08
  -7   2  -5    1.29    1.29
   8  -2   5   23.14    3.05
  -8   2  -5   25.42    3.14
  -9   2  -5   -0.70    1.75
   9  -2   5    1.26    1.92
  -9  -1   5    1.96    1.09
   9   1  -5   -0.11    1.33
   9   1  -5   -1.55    2.10
   8   1  -5   31.72    4.32
  -8  -1   5   39.27    2.33
  -8  -1   5   33.99    2.71
   8   1  -5   36.38    3.26
  -7  -1   5   18.11    1.60
   7   1  -5   15.64    2.22
  -7  -1   5   20.19    2.03
   7   1  -5   17.10    3.14
   6   1  -5    7.35    2.11
  -6  -1   5    5.72    1.03
  -6  -1   5   11.18    1.52
   6   1  -5   10.49    1.72
  -5  -1   5    2.21    0.71
   5   1  -5    3.33    1.48
  -5  -1   5    3.39    0.97
   5   1  -5    4.93    1.24
   4   1  -5   16.96    1.67
  -4  -1   5   17.47    1.19
  -4  -1   5   16.67    1.49
   4   1  -5   16.35    2.22
   3   1  -5  135.90    5.37
  -3  -1   5  137.90    3.92
   3   1  -5  142.94    4.54
   3   1  -5  139.08    4.63
   3   1  -5  137.54    4.16
  -3  -1   5  142.20    4.36
  -2  -1   5  129.55    3.98
  -2  -1   5  130.95    3.66
   2   1  -5  127.32    4.68
   2   1  -5  128.52    4.25
   2   1  -5  134.69    3.95
   2   1  -5  135.96    4.32
   1   1  -5    1.24    0.48
   1   1  -5   -0.25    0.40
  -1  -1   5   -0.31    0.32
   1   1  -5    0.17    0.39
   1   1  -5    1.12    0.69
  -1  -1   5    0.07    0.33
   1   1  -5    0.68    0.55
   0   1  -5  262.63    6.72
   0   1  -5  274.27    6.54
   0   1  -5  265.44    6.75
   0  -1   5  269.32    6.34
   0   1  -5  262.27    6.10
   0  -1   5  261.07    7.49
   0   1  -5  261.15    7.11
  -1   1  -5  113.87    3.23
  -1   1  -5  114.73    3.61
  -1   1  -5  118.83    4.08
   1  -1   5  116.35    4.29
  -1   1  -5  109.86    3.39
  -1   1  -5  112.77    2.83
  -1   1  -5  113.83    3.25
  -2   1  -5   43.13    2.37
  -2   1  -5   35.94    1.35
  -2   1  -5   37.73    1.65
  -2   1  -5   37.49    1.45
  -2   1  -5   37.48    1.88
   2  -1   5   41.72    2.52
  -3   1  -5  266.26    8.18
  -3   1  -5  275.42    5.73
  -3   1  -5  268.86    6.98
   3  -1   5  270.86    8.45
  -3   1  -5  270.96    5.64
  -3   1  -5  271.62    7.16
   3  -1   5  270.88    6.94
  -4   1  -5    0.78    0.71
   4  -1   5    0.63    0.63
   4  -1   5    0.12    0.63
   4  -1   5    0.44    0.84
  -4   1  -5   -0.43    0.60
  -4   1  -5   -0.57    0.50
   5  -1   5  161.78    5.61
  -5   1  -5  165.43    5.43
   5  -1   5  159.98    5.56
  -5   1  -5  157.62    6.18
   5  -1   5  159.08    6.47
  -5   1  -5  162.95    5.58
  -6   1  -5    1.22    0.95
  -6   1  -5    2.15    1.20
   6  -1   5    0.92    1.34
  -6   1  -5    3.16    1.23
   6  -1   5    2.84    1.22
   6  -1   5    1.45    1.07
   7  -1   5    8.00    2.22
  -7   1  -5    5.17    1.65
   7  -1   5    9.03    1.86
   7  -1   5    8.01    1.96
  -7   1  -5    5.80    1.63
  -7   1  -5    8.25    1.94
  -8   1  -5    0.01    1.59
   8  -1   5    0.47    1.71
   9  -1   5    2.89    2.07
  -9   0   5    0.60    1.00
   9   0  -5   -0.73    2.05
  -8   0   5    0.94    1.10
   8   0  -5   -0.05    1.91
  -8   0   5   -0.68    0.77
   8   0  -5    0.16    1.06
   7   0  -5    0.87    1.12
   7   0  -5    1.44    1.95
  -7   0   5    1.81    1.00
  -7   0   5    0.90    0.77
   6   0  -5   13.72    2.63
   6   0  -5   14.93    1.92
  -6   0   5   13.57    1.32
  -6   0   5   11.68    1.53
  -5   0   5    3.53    0.98
  -5   0   5    4.13    0.81
   5   0  -5    3.37    1.04
   5   0  -5    1.19    1.24
  -4   0   5    4.09    0.90
   4   0  -5    5.11    1.05
  -4   0   5    4.87    0.78
   4   0  -5    3.06    1.28
  -3   0   5   76.75    2.61
   3   0  -5   78.05    2.38
   3   0  -5   78.56    3.16
   3   0  -5   83.52    3.17
  -3   0   5   79.22    3.01
   3   0  -5   80.37    3.88
  -2   0   5  136.91    4.11
  -2   0   5  137.90    3.74
   2   0  -5  133.40    4.81
   2   0  -5  132.37    4.23
   2   0  -5  138.31    3.71
   2   0  -5  132.79    4.30
  -1   0   5  726.86   15.53
   1   0  -5  729.38   16.77
   1   0  -5  733.14   16.53
  -1   0   5  713.40   14.94
   1   0  -5  727.89   15.83
   1   0  -5  719.40   16.04
  -1   0   5  739.79   16.86
   0   0  -5  164.75    4.91
   0   0  -5  167.64    4.67
   0   0  -5  162.50    4.25
   0   0   5  166.16    4.37
   0   0   5  169.36    5.06
   0   0  -5  166.17    4.62
   0   0  -5  169.79    4.48
  -1   0  -5   65.29    2.51
  -1   0  -5   65.86    2.18
   1   0   5   62.40    2.87
   1   0   5   64.86    2.01
  -1   0  -5   63.44    2.27
  -1   0  -5   65.09    1.92
  -1   0  -5   68.29    2.85
  -2   0  -5   25.81    1.16
   2   0   5   24.74    1.65
   2   0   5   25.81    1.91
  -2   0  -5   25.21    1.13
  -2   0  -5   29.55    1.66
  -2   0  -5   28.41    1.95
  -3   0  -5   53.87    1.47
   3   0   5   56.73    2.05
   3   0   5   56.75    2.67
  -3   0  -5   52.83    1.45
  -3   0  -5   54.08    2.03
   3   0   5   48.39    2.98
  -3   0  -5   53.80    2.99
   4   0   5   15.40    1.60
   4   0   5   14.19    1.35
  -4   0  -5    9.29    1.27
  -4   0  -5   16.51    1.95
  -4   0  -5   16.24    1.41
   4   0   5   16.44    2.06
  -5   0  -5   73.92    3.50
   5   0   5   79.48    3.52
   5   0   5   78.15    4.34
  -5   0  -5   75.39    4.10
   5   0   5   79.56    3.72
  -5   0  -5   75.00    3.48
   6   0   5  111.35    4.89
   6   0   5  109.94    4.80
  -6   0  -5  112.00    4.86
   6   0   5  116.32    5.64
  -6   0  -5  106.23    5.36
  -6   0  -5  116.91    4.75
   7   0   5    7.23    1.84
  -7   0  -5    9.52    2.13
   7   0   5    5.84    1.82
   7   0   5   -0.04    1.18
  -7   0  -5    7.84    1.66
  -7   0  -5    9.16    2.02
   8   0   5    1.89    1.42
  -8   0  -5    0.66    1.31
   8   0   5    0.85    1.62
  -8   0  -5    2.14    1.60
   8   0   5    2.07    1.87
  -9   0  -5    3.65    1.90
   9   0   5    7.55    2.21
   9  -1  -5   -0.58    2.06
  -9   1   5    1.53    1.11
  -8   1   5    0.65    1.16
  -8   1   5    2.58    1.10
   8  -1  -5    0.64    1.94
  -7   1   5   -0.45    0.86
   7  -1  -5    0.92    1.68
  -7   1   5    1.02    0.81
  -6   1   5  245.08    7.16
   6  -1  -5  251.58    7.54
  -6   1   5  206.96    6.23
   6  -1  -5  257.11    9.57
  -5   1   5   29.29    2.04
   5  -1  -5   34.21    3.27
  -5   1   5   33.93    1.78
   5  -1  -5   31.51    2.17
   4  -1  -5   68.64    2.97
  -4   1   5   63.15    2.40
   4  -1  -5   64.69    3.88
  -4   1   5   63.93    2.86
  -3   1   5    0.22    0.43
   3  -1  -5    0.36    0.87
  -3   1   5    0.31    0.45
   3  -1  -5    0.19    0.52
   2  -1  -5   39.09    2.40
   2  -1  -5   39.19    2.10
  -2   1   5   38.18    1.67
  -2   1   5   38.68    1.96
   1  -1  -5  151.89    4.40
  -1   1   5  156.71    4.40
   1  -1  -5  148.18    4.59
   1  -1  -5  157.32    4.79
  -1   1   5  149.65    4.34
  -1   1   5  159.65    4.03
   1  -1  -5  151.54    4.30
   0   1   5  242.14    6.06
   0   1   5  253.34    6.86
   0  -1  -5  250.16    6.04
   0  -1  -5  248.11    6.47
   0  -1  -5  245.97    6.37
  -1  -1  -5  372.37    8.94
  -1  -1  -5  366.19    8.63
  -1  -1  -5  365.43    8.12
   1   1   5  381.19    8.18
   1   1   5  366.91    9.87
  -2  -1  -5    3.99    0.55
  -2  -1  -5    1.54    0.62
  -2  -1  -5    3.15    0.42
  -2  -1  -5    3.00    0.58
   2   1   5    2.15    0.81
   2   1   5    2.90    0.76
   3   1   5  114.11    4.21
  -3  -1  -5  125.14    3.05
  -3  -1  -5  117.48    4.10
   3   1   5  116.94    4.87
  -3  -1  -5  121.41    3.27
   4   1   5    0.95    0.80
   4   1   5    0.20    0.67
  -4  -1  -5    0.40    0.63
  -4  -1  -5    1.04    0.33
  -4  -1  -5    1.00    0.28
   4   1   5    0.50    0.68
   5   1   5   44.71    3.34
  -5  -1  -5   47.86    2.75
   5   1   5   47.34    2.69
   5   1   5   51.59    2.97
   6   1   5  259.20    8.19
   6   1   5  254.41    9.26
  -6  -1  -5  258.21    8.10
   6   1   5  256.88    8.24
   7   1   5   65.24    4.52
  -7  -1  -5   63.02    3.76
   7   1   5   60.95    3.81
   8   1   5    8.62    1.97
   8   1   5    0.46    1.59
  -8  -1  -5    7.63    2.38
  -8  -1  -5    7.39    1.77
  -9  -1  -5    1.58    1.66
   9   1   5    0.87    1.50
 -10  -1  -5    7.97    2.42
  10   1   5    3.70    2.19
  -8   2   5    2.78    1.14
   8  -2  -5    3.34    2.30
  -7   2   5    2.93    1.25
  -7   2   5    2.77    0.97
   7  -2  -5    1.15    1.64
  -6   2   5   16.84    1.84
   6  -2  -5   10.99    2.43
  -6   2   5   14.38    1.43
  -5   2   5   28.50    1.75
  -5   2   5   26.57    2.12
   5  -2  -5   35.33    3.30
   5  -2  -5   30.94    2.13
   4  -2  -5   75.98    3.13
  -4   2   5   80.17    2.86
   4  -2  -5   78.65    4.31
  -4   2   5   79.07    3.31
  -3   2   5    0.36    0.51
   3  -2  -5    0.35    0.49
   3  -2  -5    0.13    0.88
  -3   2   5   -0.18    0.58
   2  -2  -5    2.49    0.97
  -2   2   5    1.95    0.67
  -2   2   5    0.71    0.52
   2  -2  -5    0.70    0.54
   2  -2  -5    1.12    0.66
   1  -2  -5 2659.00   55.86
  -1   2   5 2629.66   57.02
   1  -2  -5 2683.55   52.53
   1  -2  -5 2551.37   53.50
  -1   2   5 2619.16   52.25
  -1   2   5 2594.78   51.35
   0  -2  -5  233.22    6.26
   0   2   5  232.71    5.90
   0   2   5  231.38    5.74
   0  -2  -5  228.07    5.72
   0   2   5  226.63    6.60
   0  -2  -5  225.51    5.78
  -1  -2  -5   21.59    1.28
   1   2   5   23.06    1.26
   1   2   5   22.16    1.83
   1   2   5   23.27    1.59
  -1  -2  -5   21.29    1.44
  -1  -2  -5   17.94    1.44
  -2  -2  -5   73.88    2.41
  -2  -2  -5   74.63    3.01
  -2  -2  -5   73.66    2.54
   2   2   5   76.19    3.13
   2   2   5   77.51    3.62
  -2  -2  -5   76.15    2.83
  -3  -2  -5  166.79    5.18
  -3  -2  -5  152.07    3.65
   3   2   5  158.65    6.03
  -3  -2  -5  160.14    4.11
  -3  -2  -5  157.63    4.47
   3   2   5  155.86    5.19
  -4  -2  -5    0.09    0.48
   4   2   5    0.91    0.91
  -4  -2  -5    0.19    0.34
  -4  -2  -5    0.52    0.62
   4   2   5    0.40    0.70
   4   2   5   -0.31    0.59
  -5  -2  -5    1.82    0.85
   5   2   5    2.28    1.34
   5   2   5    0.96    0.87
   5   2   5    1.64    1.02
  -5  -2  -5    0.60    0.54
   6   2   5   50.81    4.09
  -6  -2  -5   45.22    1.96
   6   2   5   42.79    3.05
  -7  -2  -5  120.51    3.63
   7   2   5  118.16    5.50
   7   2   5  121.92    6.43
   8   2   5    6.32    2.32
   8   2   5    3.64    1.59
  -9  -2  -5    3.81    0.82
   9   2   5    3.69    1.83
  10   2   5    1.40    1.65
 -10  -2  -5   -1.71    1.68
  -8   3   5    1.06    2.24
  -8   3   5    0.90    0.98
   8  -3  -5    4.29    2.30
  -7   3   5    0.31    1.08
  -7   3   5   -0.33    1.77
  -7   3   5   -0.18    0.87
   7  -3  -5    0.06    1.56
  -6   3   5  100.60    5.77
  -6   3   5  103.05    4.37
  -6   3   5   89.26    3.46
   6  -3  -5   92.12    5.61
   5  -3  -5   12.52    2.40
  -5   3   5    9.68    2.32
  -5   3   5   12.95    1.68
  -5   3   5   11.89    1.32
  -4   3   5   25.49    1.68
   4  -3  -5   24.50    2.68
  -4   3   5   24.63    2.72
  -4   3   5   26.58    2.08
   3  -3  -5    0.86    0.60
  -3   3   5    1.84    0.79
  -3   3   5    2.85    1.15
   3  -3  -5    4.98    1.31
  -3   3   5    2.06    0.72
  -2   3   5    5.68    0.87
   2  -3  -5    5.11    1.20
  -2   3   5    3.79    0.85
  -2   3   5    6.13    0.85
   2  -3  -5    3.85    0.77
  -2   3   5    4.07    1.10
   1  -3  -5   96.93    3.61
  -1   3   5   92.70    2.99
  -1   3   5   85.66    3.39
   1  -3  -5   94.70    3.47
   1  -3  -5   96.07    3.10
  -1   3   5   90.95    3.38
  -1   3   5   90.78    3.45
   0  -3  -5   16.31    1.17
   0  -3  -5   15.20    1.48
   0   3   5   21.97    1.26
   0   3   5   18.38    1.19
   0   3   5   18.51    1.37
   0  -3  -5   20.83    1.46
   0  -3  -5   18.32    1.37
   1   3   5   43.07    1.90
  -1  -3  -5   44.43    2.23
  -1  -3  -5   40.62    1.95
   1   3   5   39.96    2.15
   1   3   5   42.05    1.68
   1   3   5   48.01    2.73
  -2  -3  -5   17.94    1.35
   2   3   5   14.92    1.85
   2   3   5   18.59    1.64
  -2  -3  -5   18.55    1.56
  -2  -3  -5   16.01    1.48
   2   3   5   21.58    1.22
   3   3   5  166.18    5.48
  -3  -3  -5  160.47    4.86
   3   3   5  169.00    4.55
  -3  -3  -5  157.52    5.28
  -3  -3  -5  154.51    4.33
   3   3   5  147.80    6.14
  -4  -3  -5   39.58    2.52
   4   3   5   48.18    3.36
  -4  -3  -5   40.36    1.76
  -4  -3  -5   43.46    2.17
   4   3   5   45.38    2.70
   5   3   5    8.68    1.56
   5   3   5    5.61    1.77
  -5  -3  -5    9.90    1.20
  -5  -3  -5   10.34    0.86
   6   3   5   24.95    3.10
   6   3   5   32.06    2.81
   7   3   5   26.41    3.49
   7   3   5   29.79    3.03
   8   3   5    2.12    1.85
   8   3   5    0.17    1.18
   9   3   5    1.07    1.48
   9   3   5    0.61    2.41
  -9  -3  -5    0.80    0.83
  -8   4   5    3.07    1.20
  -8   4   5    0.89    2.43
   8  -4  -5    0.68    2.11
  -7   4   5   -0.10    1.88
  -7   4   5    1.20    1.01
  -7   4   5   -0.14    1.26
   7  -4  -5    3.83    2.21
  -6   4   5    3.20    1.07
   6  -4  -5    4.86    1.96
  -6   4   5    6.58    2.29
  -6   4   5    6.52    1.59
  -5   4   5    6.18    1.47
   5  -4  -5   10.09    2.27
  -5   4   5    9.25    2.29
  -5   4   5    7.74    1.33
  -4   4   5   48.75    2.88
  -4   4   5   36.65    3.31
   4  -4  -5   46.76    3.42
  -4   4   5   45.31    2.33
  -3   4   5   32.51    2.77
   3  -4  -5   29.82    2.64
  -3   4   5   31.52    1.89
  -3   4   5   31.90    2.29
   2  -4  -5    0.96    0.84
  -2   4   5    0.61    0.70
  -2   4   5    2.58    0.99
  -2   4   5    2.39    0.79
  -1   4   5   69.11    2.65
  -1   4   5   71.48    3.20
   1  -4  -5   65.90    2.54
   1  -4  -5   68.35    3.00
  -1   4   5   69.66    3.08
  -1   4   5   66.23    2.97
   0  -4  -5   18.92    1.45
   0  -4  -5   20.08    1.47
   0   4   5   17.85    1.30
   0   4   5   18.51    1.86
   0  -4  -5   16.33    1.38
   0   4   5   15.05    1.42
   0   4   5   17.42    1.36
   1   4   5  316.92    9.35
   1   4   5  295.93    7.54
  -1  -4  -5  296.91    7.55
   1   4   5  304.05    7.99
   1   4   5  302.96    7.58
  -1  -4  -5  299.43    7.85
  -2  -4  -5    9.47    1.16
   2   4   5   14.73    1.95
   2   4   5   14.16    1.19
  -2  -4  -5    9.45    1.27
   2   4   5   12.24    1.47
   3   4   5    6.98    1.63
  -3  -4  -5    4.69    0.91
   3   4   5    6.76    1.34
  -3  -4  -5    3.98    1.07
  -4  -4  -5   12.19    1.73
   4   4   5   21.61    2.67
   4   4   5   13.14    1.74
  -4  -4  -5   14.59    1.37
   5   4   5   12.78    2.42
   5   4   5   10.81    1.74
  -5  -4  -5   12.21    1.27
   6   4   5   13.52    2.12
   6   4   5   17.73    2.95
  -6  -4  -5   19.64    1.51
   7   4   5    1.86    1.25
  -7  -4  -5    2.84    0.96
   7   4   5    1.23    1.70
   8   4   5    1.11    1.42
  -8  -4  -5    2.77    0.97
   8   4   5    2.52    2.23
   9   4   5    3.63    1.89
   9   4   5    6.62    2.91
  -7   5   5    1.14    1.14
  -7   5   5    1.37    2.11
   7  -5  -5    2.32    2.05
  -6   5   5    0.65    1.23
  -6   5   5    1.88    1.85
   6  -5  -5    2.09    1.79
  -6   5   5    2.24    1.05
  -5   5   5   11.38    1.87
  -5   5   5   13.16    2.57
  -5   5   5   12.92    1.68
   5  -5  -5    8.95    2.27
   4  -5  -5    5.50    1.64
  -4   5   5   13.69    1.91
  -4   5   5    7.80    1.95
  -4   5   5    7.92    1.32
  -3   5   5   41.82    3.15
   3  -5  -5   39.33    2.87
  -3   5   5   38.22    2.28
  -3   5   5   38.89    2.66
  -2   5   5    4.77    1.21
  -2   5   5    4.34    1.22
  -2   5   5    6.57    1.13
   2  -5  -5    5.52    1.30
  -1   5   5    0.78    0.72
  -1   5   5    0.76    0.83
  -1   5   5    0.10    0.71
  -1   5   5    1.10    0.88
   1  -5  -5    1.66    0.87
   0   5   5    0.15    0.87
   0  -5  -5   -0.12    0.76
   0   5   5    0.59    0.67
   0   5   5   -0.42    0.71
   0   5   5    0.56    0.65
   0  -5  -5    0.18    0.60
   1   5   5    8.65    1.28
  -1  -5  -5    6.24    1.11
  -1  -5  -5    7.09    1.12
   1   5   5    7.68    1.63
   1   5   5    9.31    1.31
   2   5   5   11.91    1.49
   2   5   5    8.38    1.34
  -2  -5  -5    9.43    1.34
  -2  -5  -5    8.62    1.28
   2   5   5    9.16    1.85
  -3  -5  -5   22.87    1.85
  -3  -5  -5   26.48    2.25
   3   5   5   22.02    2.69
   3   5   5   29.70    2.40
   4   5   5    0.50    0.83
  -4  -5  -5   -0.74    0.78
   4   5   5    1.26    1.22
  -4  -5  -5    1.43    0.83
   5   5   5    9.18    2.25
  -5  -5  -5    8.45    1.34
   5   5   5    6.52    1.58
  -6  -5  -5    1.09    0.84
   6   5   5    2.13    1.73
   6   5   5    0.18    0.96
  -6  -5  -5    2.08    1.00
  -7  -5  -5    9.48    1.52
   7   5   5   10.98    2.21
   7   5   5    8.37    2.68
  -7  -5  -5    9.72    1.47
   8   5   5    2.38    1.50
  -8  -5  -5    0.00    0.94
  -8  -5  -5    1.83    1.05
   8   5   5    3.24    2.22
   9   5   5    2.39    2.69
   9   5   5    0.50    1.56
  -9  -5  -5    1.74    1.20
   6  -6  -5   -0.36    1.55
  -6   6   5    0.66    1.11
  -6   6   5   -0.61    1.72
   5  -6  -5    4.82    1.81
  -5   6   5    1.60    1.77
  -5   6   5    4.69    1.74
  -5   6   5    4.63    1.39
  -4   6   5    0.87    1.53
   4  -6  -5    1.17    1.32
  -4   6   5    1.17    1.00
  -4   6   5   -0.29    1.05
  -3   6   5   25.47    2.43
  -3   6   5   17.99    1.85
   3  -6  -5   24.77    2.57
  -3   6   5   25.58    2.71
  -2   6   5   14.05    1.62
  -2   6   5   12.59    1.93
   2  -6  -5   15.81    1.98
  -2   6   5   17.95    1.98
  -1   6   5   29.38    2.37
  -1   6   5   30.17    2.04
   1  -6  -5   32.38    2.44
  -1   6   5   27.38    2.22
  -1   6   5   38.79    3.00
   0   6   5   -0.93    0.68
   0   6   5    0.04    0.95
   0   6   5    0.89    1.02
   1   6   5   22.93    2.15
  -1  -6  -5   26.71    2.27
  -1  -6  -5   28.65    2.08
   1   6   5   20.10    2.43
   2   6   5    6.19    1.29
   2   6   5    7.36    1.88
  -2  -6  -5    7.81    1.39
  -2  -6  -5    9.13    1.53
  -2  -6  -5    5.39    1.20
  -3  -6  -5    4.28    1.25
  -3  -6  -5    3.67    1.14
   3   6   5    7.97    1.55
  -3  -6  -5    4.46    1.20
   3   6   5    6.62    1.94
  -4  -6  -5    1.52    1.10
   4   6   5    0.72    0.98
  -4  -6  -5    0.50    0.87
  -4  -6  -5    1.58    1.03
   4   6   5   -0.31    1.10
   5   6   5    1.82    1.55
  -5  -6  -5    1.35    1.03
  -5  -6  -5    0.61    0.96
   5   6   5    1.78    1.21
  -6  -6  -5   -0.44    0.82
   6   6   5    0.54    1.50
   6   6   5    1.53    1.21
  -6  -6  -5   -0.56    0.91
   7   6   5    2.71    2.02
  -7  -6  -5    2.30    1.21
  -7  -6  -5   -0.44    0.96
   7   6   5    2.30    1.47
  -8  -6  -5    2.78    1.39
   8   6   5    0.69    1.47
   8   6   5    1.56    2.21
  -5   7   5    1.87    1.76
  -5   7   5    3.69    2.14
   5  -7  -5    0.88    1.66
  -5   7   5    1.56    1.25
  -4   7   5    1.82    1.28
  -4   7   5    3.65    1.69
  -4   7   5    1.27    1.73
   4  -7  -5    3.37    1.78
   3  -7  -5   10.98    2.12
  -3   7   5   11.21    2.18
  -3   7   5   10.72    1.95
  -3   7   5    9.44    1.71
   2  -7  -5    0.41    1.19
  -2   7   5    0.90    1.15
  -2   7   5   -0.52    0.95
  -2   7   5    1.72    1.28
  -1   7   5   15.53    2.11
  -1   7   5   15.97    1.73
   0   7   5    2.23    1.45
   0   7   5    1.80    1.46
   1   7   5   11.35    2.31
   2   7   5   61.12    4.38
  -2  -7  -5   64.40    3.22
  -3  -7  -5   32.16    2.51
  -3  -7  -5   37.98    2.96
   3   7   5   36.30    3.77
   3   7   5   31.46    2.72
  -3  -7  -5   28.80    2.68
  -4  -7  -5    1.77    1.21
  -4  -7  -5    4.58    1.56
  -4  -7  -5    2.26    1.23
   4   7   5    2.78    1.66
   4   7   5    1.66    1.22
   5   7   5    3.16    1.44
  -5  -7  -5    4.79    1.44
  -5  -7  -5    4.84    1.70
   5   7   5    4.08    1.92
  -5  -7  -5    4.74    1.51
   6   7   5    0.58    1.28
  -6  -7  -5   -0.98    1.19
  -6  -7  -5    1.00    1.23
   6   7   5   -0.26    1.74
   7   7   5    2.57    2.13
  -7  -7  -5   -0.55    1.19
   7   7   5    1.27    1.46
   8   7   5    1.30    2.41
   8   7   5   -0.45    1.52
  -8  -7  -5    0.38    1.41
  -4   8   5    3.96    2.05
  -4   8   5    3.49    1.55
   4  -8  -5   -1.17    1.50
  -4   8   5    0.84    1.81
   3  -8  -5    2.39    1.61
  -3   8   5    2.64    1.34
  -3   8   5    4.51    1.84
  -2   8   5    1.17    1.17
  -2   8   5    1.19    1.64
  -1   8   5    2.00    1.60
  -1   8   5    2.16    1.37
   0   8   5    0.90    1.44
   1   8   5    0.55    1.42
   2   8   5    0.30    1.48
   3   8   5    4.86    2.17
  -3  -8  -5    1.10    1.23
   4   8   5   -1.03    1.43
  -5  -8  -5    0.94    1.35
   5   8   5   -0.01    1.29
   5   8   5   -0.87    1.55
  -5  -8  -5    1.62    1.44
  -6  -8  -5    1.67    1.60
   6   8   5    1.35    2.17
  -6  -8  -5    1.64    1.52
   6   8   5    1.19    1.53
   7   8   5    1.90    2.48
   7   8   5   -0.20    1.48
  -7  -8  -5    0.16    1.47
  -3   9   5    0.04    1.38
  -3   9   5   -2.09    1.73
  -2   9   5    0.85    1.48
  -2   9   5    4.67    2.36
   1   9   5    0.90    1.81
   2   9   5    5.87    2.44
   3   9   5    0.50    1.82
   4   9   5   10.52    3.12
  -4  -9  -5   14.53    2.29
   5   9   5    1.57    2.23
  -5  -9  -5    1.74    1.55
   1  10   5    0.72    1.94
   2  10   5    0.96    2.09
   3  10   5    3.43    2.40
   4   9  -6    0.03    1.93
   4   9  -6    1.30    2.11
   3   9  -6    1.93    1.93
   3   9  -6   -0.62    1.78
   2   9  -6    4.36    2.17
   2   9  -6    1.33    1.61
   1   9  -6    4.96    2.22
   1   9  -6    2.85    1.83
   0   9  -6    0.91    1.93
   0   9  -6    3.29    1.66
   0   9  -6    2.64    1.70
  -1   9  -6   -1.16    1.26
  -1   9  -6   -0.79    1.25
  -1   9  -6    0.33    1.60
  -2   9  -6    2.02    1.36
  -2   9  -6    1.78    2.20
  -2   9  -6    4.94    2.12
  -2   9  -6    1.93    1.67
  -3   9  -6    0.43    2.19
  -3   9  -6    0.95    1.33
  -3   9  -6    1.31    1.67
   5   8  -6   -0.79    1.58
   5   8  -6   -0.91    1.14
   5   8  -6    0.15    1.87
   4   8  -6    3.38    2.06
   4   8  -6    1.59    1.23
   4   8  -6   -1.63    1.59
   3   8  -6   29.12    3.56
   3   8  -6   25.78    3.45
   2   8  -6    3.41    1.92
   2   8  -6    8.58    2.22
   1   8  -6    2.29    1.63
   1   8  -6   -0.20    1.29
   0   8  -6    3.99    1.70
   0   8  -6    1.49    1.26
   0   8  -6    1.77    1.91
  -1   8  -6    0.73    1.15
  -1   8  -6    0.96    1.23
  -1   8  -6    0.89    1.17
  -1   8  -6   -1.26    1.54
  -2   8  -6   -1.30    0.96
  -2   8  -6    0.53    1.12
  -2   8  -6    1.02    1.76
  -2   8  -6    0.23    1.32
  -3   8  -6    0.80    1.42
  -3   8  -6    0.60    1.12
  -3   8  -6    0.74    1.07
  -3   8  -6    0.90    1.74
  -4   8  -6    1.79    2.02
  -4   8  -6    3.42    1.95
  -4   8  -6    0.44    1.01
  -5   8  -6    1.53    1.27
  -5   8  -6    0.16    2.04
   6   7  -6    1.81    1.82
  -6  -7   6   -1.52    1.20
   6   7  -6    0.63    1.89
   6   7  -6    1.73    1.38
  -5  -7   6    2.78    1.40
   5   7  -6    1.11    1.13
   5   7  -6    1.45    1.86
   5   7  -6    2.14    1.78
   4   7  -6    1.41    1.53
   4   7  -6   -0.12    0.99
   4   7  -6    1.71    1.46
   3   7  -6    6.18    1.52
   3   7  -6   13.69    2.49
   3   7  -6   11.33    2.53
   2   7  -6    0.50    1.17
   2   7  -6    1.49    1.49
   2   7  -6   -0.25    0.84
   1   7  -6   15.82    1.85
   1   7  -6   18.09    2.75
   1   7  -6   16.59    2.39
   0   7  -6   15.54    2.56
   0   7  -6   14.92    2.28
   0   7  -6   18.82    1.91
   0   7  -6   18.12    2.09
  -1   7  -6    1.17    1.01
  -1   7  -6    5.97    1.68
  -1   7  -6    5.01    1.87
  -1   7  -6    2.80    1.14
  -2   7  -6   43.81    2.83
  -2   7  -6   54.38    3.88
  -2   7  -6   44.92    3.73
  -2   7  -6   45.81    2.69
  -3   7  -6    2.86    1.15
  -3   7  -6    2.37    1.03
  -3   7  -6    1.21    1.66
  -3   7  -6    5.39    1.63
  -4   7  -6   -1.52    1.46
  -4   7  -6    0.53    1.21
  -4   7  -6    1.10    1.03
  -4   7  -6    0.00    0.94
  -5   7  -6   -0.43    0.86
  -5   7  -6    0.95    1.47
  -5   7  -6    1.70    1.09
  -5   7  -6    0.42    1.65
  -6   7  -6   -0.78    1.00
  -6   7  -6   -2.77    1.51
  -7  -6   6    0.50    1.49
  -7  -6   6    1.16    1.22
   7   6  -6    1.64    1.43
   7   6  -6    1.74    2.08
   6   6  -6   -1.24    0.95
   6   6  -6    3.54    2.07
  -6  -6   6    1.42    1.23
  -6  -6   6    1.30    1.41
   5   6  -6   -0.05    1.34
  -5  -6   6   -0.50    0.91
   5   6  -6   -0.09    0.92
   5   6  -6   -0.47    1.26
   4   6  -6    4.01    1.66
  -4  -6   6    4.88    1.21
   4   6  -6    4.16    1.37
   4   6  -6    6.10    2.03
   3   6  -6    0.53    0.86
   3   6  -6   -0.08    0.91
  -3  -6   6    0.05    0.84
   3   6  -6   -0.16    1.18
   2   6  -6    4.27    1.38
   2   6  -6    6.40    1.34
   2   6  -6    6.10    1.85
   1   6  -6    0.35    1.34
   1   6  -6    1.11    1.00
   1   6  -6    0.75    0.84
   1   6  -6    2.33    1.05
   1   6  -6    1.69    1.00
   0   6  -6   15.36    1.62
   0   6  -6    9.89    1.85
   0   6  -6   11.83    1.61
   0   6  -6   13.85    2.22
  -1   6  -6   37.96    3.09
  -1   6  -6   40.86    3.40
  -1   6  -6   36.80    2.24
  -1   6  -6   36.60    2.39
  -2   6  -6    2.48    0.92
  -2   6  -6    0.83    0.82
  -2   6  -6    0.67    0.78
  -2   6  -6   -0.31    1.30
  -3   6  -6   -0.28    0.72
  -3   6  -6   -0.45    0.80
  -3   6  -6    2.14    1.58
  -3   6  -6    1.57    0.88
  -4   6  -6    0.04    0.78
  -4   6  -6   -0.17    1.03
  -4   6  -6    1.23    0.87
  -4   6  -6    0.48    1.33
  -5   6  -6    2.86    0.92
  -5   6  -6    1.30    1.33
  -5   6  -6    0.63    0.79
  -5   6  -6   -0.09    1.48
  -6   6  -6    1.99    1.60
  -6   6  -6    4.70    1.16
  -6   6  -6    3.27    1.02
   7  -6   6   -0.05    1.70
  -7   6  -6   -1.69    1.63
  -8  -5   6    0.35    1.16
   8   5  -6   -1.13    1.18
   8   5  -6   -0.71    2.22
   7   5  -6    1.76    1.95
  -7  -5   6    0.67    1.04
   7   5  -6    2.18    1.44
  -7  -5   6    1.92    1.37
  -6  -5   6   10.16    1.85
   6   5  -6    7.88    1.83
  -6  -5   6    9.68    1.59
   6   5  -6    7.24    2.27
  -5  -5   6    0.39    0.92
   5   5  -6    0.76    0.95
   5   5  -6    1.02    1.39
   5   5  -6    0.21    1.14
  -5  -5   6   -0.09    0.80
  -4  -5   6    3.81    1.08
   4   5  -6    3.67    1.47
   4   5  -6    3.53    1.21
   4   5  -6    2.03    1.56
  -4  -5   6    2.93    1.18
   3   5  -6   20.84    2.15
   3   5  -6   16.21    2.16
  -3  -5   6   19.12    1.71
  -3  -5   6   19.77    1.97
   3   5  -6   19.73    2.59
  -2  -5   6    2.38    0.87
   2   5  -6    0.94    0.93
   2   5  -6    4.39    1.16
   2   5  -6    1.14    1.22
   2   5  -6    0.69    0.90
   1   5  -6   36.45    2.65
   1   5  -6   35.28    2.28
   1   5  -6   34.54    2.14
   1   5  -6   30.07    2.15
   1   5  -6   32.58    2.91
   0   5  -6    1.19    1.29
   0   5  -6    1.56    0.80
   0   5  -6    1.79    0.80
   0   5  -6    0.79    0.78
   0   5  -6    1.16    0.89
  -1   5  -6   12.98    1.82
  -1   5  -6   13.14    2.06
  -1   5  -6   11.91    1.35
  -1   5  -6   14.13    1.47
  -1   5  -6   12.27    1.29
  -2   5  -6   21.39    1.70
  -2   5  -6   20.76    2.26
  -2   5  -6   20.82    1.54
  -2   5  -6   17.49    2.19
  -3   5  -6    3.35    1.48
  -3   5  -6    0.76    0.71
  -3   5  -6    0.64    0.95
  -3   5  -6    1.61    0.81
  -4   5  -6   71.20    4.01
  -4   5  -6   71.96    2.52
  -4   5  -6   70.20    2.90
  -4   5  -6   68.22    4.07
  -5   5  -6    0.99    0.67
  -5   5  -6   -0.33    0.81
  -5   5  -6    0.43    1.18
  -6   5  -6    2.10    1.34
  -6   5  -6   -1.63    1.24
   6  -5   6   -1.01    1.26
  -6   5  -6    1.16    0.68
  -7   5  -6    0.87    1.60
  -7   5  -6    0.33    0.75
   7  -5   6    0.37    1.48
   8  -5   6   -1.06    1.77
  -8   5  -6   -0.27    1.73
   8   4  -6    1.23    1.48
  -8  -4   6    1.22    1.14
   8   4  -6   -0.73    1.95
  -7  -4   6   -1.09    0.85
   7   4  -6   -0.67    0.98
  -7  -4   6   -1.35    1.02
   7   4  -6    0.22    1.91
   6   4  -6    2.62    1.27
  -6  -4   6    0.17    0.84
   6   4  -6    1.36    1.73
  -6  -4   6    0.89    1.06
   5   4  -6   18.69    2.23
   5   4  -6   14.32    2.01
  -5  -4   6   12.93    1.78
  -5  -4   6   16.20    1.65
   5   4  -6   14.97    2.56
   4   4  -6   67.30    4.35
   4   4  -6   73.02    3.85
  -4  -4   6   73.68    3.12
   4   4  -6   71.93    3.74
  -4  -4   6   78.99    3.61
   3   4  -6    8.18    1.50
   3   4  -6    5.39    1.59
  -3  -4   6    7.83    1.27
   3   4  -6    7.99    1.42
  -3  -4   6    9.07    1.21
  -2  -4   6   43.73    2.11
   2   4  -6   29.35    2.24
   2   4  -6   37.04    2.13
   2   4  -6   36.28    2.33
   2   4  -6   37.38    2.94
   2   4  -6   39.19    2.66
  -2  -4   6   33.21    2.16
  -1  -4   6   23.25    1.46
   1   4  -6   25.63    1.79
   1   4  -6   20.63    1.78
   1   4  -6   19.44    1.94
   1   4  -6   23.11    2.26
   1   4  -6   22.65    1.85
  -1  -4   6   24.64    1.83
   0   4  -6    6.84    1.04
   0   4  -6    7.37    1.01
   0   4  -6    8.63    1.60
   0   4  -6    6.38    1.07
   0   4  -6    6.19    1.22
  -1   4  -6   14.17    1.24
  -1   4  -6   11.96    1.56
  -1   4  -6   16.67    1.96
  -1   4  -6   12.97    1.32
  -1   4  -6   17.90    1.42
  -2   4  -6  176.46    4.63
  -2   4  -6  176.02    6.34
  -2   4  -6  173.51    5.17
  -2   4  -6  175.42    6.03
  -2   4  -6  176.07    5.04
  -3   4  -6   62.61    2.12
  -3   4  -6   59.81    3.42
  -3   4  -6   59.18    2.43
  -3   4  -6   61.77    3.27
  -4   4  -6   21.74    2.28
  -4   4  -6   18.90    1.31
  -4   4  -6   20.49    0.99
  -4   4  -6   20.67    2.17
   5  -4   6   16.50    2.18
  -5   4  -6   18.38    2.23
  -5   4  -6   13.73    2.01
  -5   4  -6   12.43    1.08
   6  -4   6    2.38    1.46
  -6   4  -6    6.20    1.82
  -6   4  -6    6.55    1.68
  -6   4  -6    5.86    0.84
  -7   4  -6    8.48    2.14
   7  -4   6    6.60    1.85
  -7   4  -6    2.99    0.74
  -8   4  -6    0.85    1.90
   8  -4   6   -0.15    1.52
  -8   4  -6   -0.27    0.65
  -8  -3   6    2.03    1.11
   8   3  -6    4.04    1.67
   8   3  -6    0.32    2.27
  -7  -3   6   14.47    2.13
   7   3  -6   20.37    2.56
  -7  -3   6   15.70    1.78
   7   3  -6   15.23    3.07
   6   3  -6   25.80    2.64
  -6  -3   6   24.69    2.00
  -6  -3   6   28.63    2.50
   6   3  -6   23.50    3.40
   5   3  -6    6.82    1.95
  -5  -3   6    8.45    1.49
   5   3  -6    9.84    1.73
  -5  -3   6    6.91    1.16
   4   3  -6    1.54    0.85
  -4  -3   6    1.03    0.83
   4   3  -6    2.61    1.43
   4   3  -6    0.83    0.87
  -4  -3   6    1.48    0.70
   3   3  -6   28.41    2.06
   3   3  -6   30.35    2.12
  -3  -3   6   27.82    1.72
   3   3  -6   23.32    2.46
  -3  -3   6   25.96    1.99
   2   3  -6   38.21    2.31
  -2  -3   6   36.69    1.93
   2   3  -6   35.10    2.56
   2   3  -6   36.58    2.05
   2   3  -6   35.15    2.21
  -2  -3   6   38.61    2.18
   1   3  -6    0.06    0.49
  -1  -3   6   -0.01    0.52
   1   3  -6   -0.53    0.53
  -1  -3   6    0.49    0.48
   1   3  -6   -0.43    0.66
   1   3  -6    0.04    0.54
   1   3  -6    0.25    0.59
   0  -3   6  196.92    5.28
   0   3  -6  189.30    5.01
   0   3  -6  192.03    5.60
   0   3  -6  186.36    5.99
   0   3  -6  181.31    5.33
   0   3  -6  186.80    6.12
  -1   3  -6   15.55    1.28
  -1   3  -6   18.59    1.23
  -1   3  -6   18.77    1.48
  -1   3  -6   16.03    1.67
  -1   3  -6   12.60    1.50
  -2   3  -6   38.11    2.30
  -2   3  -6   34.24    1.70
  -2   3  -6   37.89    1.50
  -2   3  -6   35.49    1.98
  -2   3  -6   36.29    2.37
  -3   3  -6   67.19    2.88
  -3   3  -6   67.82    1.73
  -3   3  -6   65.82    3.11
  -3   3  -6   67.65    2.32
   3  -3   6   67.39    4.11
  -3   3  -6   61.94    3.40
  -4   3  -6    5.45    1.13
  -4   3  -6    5.38    1.31
  -4   3  -6    5.40    0.67
  -4   3  -6    6.80    1.36
   4  -3   6    5.03    1.25
   4  -3   6    6.27    1.80
  -5   3  -6   49.37    1.76
   5  -3   6   41.24    3.85
   5  -3   6   48.82    3.08
  -5   3  -6   50.34    3.10
  -5   3  -6   44.68    3.15
  -6   3  -6   32.95    1.37
  -6   3  -6   32.67    2.85
   6  -3   6   29.55    3.56
  -6   3  -6   32.98    2.88
   6  -3   6   33.23    2.82
   7  -3   6    0.50    1.44
  -7   3  -6    3.27    0.60
  -7   3  -6    4.30    1.54
   7  -3   6    1.01    1.92
  -7   3  -6    1.20    1.41
  -8   3  -6    3.04    1.92
   8  -3   6    6.42    2.20
  -8   3  -6    4.51    0.72
   9  -3   6   -0.03    1.83
  -8  -2   6   22.31    2.10
   8   2  -6   19.69    2.79
   8   2  -6   15.84    3.49
  -8  -2   6   21.34    2.53
  -7  -2   6    2.05    0.98
  -7  -2   6    1.13    1.17
   7   2  -6    3.04    2.04
   7   2  -6    3.08    1.44
  -6  -2   6    0.40    0.90
  -6  -2   6    0.47    0.70
   6   2  -6    0.00    1.04
   6   2  -6    1.42    1.53
   5   2  -6    9.76    2.19
  -5  -2   6   11.37    1.30
   5   2  -6   21.28    2.16
  -5  -2   6   11.14    1.58
   4   2  -6    0.70    0.67
  -4  -2   6    0.74    0.59
   4   2  -6    0.99    0.84
  -4  -2   6   -0.49    0.56
   4   2  -6   -0.74    0.90
  -3  -2   6    7.73    1.16
   3   2  -6    8.70    1.15
  -3  -2   6    8.46    1.03
   3   2  -6    7.52    1.58
   3   2  -6    8.68    1.31
   2   2  -6    2.31    0.81
   2   2  -6    2.77    0.89
  -2  -2   6    2.55    0.73
   2   2  -6    2.33    0.74
  -2  -2   6    0.70    0.51
   2   2  -6    3.15    1.09
   2   2  -6    3.42    0.85
   1   2  -6  160.54    5.05
   1   2  -6  156.82    4.90
   1   2  -6  163.73    5.32
  -1  -2   6  157.40    4.69
  -1  -2   6  163.16    4.33
   1   2  -6  163.36    4.60
   0  -2   6  685.16   14.47
   0   2  -6  634.57   14.56
   0   2  -6  662.65   16.13
   0   2  -6  675.86   15.64
   0   2  -6  653.25   14.06
   0   2  -6  678.50   15.19
  -1   2  -6   14.73    1.00
  -1   2  -6   15.16    1.16
   1  -2   6   17.42    1.96
  -1   2  -6   11.92    1.40
  -1   2  -6   17.58    1.49
  -1   2  -6   16.49    1.43
  -2   2  -6    4.93    1.06
  -2   2  -6    8.55    0.64
   2  -2   6    8.54    1.64
  -2   2  -6    8.17    1.11
  -2   2  -6   10.23    1.18
  -2   2  -6    7.51    0.77
  -2   2  -6    8.17    0.89
  -3   2  -6    7.57    0.71
  -3   2  -6    7.72    1.38
   3  -2   6    6.89    1.55
  -3   2  -6    8.38    1.11
  -3   2  -6    7.21    0.80
  -3   2  -6    7.55    1.13
  -4   2  -6  112.02    5.01
  -4   2  -6  119.74    3.16
  -4   2  -6  117.69    4.34
   4  -2   6  127.60    4.43
   4  -2   6  123.43    5.66
  -4   2  -6  122.35    3.01
  -4   2  -6  120.92    4.32
   5  -2   6   30.66    2.37
  -5   2  -6   31.30    2.35
   5  -2   6   26.70    2.35
   5  -2   6   29.83    3.10
  -5   2  -6   25.98    2.13
  -5   2  -6   23.77    2.43
  -6   2  -6    0.76    1.06
   6  -2   6    0.33    1.43
   6  -2   6    0.33    1.12
  -6   2  -6    2.92    1.34
  -6   2  -6    1.70    1.16
   6  -2   6    0.46    1.20
  -7   2  -6    0.67    1.19
   7  -2   6    1.11    1.27
   7  -2   6   -0.36    1.56
  -7   2  -6    0.16    1.18
  -8   2  -6    0.55    1.51
   8  -2   6   -1.38    1.53
   9   1  -6   -0.50    1.37
  -8  -1   6   19.68    2.35
   8   1  -6   12.67    3.23
  -8  -1   6   18.01    1.87
   8   1  -6   11.21    2.19
  -7  -1   6   86.70    4.09
   7   1  -6   81.45    5.74
  -7  -1   6   87.62    3.58
   7   1  -6   85.69    4.49
  -6  -1   6   59.88    3.15
  -6  -1   6   61.28    2.77
   6   1  -6   56.88    3.44
   6   1  -6   54.51    4.47
  -5  -1   6    4.29    1.06
   5   1  -6    2.33    1.05
  -5  -1   6    2.34    0.73
   5   1  -6    5.57    1.79
   4   1  -6    8.40    1.81
  -4  -1   6    8.99    1.27
  -4  -1   6    6.82    0.98
   4   1  -6    6.36    1.23
  -3  -1   6   85.96    3.34
   3   1  -6   87.75    3.61
  -3  -1   6   89.07    3.03
   3   1  -6   89.16    4.29
   3   1  -6   84.35    3.03
  -2  -1   6    0.18    0.50
   2   1  -6    0.07    0.71
   2   1  -6   -0.18    0.38
   2   1  -6    1.02    0.67
   2   1  -6    0.77    0.55
  -2  -1   6    0.22    0.43
  -1  -1   6   10.49    0.92
   1   1  -6   10.92    1.20
   1   1  -6    8.04    1.19
  -1  -1   6   11.74    1.14
   1   1  -6   11.99    1.11
   1   1  -6   10.11    1.06
   1   1  -6   12.54    1.30
   0   1  -6   20.83    1.46
   0   1  -6   23.89    1.52
   0  -1   6   15.90    1.20
   0   1  -6   19.49    1.23
   0  -1   6   22.01    1.87
   0   1  -6   19.95    1.40
   0   1  -6   20.56    1.52
  -1   1  -6   54.77    2.69
  -1   1  -6   50.69    2.39
  -1   1  -6   56.00    1.88
  -1   1  -6   53.34    2.18
   1  -1   6   52.87    2.88
  -1   1  -6   55.60    2.23
  -2   1  -6   66.37    2.46
  -2   1  -6   67.89    2.28
  -2   1  -6   69.40    2.84
  -2   1  -6   68.90    1.75
   2  -1   6   72.72    3.58
  -2   1  -6   71.63    2.39
  -2   1  -6   65.71    3.25
  -3   1  -6    8.20    0.64
  -3   1  -6    8.68    1.45
  -3   1  -6    7.08    0.67
   3  -1   6    7.12    0.90
  -3   1  -6    8.28    1.17
  -3   1  -6    8.38    0.96
   3  -1   6    8.05    1.51
   4  -1   6    5.71    1.25
  -4   1  -6    3.52    0.37
  -4   1  -6    3.30    0.92
   4  -1   6    2.76    1.21
  -4   1  -6    2.70    0.94
   4  -1   6    5.27    0.97
  -4   1  -6    3.67    0.34
  -4   1  -6    2.68    1.03
   5  -1   6   82.57    3.63
  -5   1  -6   86.47    3.66
   5  -1   6   90.93    4.81
  -5   1  -6   82.11    3.69
  -5   1  -6   88.09    4.51
  -6   1  -6  187.50    6.39
  -6   1  -6  186.89    6.34
   6  -1   6  154.82    6.31
   6  -1   6  194.16    6.52
  -6   1  -6  184.23    7.31
   6  -1   6  173.60    7.47
  -7   1  -6   10.13    1.94
   7  -1   6    8.35    1.96
  -7   1  -6    4.97    1.61
   7  -1   6    5.79    2.09
  -7   1  -6    4.69    1.69
   7  -1   6    4.08    1.55
   8  -1   6    6.27    2.46
   8   0  -6    5.45    1.73
   8   0  -6    6.39    2.61
  -8   0   6    6.23    1.40
  -8   0   6    6.02    1.80
   7   0  -6    6.99    1.70
  -7   0   6    6.95    1.29
   7   0  -6    4.75    2.23
  -7   0   6    8.35    1.62
   6   0  -6   17.10    2.95
  -6   0   6   21.21    1.76
  -6   0   6   21.21    2.09
   6   0  -6   16.86    2.09
  -5   0   6   94.63    3.83
   5   0  -6   88.84    3.96
  -5   0   6   69.71    3.03
   5   0  -6   94.05    5.11
   4   0  -6    0.17    0.95
  -4   0   6    1.20    0.73
  -4   0   6    0.67    0.56
   4   0  -6    1.35    0.73
  -3   0   6   -0.30    0.44
   3   0  -6   -0.03    0.84
   3   0  -6   -0.15    0.46
  -3   0   6   -0.17    0.39
   2   0  -6   23.10    1.64
  -2   0   6   23.84    1.61
  -2   0   6   22.73    1.35
   2   0  -6   25.94    2.10
   2   0  -6   24.18    1.29
   2   0  -6   22.30    1.83
  -1   0   6   47.57    2.29
  -1   0   6   45.82    2.11
   1   0  -6   50.24    2.12
   1   0  -6   44.38    2.34
   1   0  -6   48.11    2.27
  -1   0   6   46.71    1.86
   1   0  -6   41.82    2.25
   1   0  -6   47.34    2.05
   0   0   6  218.52    5.61
   0   0  -6  224.90    6.01
   0   0  -6  219.39    5.76
   0   0  -6  212.87    5.95
   0   0  -6  219.00    6.29
   0   0   6  216.85    6.46
   0   0  -6  215.49    5.47
   1   0   6   25.17    1.88
  -1   0  -6   23.17    1.20
  -1   0  -6   25.51    1.83
   1   0   6   22.09    1.21
  -1   0  -6   26.56    1.62
  -1   0  -6   22.37    1.40
  -2   0  -6  306.06    7.36
  -2   0  -6  315.59    8.17
   2   0   6  308.75    9.27
  -2   0  -6  323.96    9.21
  -2   0  -6  326.48    7.27
  -2   0  -6  311.98    6.53
  -3   0  -6   19.12    1.65
  -3   0  -6   17.86    1.93
   3   0   6   19.62    2.09
  -3   0  -6   16.58    1.09
   3   0   6   18.25    1.09
   3   0   6   16.48    1.69
  -3   0  -6   18.48    0.98
  -3   0  -6   20.68    1.05
  -4   0  -6    1.25    0.91
  -4   0  -6    2.71    0.33
   4   0   6    2.31    1.05
  -4   0  -6    2.35    0.34
  -4   0  -6    0.97    0.73
  -4   0  -6    2.25    0.73
   4   0   6    2.14    0.74
   4   0   6    4.41    1.15
  -5   0  -6   23.89    2.10
   5   0   6   28.81    2.92
  -5   0  -6   29.85    2.80
   5   0   6   23.95    1.94
   5   0   6   20.68    2.15
  -5   0  -6   29.26    2.03
  -6   0  -6   79.54    4.73
   6   0   6   87.67    4.98
  -6   0  -6   84.33    4.01
   6   0   6   74.00    4.08
   6   0   6   84.56    3.96
  -7   0  -6   -0.14    1.01
  -7   0  -6    0.47    1.30
   7   0   6    0.21    1.22
   7   0   6   -0.34    1.30
   8   0   6    2.14    1.77
   8   0   6    1.41    1.48
  -8   0  -6    1.75    1.64
  -8   0  -6    1.05    1.31
   9   0   6    6.06    2.05
  -9   0  -6    1.22    1.55
   8  -1  -6    4.31    2.46
  -8   1   6   12.27    1.64
  -7   1   6    0.46    0.85
   7  -1  -6    0.82    1.81
  -7   1   6    0.84    1.16
   6  -1  -6    8.67    1.61
   6  -1  -6   10.77    2.47
  -6   1   6   13.62    1.44
  -6   1   6    6.45    1.47
  -5   1   6   80.78    3.10
  -5   1   6   79.62    3.58
   5  -1  -6   84.06    4.92
   5  -1  -6   72.92    3.56
  -4   1   6    2.65    0.86
   4  -1  -6    3.22    1.45
  -4   1   6    3.39    0.86
   4  -1  -6    1.94    0.82
  -3   1   6   35.73    2.10
  -3   1   6   32.27    1.72
   3  -1  -6   33.29    2.72
   2  -1  -6  203.26    6.67
   2  -1  -6  208.91    5.23
  -2   1   6  205.56    5.49
   2  -1  -6  216.15    5.98
  -2   1   6  210.00    5.34
  -2   1   6  203.90    5.84
   2  -1  -6  215.65    6.16
   1  -1  -6  480.74   11.43
   1  -1  -6  499.54   10.98
  -1   1   6  473.74   11.17
  -1   1   6  482.60   10.59
   1  -1  -6  488.03   12.00
   1  -1  -6  484.39   11.59
  -1   1   6  471.33   11.75
   1  -1  -6  508.20   11.78
   0   1   6    0.12    0.45
   0  -1  -6    1.25    0.60
   0  -1  -6    1.04    0.58
   0   1   6    1.06    0.63
   0  -1  -6    0.06    0.53
   0  -1  -6    0.49    0.52
   0  -1  -6    0.13    0.49
  -1  -1  -6    0.51    0.53
   1   1   6    1.80    0.77
   1   1   6    1.14    0.47
  -1  -1  -6    0.19    0.45
  -1  -1  -6    1.54    0.59
  -2  -1  -6  316.32    7.04
   2   1   6  328.72    8.61
   2   1   6  334.40    9.53
  -2  -1  -6  315.42    8.34
  -2  -1  -6  310.73    7.76
  -2  -1  -6  327.30    7.50
  -3  -1  -6    9.09    0.94
   3   1   6    7.75    1.29
   3   1   6    8.70    1.60
  -3  -1  -6   11.00    0.85
  -3  -1  -6    8.98    1.23
   4   1   6   12.63    1.96
   4   1   6   11.12    1.10
   4   1   6    9.47    1.49
  -4  -1  -6   12.70    1.54
  -4  -1  -6   10.78    0.90
  -4  -1  -6   10.21    0.75
  -5  -1  -6    3.70    1.19
   5   1   6    4.62    1.34
   5   1   6    4.50    1.48
  -5  -1  -6    5.32    0.53
  -5  -1  -6    4.90    0.63
   6   1   6  587.98   15.62
  -6  -1  -6  607.16   12.33
  -6  -1  -6  602.59   15.35
   6   1   6  589.37   17.32
  -7  -1  -6   90.40    4.58
   7   1   6   95.88    5.65
  -7  -1  -6   88.01    5.52
   7   1   6   84.34    4.67
  -8  -1  -6   17.50    3.18
   8   1   6   20.23    2.77
  -8  -1  -6   19.97    2.64
   8   1   6   16.95    3.16
   9   1   6    7.41    2.29
  -9  -1  -6    3.63    1.80
  10   1   6    1.05    1.85
   8  -2  -6    2.51    2.25
  -8   2   6   -0.08    0.92
  -7   2   6    0.10    1.20
  -7   2   6    1.38    0.89
   7  -2  -6   -1.54    1.58
  -6   2   6    4.29    1.33
   6  -2  -6    2.79    1.77
  -6   2   6    5.79    1.18
  -5   2   6  204.24    5.78
   5  -2  -6  210.56    8.25
   5  -2  -6  194.09    6.31
  -5   2   6  199.22    6.44
  -4   2   6   -0.09    0.59
   4  -2  -6    1.27    1.16
   4  -2  -6    0.53    0.73
  -4   2   6    0.95    0.79
  -3   2   6    0.62    0.54
   3  -2  -6    0.19    0.98
   3  -2  -6    0.37    0.61
  -3   2   6   -0.01    0.59
  -2   2   6   83.17    3.28
   2  -2  -6   81.91    3.38
   2  -2  -6   79.72    2.58
   2  -2  -6   81.05    3.10
   2  -2  -6   82.24    3.75
  -2   2   6   80.01    2.86
   1  -2  -6   56.84    2.69
   1  -2  -6   59.70    2.82
  -1   2   6   60.75    2.64
  -1   2   6   61.61    2.28
  -1   2   6   54.84    2.46
   1  -2  -6   55.75    2.47
   1  -2  -6   61.37    2.43
   0  -2  -6   25.76    1.62
   0  -2  -6   29.03    1.48
   0   2   6   26.92    1.87
   0   2   6   27.95    1.39
   0   2   6   25.25    1.54
   0   2   6   29.53    1.50
   0  -2  -6   27.30    1.86
   0  -2  -6   25.83    1.70
  -1  -2  -6   44.28    2.29
  -1  -2  -6   44.48    2.25
   1   2   6   47.13    1.96
   1   2   6   43.12    2.59
  -1  -2  -6   43.42    2.00
  -2  -2  -6  237.69    6.33
   2   2   6  226.80    6.69
  -2  -2  -6  225.75    5.66
   2   2   6  230.98    7.56
  -2  -2  -6  218.08    6.47
  -3  -2  -6   10.27    1.19
   3   2   6    9.23    1.42
  -3  -2  -6   12.37    1.49
   3   2   6    9.26    1.72
  -3  -2  -6   11.37    0.88
  -4  -2  -6   70.42    3.31
   4   2   6   62.79    3.33
   4   2   6   68.35    4.04
  -4  -2  -6   62.78    2.58
  -5  -2  -6    0.55    0.55
  -5  -2  -6   -0.13    0.72
   5   2   6    0.34    0.88
   5   2   6    1.00    1.16
   6   2   6    7.61    1.76
  -6  -2  -6    7.38    1.05
   6   2   6    5.90    2.05
  -6  -2  -6    6.50    1.51
   7   2   6   23.21    3.32
  -7  -2  -6   24.15    1.61
  -7  -2  -6   22.94    2.58
   7   2   6   27.58    2.94
   8   2   6    5.07    2.43
  -8  -2  -6    1.95    1.29
  -8  -2  -6    2.14    0.89
   8   2   6    1.94    1.38
  -9  -2  -6    4.18    1.74
   9   2   6    2.98    1.83
   9   2   6    4.02    2.85
   8  -3  -6    2.36    2.33
  -8   3   6    2.50    2.46
  -8   3   6    1.07    1.11
  -7   3   6   -1.23    1.12
  -7   3   6    0.17    0.91
  -7   3   6    0.60    1.91
   7  -3  -6   -0.24    1.51
  -6   3   6   10.33    1.43
  -6   3   6    7.61    1.69
   6  -3  -6   10.12    2.48
  -6   3   6    5.64    2.21
  -5   3   6   13.58    1.89
  -5   3   6   14.92    1.53
   5  -3  -6   12.44    2.46
  -4   3   6   11.17    2.14
   4  -3  -6   11.81    2.20
  -4   3   6   10.03    1.26
  -4   3   6    8.80    1.52
  -3   3   6    9.26    1.45
   3  -3  -6    8.99    1.68
  -3   3   6    9.75    1.76
  -3   3   6    8.30    1.15
   3  -3  -6    8.70    1.13
   2  -3  -6   13.20    1.69
  -2   3   6   12.34    1.24
  -2   3   6   11.92    1.43
   2  -3  -6   12.34    1.26
  -2   3   6   12.87    1.69
  -1   3   6   62.67    2.80
   1  -3  -6   62.30    2.63
  -1   3   6   63.30    2.45
  -1   3   6   60.65    2.84
   1  -3  -6   68.79    2.94
   1  -3  -6   61.89    2.51
  -1   3   6   64.02    2.84
   1  -3  -6   60.86    2.98
   0   3   6  142.88    4.16
   0  -3  -6  139.88    4.10
   0   3   6  146.32    5.17
   0  -3  -6  146.14    4.53
   0  -3  -6  135.93    4.74
   0   3   6  149.65    4.54
   0  -3  -6  146.81    4.42
   0   3   6  140.43    3.98
   1   3   6   33.00    1.39
  -1  -3  -6   28.56    1.71
  -1  -3  -6   28.13    1.86
   1   3   6   26.59    2.26
   1   3   6   29.24    2.04
  -1  -3  -6   29.39    1.94
   1   3   6   29.06    1.62
  -2  -3  -6   10.63    1.31
   2   3   6   11.55    1.47
  -2  -3  -6   12.42    1.39
  -2  -3  -6   12.26    1.23
   2   3   6    7.08    1.46
   3   3   6    0.42    0.68
  -3  -3  -6    0.76    0.76
   3   3   6    0.79    0.91
  -3  -3  -6    0.05    0.58
  -3  -3  -6    0.25    0.61
   4   3   6   11.98    2.11
  -4  -3  -6   14.09    1.74
  -4  -3  -6   15.93    1.23
   4   3   6   12.66    1.73
  -4  -3  -6   18.83    1.61
   5   3   6    0.59    1.11
  -5  -3  -6    0.88    0.91
  -5  -3  -6    1.63    0.73
  -5  -3  -6    1.35    0.63
   5   3   6    2.40    1.08
  -6  -3  -6   14.94    1.49
   6   3   6   13.28    2.13
  -6  -3  -6   12.43    1.96
   6   3   6   16.36    2.71
   7   3   6    4.77    2.16
  -7  -3  -6    7.24    1.77
   7   3   6    6.27    1.68
   8   3   6   36.91    3.56
   8   3   6   41.92    4.63
  -8  -3  -6   40.21    3.60
   9   3   6   10.99    2.54
  -9  -3  -6    6.18    1.98
   9   3   6    8.71    3.24
   7  -4  -6    0.28    1.88
  -7   4   6    2.97    2.37
  -7   4   6    1.09    1.03
   6  -4  -6    1.25    1.74
  -6   4   6    4.36    1.69
  -6   4   6    2.34    1.08
  -6   4   6    4.17    2.12
  -5   4   6   11.22    1.95
  -5   4   6    9.13    2.35
  -5   4   6   10.31    1.51
   5  -4  -6    6.34    2.04
   4  -4  -6   44.95    3.54
  -4   4   6   43.36    3.57
  -4   4   6   43.00    2.38
  -4   4   6   47.27    2.97
  -3   4   6    4.13    1.03
  -3   4   6    4.06    1.48
  -3   4   6    4.02    1.17
   3  -4  -6    1.99    1.16
  -2   4   6    8.05    1.18
  -2   4   6    9.92    1.59
  -2   4   6    9.02    1.44
   2  -4  -6    7.68    1.42
  -1   4   6   18.00    1.70
   1  -4  -6   18.27    1.62
   1  -4  -6   17.70    1.46
  -1   4   6   18.19    1.65
  -1   4   6   20.91    1.86
  -1   4   6   16.52    1.43
   0   4   6  125.33    3.92
   0  -4  -6  139.14    4.22
   0  -4  -6  128.18    4.32
   0   4   6  134.29    4.15
   0   4   6  129.78    4.43
   0   4   6  133.97    5.14
   0  -4  -6  131.62    4.20
  -1  -4  -6  150.03    4.92
  -1  -4  -6  154.22    5.28
   1   4   6  148.64    5.08
   1   4   6  151.34    4.37
   1   4   6  159.51    5.99
  -1  -4  -6  156.16    4.76
  -2  -4  -6   10.98    1.56
   2   4   6   11.88    1.54
  -2  -4  -6   11.32    1.47
   2   4   6    8.72    1.74
  -2  -4  -6   10.07    1.27
  -3  -4  -6   15.69    1.73
   3   4   6   16.16    1.84
   3   4   6   16.21    2.36
  -3  -4  -6   16.13    1.71
  -3  -4  -6   20.99    1.65
   4   4   6   34.77    2.73
  -4  -4  -6   32.98    1.92
  -4  -4  -6   27.59    2.19
   4   4   6   32.01    3.22
  -4  -4  -6   29.37    2.47
  -5  -4  -6    0.68    0.92
   5   4   6    3.06    1.60
  -5  -4  -6    2.08    0.90
   5   4   6    1.35    0.94
  -6  -4  -6    0.65    1.00
   6   4   6    0.84    1.35
   6   4   6    0.26    1.00
  -6  -4  -6    1.17    0.85
   7   4   6    4.10    2.21
   7   4   6    1.28    1.14
  -7  -4  -6    2.10    1.00
  -7  -4  -6    2.35    1.30
   8   4   6   33.05    4.35
  -8  -4  -6   41.82    2.56
  -8  -4  -6   29.67    3.35
   8   4   6   30.73    3.40
   9   4   6    7.24    2.21
   9   4   6    0.70    2.61
  -9  -4  -6    2.27    1.64
  -7   5   6   -0.05    1.05
  -7   5   6   -0.38    1.99
   7  -5  -6   -1.61    1.90
   6  -5  -6   -0.96    1.63
  -6   5   6    0.45    1.94
  -6   5   6    1.35    1.44
  -6   5   6   -0.44    0.93
  -5   5   6    0.53    1.30
   5  -5  -6    0.73    1.59
  -5   5   6    2.27    1.71
  -5   5   6    1.16    1.10
  -4   5   6   -0.06    1.33
   4  -5  -6   -0.68    1.16
  -4   5   6    0.82    0.95
  -4   5   6   -0.54    1.13
  -3   5   6    9.07    1.88
  -3   5   6    4.65    1.33
   3  -5  -6    5.07    1.56
  -3   5   6    6.75    1.28
  -2   5   6    1.08    0.83
  -2   5   6    0.77    0.86
   2  -5  -6    1.30    1.01
  -2   5   6    1.22    1.08
  -1   5   6   -0.15    0.73
   1  -5  -6    1.12    0.86
  -1   5   6    1.43    1.01
  -1   5   6    1.43    0.81
   0   5   6    7.26    1.21
   0   5   6   15.63    2.00
   0   5   6   11.90    1.30
   0  -5  -6   11.97    1.39
   0  -5  -6   13.95    1.47
   0   5   6   13.66    1.50
  -1  -5  -6    0.27    0.73
   1   5   6    1.30    0.85
  -1  -5  -6    0.49    0.77
   1   5   6    0.05    0.87
   2   5   6   61.30    3.17
   2   5   6   57.48    3.76
  -2  -5  -6   56.18    2.98
  -2  -5  -6   60.33    2.84
  -3  -5  -6   82.49    3.37
  -3  -5  -6   78.38    3.76
   3   5   6   73.98    3.77
   3   5   6   75.57    4.62
  -4  -5  -6   -0.37    0.85
   4   5   6   -0.45    0.87
   4   5   6    0.39    1.17
  -4  -5  -6   -0.46    0.74
   5   5   6    1.63    1.46
  -5  -5  -6    0.47    0.96
  -5  -5  -6    0.83    0.87
   5   5   6    0.87    1.13
   6   5   6    0.50    1.54
  -6  -5  -6    1.40    0.98
   6   5   6   -0.59    0.92
  -6  -5  -6    2.75    1.31
  -7  -5  -6    1.19    1.06
  -7  -5  -6    1.26    1.31
   7   5   6    0.62    1.26
   7   5   6    3.52    2.16
  -7  -5  -6    1.57    1.11
   8   5   6   -0.03    1.36
   8   5   6   -0.71    2.12
  -8  -5  -6    0.76    1.33
  -8  -5  -6   -0.21    1.02
  -9  -5  -6   -0.02    1.45
   9   5   6    1.31    1.61
   9   5   6    3.85    2.60
  -9  -5  -6    1.36    1.25
   6  -6  -6    7.57    2.36
  -6   6   6    3.47    1.53
  -6   6   6    2.15    2.12
   5  -6  -6   13.03    2.58
  -5   6   6    7.88    1.60
  -5   6   6   11.99    2.27
  -5   6   6    8.16    2.40
  -4   6   6    1.72    1.07
  -4   6   6    1.71    1.44
   4  -6  -6    2.41    1.42
  -4   6   6   -1.15    1.40
  -3   6   6   -0.74    1.15
   3  -6  -6    0.19    1.14
  -3   6   6   -1.52    0.83
  -3   6   6    0.43    1.13
  -2   6   6   43.64    2.99
   2  -6  -6   40.24    2.90
  -2   6   6   40.80    2.48
  -2   6   6   40.44    2.95
  -1   6   6    1.21    1.09
   1  -6  -6   -0.23    1.01
  -1   6   6   -0.04    0.75
   0   6   6   -0.54    0.73
   0   6   6    0.79    1.14
  -1  -6  -6    7.95    1.45
   1   6   6    8.88    1.95
   2   6   6    6.98    1.90
  -2  -6  -6    7.11    1.40
  -2  -6  -6    3.48    1.18
   2   6   6   10.77    1.65
  -3  -6  -6    0.33    0.88
   3   6   6   -0.64    0.97
   3   6   6   -0.49    0.80
  -3  -6  -6    0.80    0.81
  -4  -6  -6   19.04    2.31
   4   6   6   12.08    2.55
  -4  -6  -6   23.47    2.11
   4   6   6   19.30    2.31
   5   6   6    0.29    1.03
   5   6   6    0.17    1.31
  -5  -6  -6    0.15    0.94
  -5  -6  -6    0.46    1.07
  -5  -6  -6   -0.28    0.95
  -6  -6  -6   -0.63    0.92
   6   6   6    0.30    1.08
  -6  -6  -6   -0.15    0.93
   6   6   6    0.17    1.78
  -6  -6  -6    0.39    1.16
  -7  -6  -6    3.58    1.61
   7   6   6    3.32    2.34
   7   6   6    4.00    1.65
  -7  -6  -6    3.10    1.33
  -7  -6  -6    2.29    1.31
   8   6   6   -0.30    1.88
  -8  -6  -6    1.85    1.54
  -8  -6  -6   -1.05    1.12
   8   6   6    0.42    1.48
   5  -7  -6    0.53    1.61
  -5   7   6    3.36    1.46
  -5   7   6    3.77    2.16
  -4   7   6    8.43    1.76
  -4   7   6    8.65    2.17
   4  -7  -6    5.22    1.88
  -4   7   6    2.66    1.92
  -3   7   6    6.00    1.53
  -3   7   6   11.15    2.27
   3  -7  -6   10.11    2.11
  -3   7   6    9.34    1.92
  -2   7   6   14.21    1.81
   2  -7  -6   10.40    2.01
  -2   7   6   13.76    2.20
  -1   7   6    1.61    1.04
  -1   7   6    0.73    1.24
   0   7   6    2.51    1.54
   1   7   6    2.57    1.55
  -2  -7  -6    2.04    1.20
   2   7   6   -0.27    1.27
   3   7   6   53.14    4.62
   3   7   6   60.76    3.64
  -3  -7  -6   58.86    3.51
  -3  -7  -6   58.81    3.61
  -3  -7  -6   57.74    3.22
  -4  -7  -6   -0.43    1.01
  -4  -7  -6    2.08    1.19
   4   7   6    0.84    1.46
   4   7   6    0.17    1.07
  -4  -7  -6    0.90    1.13
  -5  -7  -6    8.02    1.71
  -5  -7  -6    2.64    1.40
   5   7   6    7.36    1.89
   5   7   6    5.26    2.29
  -5  -7  -6    0.42    1.18
  -6  -7  -6    0.94    1.28
   6   7   6    3.16    2.11
  -6  -7  -6    0.80    1.27
   6   7   6    0.84    1.36
  -6  -7  -6   -0.24    1.19
   7   7   6    1.68    2.29
   7   7   6    1.90    1.63
  -7  -7  -6    1.07    1.55
  -7  -7  -6    0.24    1.28
   4  -8  -6    0.15    1.82
  -4   8   6    0.68    1.82
  -4   8   6   -1.36    1.30
  -3   8   6    3.07    1.44
  -3   8   6    4.38    2.11
   3  -8  -6    3.03    1.85
  -2   8   6    1.91    1.30
   1   8   6    1.53    1.62
   2   8   6   11.98    2.71
   3   8   6   17.63    3.19
   4   8   6    1.97    1.74
  -4  -8  -6    1.80    1.40
  -5  -8  -6    1.41    1.54
   5   8   6    1.75    2.05
  -5  -8  -6    1.69    1.59
  -5  -8  -6    0.77    1.55
   5   8   6    1.15    1.43
  -6  -8  -6    0.55    1.55
   6   8   6    1.53    2.16
  -6  -8  -6    0.68    1.48
  -6  -8  -6   -1.28    1.44
   6   8   6    0.56    1.56
   1   9   6   -2.09    1.68
   2   9   6    1.54    1.88
   3   9   6    3.45    2.19
  -4  -9  -6    2.50    1.62
   4   9   6   -0.34    1.80
  -5  -9  -6    7.76    2.03
   5   9   6    8.20    2.94
   2  10   6    0.47    1.97
   3   9  -7    0.72    1.83
   3   9  -7    1.47    2.16
   2   9  -7    2.49    2.09
   2   9  -7    1.26    1.87
   1   9  -7    2.41    2.02
   1   9  -7    1.08    1.92
   0   9  -7    6.45    2.43
   0   9  -7    6.11    1.84
   0   9  -7    4.58    2.07
  -1   9  -7    0.43    1.98
  -1   9  -7    3.93    2.06
  -1   9  -7    1.31    1.42
  -2   9  -7    2.28    2.13
  -2   9  -7    0.57    1.50
  -2   9  -7   -0.42    1.39
  -2   9  -7    0.26    1.46
  -3   9  -7   -2.00    1.12
  -3   9  -7    0.03    1.88
  -3   9  -7   -1.01    2.06
   5   8  -7    1.02    1.93
   5   8  -7    1.86    2.05
   5   8  -7   -1.69    1.15
   4   8  -7    5.52    2.41
   4   8  -7    3.11    2.03
   4   8  -7    3.66    1.64
   3   8  -7    5.49    2.23
   3   8  -7    3.67    2.10
   2   8  -7    0.38    1.60
   2   8  -7    0.02    1.38
   1   8  -7    2.87    1.71
   1   8  -7   -0.39    1.20
   0   8  -7    3.48    1.92
   0   8  -7    1.76    1.31
   0   8  -7    1.80    1.53
  -1   8  -7    5.46    1.92
  -1   8  -7    5.17    1.50
  -1   8  -7    1.66    1.84
  -1   8  -7    1.48    1.37
  -2   8  -7    5.53    1.58
  -2   8  -7    4.88    2.29
  -2   8  -7    5.66    1.56
  -2   8  -7    3.82    1.77
  -3   8  -7    3.38    2.26
  -3   8  -7    5.96    1.85
  -3   8  -7    5.31    1.42
  -3   8  -7    5.76    1.63
  -4   8  -7    4.37    1.43
  -4   8  -7    3.49    2.29
  -4   8  -7    0.90    1.64
  -5   8  -7    2.79    2.31
  -5   8  -7   -0.06    1.09
  -5   8  -7    0.62    1.81
   6   7  -7    3.71    2.07
   6   7  -7   -0.24    1.26
  -6  -7   7    2.04    1.50
   5   7  -7    4.38    1.61
   5   7  -7    3.15    1.83
   5   7  -7    9.72    2.73
   4   7  -7   10.05    2.40
   4   7  -7   12.97    2.11
   4   7  -7   11.06    2.67
   3   7  -7   14.80    2.07
   3   7  -7   13.43    2.63
   3   7  -7   10.53    2.31
   2   7  -7   13.41    2.61
   2   7  -7   10.67    1.73
   2   7  -7   14.68    2.48
   1   7  -7    4.58    1.45
   1   7  -7    3.33    1.44
   1   7  -7    2.44    1.69
   0   7  -7    2.51    1.19
   0   7  -7    2.23    1.29
   0   7  -7    1.65    1.60
   0   7  -7    2.35    1.33
  -1   7  -7    8.62    2.36
  -1   7  -7    7.56    1.84
  -1   7  -7    6.29    1.49
  -1   7  -7    5.95    1.34
  -2   7  -7    0.52    1.12
  -2   7  -7    2.69    1.09
  -2   7  -7    2.47    1.25
  -2   7  -7    1.65    1.70
  -3   7  -7   -0.18    0.90
  -3   7  -7    0.43    1.22
  -3   7  -7    0.43    1.58
  -3   7  -7   -0.06    0.99
  -4   7  -7    1.60    1.50
  -4   7  -7    1.47    1.08
  -4   7  -7    0.88    0.93
  -4   7  -7    1.88    1.74
  -5   7  -7   15.90    1.81
  -5   7  -7   12.16    2.82
  -5   7  -7   11.31    2.37
  -6   7  -7    1.36    1.13
  -6   7  -7    2.05    2.13
   7   6  -7    0.12    1.40
   7   6  -7    3.79    2.49
  -7  -6   7   -0.94    1.22
  -6  -6   7    0.06    1.13
   6   6  -7    1.06    1.80
   6   6  -7   -0.18    1.18
  -5  -6   7    2.82    1.31
   5   6  -7    1.63    1.74
   5   6  -7    2.46    1.34
   5   6  -7    0.42    1.53
   4   6  -7    1.67    1.61
   4   6  -7    0.13    0.93
  -4  -6   7    0.39    1.03
   4   6  -7   -0.52    1.17
   3   6  -7   19.89    2.80
   3   6  -7   19.55    2.28
   3   6  -7   19.66    2.64
   2   6  -7    4.71    1.71
   2   6  -7    5.50    1.35
   2   6  -7    2.80    1.34
   1   6  -7    0.98    1.29
   1   6  -7    1.37    1.02
   1   6  -7   -0.55    0.71
   1   6  -7   -0.04    0.74
   0   6  -7   -0.56    0.85
   0   6  -7    0.83    0.96
   0   6  -7   -0.32    1.31
   0   6  -7    1.68    0.96
  -1   6  -7   14.13    1.60
  -1   6  -7   13.62    2.34
  -1   6  -7   13.78    2.12
  -1   6  -7   14.48    1.77
  -2   6  -7    0.17    0.73
  -2   6  -7    1.80    0.85
  -2   6  -7    1.05    1.56
  -2   6  -7    0.02    0.93
  -3   6  -7   24.60    1.90
  -3   6  -7   24.23    2.07
  -3   6  -7   28.37    3.03
  -3   6  -7   24.01    2.76
  -4   6  -7    1.43    1.48
  -4   6  -7    4.02    1.10
  -4   6  -7    1.36    0.90
  -4   6  -7    1.51    1.15
  -5   6  -7    1.32    0.86
  -5   6  -7    0.02    1.11
  -5   6  -7   -0.30    0.73
  -5   6  -7    1.71    1.65
  -6   6  -7   -0.18    0.88
  -6   6  -7    1.55    1.84
  -6   6  -7    1.19    1.44
  -7   6  -7    3.36    2.04
   7   5  -7    1.17    1.32
  -7  -5   7    2.56    1.68
  -7  -5   7    2.32    1.31
   7   5  -7   -0.45    1.97
  -6  -5   7   -0.50    0.92
  -6  -5   7    0.53    1.36
   6   5  -7    1.18    1.77
   6   5  -7    1.42    1.23
   5   5  -7   36.95    3.29
   5   5  -7   28.28    3.61
  -5  -5   7   37.41    2.62
  -5  -5   7   31.07    2.86
   5   5  -7   34.53    3.08
   4   5  -7    0.52    1.28
   4   5  -7    0.12    0.90
   4   5  -7   -0.22    0.87
  -4  -5   7   -0.16    0.84
   3   5  -7   56.77    3.33
   3   5  -7   58.68    4.08
  -3  -5   7   58.06    2.91
   3   5  -7   57.18    3.62
   2   5  -7    5.92    1.38
   2   5  -7   13.72    1.75
   2   5  -7   10.47    2.13
   2   5  -7   10.68    1.85
   1   5  -7    4.46    1.22
   1   5  -7    3.73    1.15
   1   5  -7    0.57    0.77
   1   5  -7    2.05    0.96
   1   5  -7    0.70    1.28
   0   5  -7    0.69    0.83
   0   5  -7    0.56    0.82
   0   5  -7    0.51    0.70
   0   5  -7    1.66    1.45
   0   5  -7   -0.07    0.74
  -1   5  -7   48.83    3.27
  -1   5  -7   52.75    2.76
  -1   5  -7   55.41    2.77
  -1   5  -7   50.33    2.45
  -1   5  -7   55.09    3.60
  -2   5  -7    0.35    0.71
  -2   5  -7    1.49    0.85
  -2   5  -7    1.57    0.80
  -2   5  -7    1.16    1.43
  -3   5  -7  135.95    5.94
  -3   5  -7  139.94    5.72
  -3   5  -7  127.27    4.02
  -3   5  -7  130.12    4.47
  -4   5  -7   33.55    2.01
  -4   5  -7   36.90    3.20
  -4   5  -7   32.69    1.77
  -4   5  -7   31.31    2.85
  -5   5  -7    1.89    1.50
  -5   5  -7    5.44    0.84
  -5   5  -7    4.31    0.95
  -5   5  -7    2.87    1.35
  -6   5  -7   -0.19    1.10
  -6   5  -7   -0.25    1.40
  -6   5  -7    0.44    0.67
   7  -5   7    0.03    1.63
  -7   5  -7   -0.76    1.62
  -7   5  -7    1.49    0.88
  -8   5  -7   -0.91    1.81
   8   4  -7    2.64    1.63
   8   4  -7    8.90    3.22
  -8  -4   7    4.01    1.51
   7   4  -7    3.72    1.63
   7   4  -7    3.43    2.26
  -7  -4   7    2.65    1.32
  -7  -4   7    4.41    1.76
   6   4  -7    5.51    2.34
  -6  -4   7   13.45    2.11
   6   4  -7    7.57    1.80
  -6  -4   7    9.11    1.53
   5   4  -7   29.11    3.42
  -5  -4   7   36.44    2.34
  -5  -4   7   27.93    2.56
   5   4  -7   33.00    2.90
   4   4  -7    0.40    1.09
  -4  -4   7    1.27    0.94
   4   4  -7    1.84    1.03
  -4  -4   7    1.08    0.82
   4   4  -7    0.52    1.20
  -3  -4   7   19.98    1.73
  -3  -4   7   16.84    1.87
   3   4  -7   17.64    2.47
   3   4  -7   17.75    1.94
   2   4  -7    0.47    0.73
   2   4  -7    1.87    0.96
   2   4  -7    1.53    0.92
  -2  -4   7    1.23    0.77
   2   4  -7    3.72    1.49
   1   4  -7   25.63    2.06
   1   4  -7   25.26    1.86
   1   4  -7   31.15    2.65
   1   4  -7   24.86    2.19
   1   4  -7   24.83    2.03
   0   4  -7   18.77    1.74
   0   4  -7   25.54    1.72
   0   4  -7   19.59    1.74
   0   4  -7   19.14    1.98
   0   4  -7   20.16    2.21
  -1   4  -7   19.17    2.21
  -1   4  -7   20.16    1.68
  -1   4  -7   20.69    1.51
  -1   4  -7   22.79    1.81
  -1   4  -7   17.73    1.97
  -2   4  -7   63.90    2.89
  -2   4  -7   60.56    3.41
  -2   4  -7   62.87    2.43
  -2   4  -7   65.45    3.61
  -2   4  -7   60.53    2.66
  -3   4  -7  154.49    5.76
  -3   4  -7  157.59    6.20
  -3   4  -7  153.22    4.65
  -3   4  -7  154.32    4.17
  -4   4  -7    9.80    1.09
  -4   4  -7   12.14    1.93
  -4   4  -7   11.78    1.88
  -4   4  -7   11.55    0.94
  -5   4  -7    4.24    1.46
  -5   4  -7    5.18    0.89
  -5   4  -7    5.69    1.57
  -6   4  -7    0.88    0.60
   6  -4   7    0.79    1.36
  -6   4  -7   -0.48    1.21
  -6   4  -7    0.57    1.06
   7  -4   7    3.62    1.86
  -7   4  -7    5.05    1.71
  -7   4  -7    7.09    0.98
  -7   4  -7    9.71    2.34
  -8   4  -7   -0.76    2.06
   8  -4   7    1.13    1.78
  -8   4  -7    2.81    0.82
   8   3  -7    0.00    2.22
  -8  -3   7   -0.02    1.05
   8   3  -7   -0.66    1.25
   7   3  -7   10.58    2.87
  -7  -3   7   11.47    1.73
   7   3  -7    9.25    2.02
  -7  -3   7    6.92    1.78
  -6  -3   7    6.52    1.27
   6   3  -7    5.36    2.12
   6   3  -7    7.07    1.74
  -6  -3   7    8.29    1.74
  -5  -3   7    5.79    1.16
   5   3  -7    4.54    1.33
   5   3  -7    5.42    1.80
  -5  -3   7    6.18    1.46
   4   3  -7   69.56    3.63
  -4  -3   7   63.50    3.33
  -4  -3   7   72.18    3.07
   4   3  -7   65.92    3.42
   4   3  -7   59.10    4.06
  -3  -3   7  132.23    4.93
   3   3  -7  147.52    5.33
   3   3  -7  140.70    6.00
   3   3  -7  142.19    5.23
   2   3  -7    0.77    0.67
   2   3  -7    1.35    0.86
  -2  -3   7    0.66    0.62
  -2  -3   7   -0.26    0.57
   2   3  -7    0.12    0.75
   2   3  -7    0.96    0.63
   2   3  -7   -1.17    0.92
   1   3  -7    2.08    0.81
   1   3  -7    2.96    0.97
   1   3  -7    3.25    1.17
   1   3  -7    2.52    0.88
  -1  -3   7    1.21    0.67
  -1  -3   7    1.55    0.68
   1   3  -7    3.78    0.96
   0   3  -7   19.87    1.48
   0   3  -7   20.01    1.96
   0   3  -7   16.59    1.54
   0   3  -7   22.24    1.77
   0   3  -7   20.48    1.89
  -1   3  -7    1.21    0.60
  -1   3  -7    1.10    0.72
  -1   3  -7   -0.03    0.61
  -1   3  -7    1.55    0.66
  -1   3  -7    1.21    0.96
  -2   3  -7   81.67    3.65
  -2   3  -7   88.47    3.50
  -2   3  -7   87.91    2.71
  -2   3  -7   83.05    3.94
  -2   3  -7   83.68    3.03
  -3   3  -7    0.67    0.74
  -3   3  -7    1.59    0.52
   3  -3   7    1.10    1.35
  -3   3  -7    0.90    0.48
  -3   3  -7    0.67    0.75
  -3   3  -7    1.11    1.02
  -4   3  -7  102.32    4.85
   4  -3   7   97.89    5.46
  -4   3  -7  105.58    3.16
  -4   3  -7  101.18    4.19
  -4   3  -7   98.21    3.98
  -5   3  -7   -0.23    0.78
  -5   3  -7    1.58    1.15
   5  -3   7   -2.21    1.23
  -5   3  -7   -0.05    0.43
   5  -3   7    0.97    1.04
  -6   3  -7    0.30    0.45
   6  -3   7   -1.64    1.42
  -6   3  -7   -1.04    1.19
   6  -3   7   -0.33    1.11
  -6   3  -7   -0.87    0.84
   7  -3   7   -2.75    1.82
  -7   3  -7    2.44    1.44
   7  -3   7    3.90    1.63
  -7   3  -7    1.41    0.51
  -7   3  -7    2.22    1.62
  -8   3  -7    3.98    0.68
   8   2  -7    1.83    1.33
   8   2  -7    0.99    2.05
  -8  -2   7    0.90    1.07
   7   2  -7   10.05    2.71
  -7  -2   7   13.02    2.07
  -7  -2   7   12.02    1.68
   7   2  -7   12.77    2.22
  -6  -2   7   12.51    1.87
   6   2  -7   11.89    1.99
  -6  -2   7    9.39    1.45
   6   2  -7    9.54    2.57
  -5  -2   7   23.27    2.18
   5   2  -7   25.95    2.48
   5   2  -7   25.30    3.16
  -5  -2   7   24.52    1.91
   4   2  -7   22.88    2.74
   4   2  -7   33.57    2.58
  -4  -2   7   34.28    2.31
  -4  -2   7   34.59    2.08
   3   2  -7   80.04    4.17
   3   2  -7   79.24    3.27
   3   2  -7   70.39    3.47
  -3  -2   7   78.64    3.38
  -3  -2   7   74.13    2.95
  -2  -2   7  121.99    3.88
   2   2  -7  120.19    4.05
  -2  -2   7  122.68    4.28
   2   2  -7  124.69    4.59
   2   2  -7  122.57    4.51
   2   2  -7  119.86    4.97
   2   2  -7  132.14    4.45
  -1  -2   7  144.39    4.05
   1   2  -7  144.96    5.16
   1   2  -7  140.51    4.85
   1   2  -7  142.96    4.44
  -1  -2   7  147.28    4.63
   1   2  -7  147.25    4.90
   0   2  -7   -0.01    0.58
   0   2  -7    0.11    0.51
   0   2  -7    0.23    0.56
   0   2  -7    0.75    0.57
   0   2  -7   -0.19    0.79
   0  -2   7    1.15    0.59
  -1   2  -7  268.15    7.22
  -1   2  -7  259.70    7.26
  -1   2  -7  271.41    7.97
   1  -2   7  257.59    8.49
  -1   2  -7  254.92    6.19
  -1   2  -7  254.65    6.75
  -2   2  -7   50.59    2.09
  -2   2  -7   46.18    1.71
   2  -2   7   51.77    3.37
  -2   2  -7   50.17    2.46
  -2   2  -7   45.51    2.82
  -2   2  -7   45.17    2.44
  -3   2  -7   18.46    1.14
  -3   2  -7   15.52    1.48
   3  -2   7   12.31    2.07
  -3   2  -7   18.30    1.71
  -3   2  -7   12.16    1.70
   4  -2   7   13.70    2.26
  -4   2  -7   13.40    1.52
  -4   2  -7   10.05    1.44
  -4   2  -7   11.63    0.89
   4  -2   7   12.38    1.47
  -4   2  -7    6.38    1.48
   5  -2   7  106.12    4.79
  -5   2  -7  123.04    5.58
  -5   2  -7  116.95    2.99
  -5   2  -7  116.54    4.58
   5  -2   7  117.97    6.01
  -5   2  -7  111.77    4.55
   5  -2   7  116.00    4.58
  -6   2  -7    0.04    1.03
   6  -2   7   -0.98    1.47
  -6   2  -7    3.97    1.32
   6  -2   7    2.37    1.34
  -6   2  -7    2.64    1.35
   6  -2   7    1.13    1.14
   7  -2   7    4.86    2.20
  -7   2  -7    3.32    1.46
   8  -2   7    0.53    2.01
  -8  -1   7    1.15    1.12
   8   1  -7    2.52    2.23
   8   1  -7   -0.90    1.20
   7   1  -7    0.41    1.17
  -7  -1   7    1.37    1.08
   7   1  -7    0.10    1.72
  -7  -1   7    1.58    1.24
  -6  -1   7   29.09    2.53
   6   1  -7   28.41    3.55
  -6  -1   7   27.71    2.17
   6   1  -7   31.09    2.78
   5   1  -7    4.45    1.30
  -5  -1   7    6.90    1.47
  -5  -1   7    7.20    1.21
   5   1  -7    7.31    1.94
  -4  -1   7    0.65    0.74
   4   1  -7   -0.67    0.97
  -4  -1   7    1.34    0.69
   4   1  -7    1.40    0.86
  -3  -1   7   -0.22    0.47
  -3  -1   7   -0.11    0.64
   3   1  -7    0.22    0.52
   3   1  -7    0.51    0.67
   3   1  -7    0.06    0.86
   2   1  -7  106.70    3.66
  -2  -1   7  108.53    3.48
   2   1  -7  107.55    3.73
  -2  -1   7  104.51    3.84
   2   1  -7  107.56    4.11
   2   1  -7  109.38    4.49
   2   1  -7  103.25    4.15
  -1  -1   7    8.98    0.92
   1   1  -7   10.12    1.16
   1   1  -7    8.13    1.26
   1   1  -7    6.92    1.21
  -1  -1   7    8.46    1.09
   1   1  -7    8.28    1.06
   1   1  -7    8.82    1.20
   0   1  -7   71.64    2.64
   0  -1   7   69.28    2.68
   0   1  -7   72.81    2.91
   0   1  -7   66.45    3.03
   0   1  -7   68.64    2.93
   0  -1   7   70.27    3.44
   0   1  -7   69.90    2.97
  -1   1  -7   70.72    2.84
  -1   1  -7   84.63    3.59
  -1   1  -7   77.48    2.87
   1  -1   7   75.93    2.61
  -1   1  -7   81.94    3.24
  -1   1  -7   75.82    2.53
   1  -1   7   79.77    3.84
  -2   1  -7   27.72    1.19
  -2   1  -7   28.37    1.59
  -2   1  -7   25.45    1.82
  -2   1  -7   26.97    1.64
  -2   1  -7   24.35    2.14
   2  -1   7   25.84    2.37
  -2   1  -7   27.84    1.52
  -3   1  -7   16.78    1.64
  -3   1  -7   15.61    1.27
   3  -1   7   11.16    1.84
  -3   1  -7   21.28    2.12
  -3   1  -7   18.44    1.14
  -4   1  -7    8.25    1.38
   4  -1   7    8.22    1.13
  -4   1  -7   10.49    1.81
  -4   1  -7    9.54    1.20
   4  -1   7   11.37    1.68
   4  -1   7    7.61    1.63
  -4   1  -7    7.33    0.71
   5  -1   7  162.95    7.16
  -5   1  -7  173.11    6.00
  -5   1  -7  176.89    3.93
  -5   1  -7  164.77    5.55
   5  -1   7  172.34    6.29
   5  -1   7  181.13    5.64
  -5   1  -7  178.96    7.09
  -6   1  -7   32.08    2.71
  -6   1  -7   40.07    3.51
   6  -1   7   47.37    4.01
   7  -1   7    0.91    1.27
   7  -1   7    2.17    1.73
  -7   1  -7    2.07    1.29
  -7   1  -7    2.03    1.47
   8  -1   7    0.67    1.80
  -8   1  -7    1.56    1.50
   8  -1   7    1.95    1.60
  -8   0   7    1.82    1.12
   8   0  -7    0.80    1.94
   8   0  -7    1.24    1.39
  -7   0   7   30.45    2.81
   7   0  -7   30.71    2.87
   7   0  -7   29.62    4.01
  -7   0   7   34.57    2.41
   6   0  -7   43.67    3.05
  -6   0   7   42.59    2.90
  -6   0   7   46.24    2.51
   6   0  -7   38.64    4.02
   5   0  -7   86.35    5.13
   5   0  -7   86.43    4.06
  -5   0   7   88.30    3.39
  -5   0   7   86.52    3.94
   4   0  -7    6.54    1.72
  -4   0   7   11.02    1.26
   4   0  -7   10.56    1.49
  -4   0   7    8.38    1.39
   3   0  -7   18.07    2.21
  -3   0   7   19.49    1.49
   3   0  -7   18.40    1.75
  -3   0   7   21.82    1.84
  -2   0   7  544.60   12.24
   2   0  -7  574.68   12.51
  -2   0   7  535.61   12.93
   2   0  -7  563.42   13.41
   2   0  -7  562.85   13.13
   2   0  -7  561.07   13.42
   2   0  -7  553.56   14.30
  -1   0   7   34.27    1.90
   1   0  -7   32.36    1.79
   1   0  -7   32.87    2.07
   1   0  -7   30.72    2.07
   1   0  -7   34.76    1.89
   1   0  -7   31.47    1.97
  -1   0   7   28.22    1.97
  -1   0   7   28.03    1.55
   0   0  -7  128.69    4.35
   0   0  -7  127.65    3.90
   0   0   7  127.60    4.67
   0   0  -7  122.14    4.30
   0   0   7  123.56    3.94
   0   0  -7  132.61    4.05
   0   0  -7  130.39    4.51
  -1   0  -7   15.87    1.37
  -1   0  -7   18.06    1.26
  -1   0  -7   16.98    1.54
  -1   0  -7   18.01    1.15
   1   0   7   15.80    1.16
   1   0   7   13.00    1.62
  -1   0  -7   14.52    1.58
  -2   0  -7  271.17    6.75
  -2   0  -7  268.25    7.52
  -2   0  -7  269.73    6.92
  -2   0  -7  284.04    8.53
  -2   0  -7  273.42    6.13
   2   0   7  281.54    8.74
  -3   0  -7    0.43    0.45
  -3   0  -7    0.33    0.74
   3   0   7    0.00    0.68
  -3   0  -7    0.64    0.49
  -3   0  -7    0.59    0.49
   3   0   7   -0.17    0.74
  -3   0  -7   -0.68    0.51
  -4   0  -7    0.43    0.41
   4   0   7    0.86    0.91
  -4   0  -7    0.13    0.73
  -4   0  -7    0.62    0.86
   4   0   7   -0.28    0.88
  -5   0  -7   44.70    2.79
  -5   0  -7   37.60    3.22
   5   0   7   35.21    3.31
   5   0   7   41.25    2.88
  -5   0  -7   38.70    1.41
  -6   0  -7    4.97    1.71
  -6   0  -7    7.56    1.60
   6   0   7    5.98    1.70
   6   0   7    2.94    1.72
  -7   0  -7   80.67    4.33
   7   0   7   87.01    5.45
   7   0   7   77.13    4.54
  -7   0  -7   87.36    5.28
  -8   0  -7    0.34    1.29
  -8   0  -7    1.38    1.68
   8   0   7   -0.65    1.30
   8   0   7    1.04    1.88
  -9   0  -7    4.10    1.94
   9   0   7    2.73    1.87
   8  -1  -7    2.95    2.29
  -8   1   7    1.91    1.09
   7  -1  -7    1.59    2.04
  -7   1   7    4.86    1.56
  -7   1   7    5.45    1.27
   6  -1  -7    2.71    1.24
  -6   1   7    1.48    1.20
  -6   1   7    3.20    1.10
   6  -1  -7    2.59    1.65
  -5   1   7   18.50    2.03
   5  -1  -7   11.84    1.66
   5  -1  -7   15.16    2.64
  -5   1   7   15.34    1.54
   4  -1  -7   -0.01    1.20
  -4   1   7    0.09    0.58
   4  -1  -7   -0.16    0.63
  -4   1   7    0.34    0.80
   3  -1  -7    6.99    1.20
   3  -1  -7    4.99    1.46
  -3   1   7    7.48    1.28
  -3   1   7    5.00    0.92
   2  -1  -7   66.71    2.43
   2  -1  -7   72.01    3.10
   2  -1  -7   74.11    3.34
  -2   1   7   70.34    2.77
  -2   1   7   75.37    2.77
  -2   1   7   70.55    3.03
   2  -1  -7   80.72    3.73
   1  -1  -7    2.69    0.79
   1  -1  -7    1.82    0.67
   1  -1  -7    1.79    0.78
  -1   1   7    1.25    0.75
   1  -1  -7    1.89    0.86
  -1   1   7    2.41    0.66
  -1   1   7    2.62    0.78
   1  -1  -7    3.05    0.94
   0  -1  -7  292.13    7.42
   0  -1  -7  291.93    7.29
   0   1   7  285.61    8.29
   0  -1  -7  288.68    7.74
   0  -1  -7  285.80    8.16
   0  -1  -7  292.44    7.88
   0   1   7  292.13    7.36
  -1  -1  -7    1.97    0.88
  -1  -1  -7    3.27    0.86
   1   1   7    2.18    0.61
   1   1   7    1.68    0.83
  -1  -1  -7    2.04    0.69
  -1  -1  -7    3.20    0.74
  -2  -1  -7    2.41    0.69
   2   1   7    0.99    0.90
  -2  -1  -7    1.83    0.67
  -2  -1  -7    3.59    0.70
  -2  -1  -7    2.00    0.83
   3   1   7   66.50    3.35
  -3  -1  -7   72.84    3.27
  -3  -1  -7   72.02    1.97
   3   1   7   67.87    3.83
  -3  -1  -7   67.42    2.74
  -4  -1  -7    2.94    0.72
  -4  -1  -7    5.12    1.17
   4   1   7    3.99    1.25
   4   1   7    2.40    1.25
  -5  -1  -7    5.16    0.79
   5   1   7    1.95    1.09
  -5  -1  -7    3.25    1.13
   5   1   7    1.25    1.19
  -6  -1  -7   70.30    3.78
  -6  -1  -7   64.41    4.59
  -6  -1  -7   61.82    2.30
   6   1   7   66.57    4.55
   6   1   7   70.63    4.03
   7   1   7   17.23    2.51
   7   1   7   23.02    3.32
  -7  -1  -7   12.73    2.14
  -7  -1  -7   14.00    1.09
  -7  -1  -7   15.06    2.86
  -8  -1  -7   -1.38    1.10
  -8  -1  -7    2.56    2.10
   8   1   7    1.12    1.38
   8   1   7    0.54    1.87
  -8  -1  -7    0.11    0.67
  -9  -1  -7    5.18    2.57
  -9  -1  -7    4.62    0.98
   9   1   7    2.56    1.63
   9   1   7   -0.53    2.26
  -9  -1  -7    3.04    1.58
  -8   2   7    1.18    1.10
   8  -2  -7    2.31    2.21
  -7   2   7    4.37    1.56
  -7   2   7    4.56    1.26
   7  -2  -7    8.16    2.63
  -6   2   7    0.82    1.05
   6  -2  -7    0.96    1.54
  -6   2   7   -0.18    0.78
  -5   2   7    1.62    0.88
  -5   2   7    2.33    1.16
   5  -2  -7    4.09    1.24
   5  -2  -7    4.14    1.71
  -4   2   7   15.75    1.81
   4  -2  -7   13.33    2.24
  -4   2   7   17.39    1.55
   4  -2  -7   16.21    1.72
  -3   2   7   15.10    1.70
   3  -2  -7   12.83    1.46
  -3   2   7   14.77    1.39
   3  -2  -7   11.07    1.91
   2  -2  -7  114.59    4.69
  -2   2   7  118.07    3.76
  -2   2   7  113.52    4.20
   2  -2  -7  116.10    4.14
  -1   2   7  170.57    4.75
   1  -2  -7  175.03    5.66
  -1   2   7  171.27    5.37
   1  -2  -7  176.80    5.06
   1  -2  -7  172.41    5.50
   1  -2  -7  171.66    5.32
  -1   2   7  170.66    5.31
   0  -2  -7    5.57    0.91
   0  -2  -7    6.93    1.09
   0   2   7    4.29    0.78
   0  -2  -7    3.57    0.93
   0   2   7    4.46    0.76
   0  -2  -7    6.35    1.18
   0   2   7    4.26    0.86
   0   2   7    5.30    1.13
   1   2   7  148.59    5.44
  -1  -2  -7  139.66    4.70
  -1  -2  -7  145.12    4.38
  -1  -2  -7  140.39    4.80
   1   2   7  141.06    4.18
  -2  -2  -7    3.11    0.88
  -2  -2  -7    3.21    0.81
   2   2   7    2.26    0.94
  -2  -2  -7    1.91    0.77
   2   2   7    3.48    1.14
  -3  -2  -7    0.48    0.66
   3   2   7    1.52    1.03
  -3  -2  -7    2.00    0.89
  -3  -2  -7    1.99    0.63
   3   2   7    0.91    0.81
  -4  -2  -7   12.37    1.66
   4   2   7   11.59    2.05
  -4  -2  -7   15.77    1.44
  -4  -2  -7   14.58    0.94
   4   2   7   12.56    1.82
   5   2   7   11.56    1.89
  -5  -2  -7   11.65    1.77
   5   2   7   10.67    2.24
  -5  -2  -7    6.80    1.07
   6   2   7    4.74    1.59
  -6  -2  -7    4.11    1.30
   6   2   7    7.10    2.12
  -6  -2  -7    4.53    0.97
  -7  -2  -7   99.70    5.04
   7   2   7  109.90    5.49
   7   2   7  108.41    6.24
  -7  -2  -7  105.34    3.64
  -8  -2  -7    4.46    1.71
  -8  -2  -7    7.18    1.17
   8   2   7    5.02    1.88
   8   2   7    5.37    2.52
  -9  -2  -7    1.81    2.38
   9   2   7    0.38    2.48
   9   2   7    0.80    1.56
  -9  -2  -7    0.16    1.48
  -7   3   7   -0.20    1.46
  -7   3   7    0.78    2.05
   7  -3  -7    1.69    1.83
  -7   3   7    1.66    1.08
   6  -3  -7    0.49    1.59
  -6   3   7    2.54    1.02
  -6   3   7    1.00    1.25
  -5   3   7   14.96    1.68
   5  -3  -7   17.65    2.83
  -5   3   7   12.34    1.93
  -4   3   7    1.99    1.09
  -4   3   7    0.53    0.78
   4  -3  -7    1.44    1.25
   3  -3  -7    0.18    0.67
  -3   3   7    0.11    0.65
  -3   3   7    0.80    0.83
  -3   3   7   -0.71    0.90
   3  -3  -7    0.40    1.04
  -2   3   7    9.55    1.20
   2  -3  -7    6.05    1.38
   2  -3  -7    8.02    1.20
  -2   3   7    9.00    1.54
  -2   3   7    8.15    1.33
  -1   3   7  114.82    4.24
   1  -3  -7  125.06    4.61
   1  -3  -7  116.76    4.22
  -1   3   7  121.12    4.29
  -1   3   7  119.60    3.76
   1  -3  -7  114.07    4.10
   1  -3  -7  114.63    3.85
  -1   3   7  117.41    4.37
   0  -3  -7   33.30    1.67
   0  -3  -7   28.70    1.82
   0   3   7   33.73    1.73
   0  -3  -7   29.92    2.27
   0   3   7   33.30    2.37
   0   3   7   29.33    1.87
   0   3   7   30.57    1.63
   0  -3  -7   33.11    2.06
   1   3   7   18.95    2.08
  -1  -3  -7   16.67    1.74
  -1  -3  -7   19.45    1.74
  -1  -3  -7   21.99    1.67
   2   3   7   65.44    3.77
   2   3   7   65.11    3.23
  -2  -3  -7   63.54    3.04
  -2  -3  -7   57.31    2.94
  -2  -3  -7   62.56    2.70
  -3  -3  -7    0.42    0.73
  -3  -3  -7    2.26    0.77
  -3  -3  -7    1.59    0.78
   3   3   7    0.82    0.79
   3   3   7    0.48    1.00
   4   3   7    0.21    1.14
  -4  -3  -7   -0.10    0.67
  -4  -3  -7    1.38    0.76
   4   3   7   -0.23    0.76
  -4  -3  -7    0.39    0.71
   5   3   7    2.60    1.19
   5   3   7    1.58    1.45
  -5  -3  -7    3.13    1.21
  -5  -3  -7    2.75    0.79
  -5  -3  -7    3.50    1.00
   6   3   7   10.21    2.37
  -6  -3  -7    8.62    1.82
   6   3   7    6.68    1.62
  -6  -3  -7    6.57    1.25
  -7  -3  -7    5.71    1.60
  -7  -3  -7   13.18    1.55
   7   3   7   12.11    2.81
   7   3   7   10.77    2.25
   8   3   7   30.01    3.45
  -8  -3  -7   27.50    3.16
   8   3   7   31.70    4.34
   9   3   7   -0.44    2.32
   9   3   7    0.59    1.64
  -9  -3  -7   -0.45    1.50
  -7   4   7   17.76    2.16
  -7   4   7   15.45    3.46
   7  -4  -7   13.20    3.15
  -6   4   7    1.94    1.48
  -6   4   7    3.76    2.19
   6  -4  -7    0.81    1.87
  -6   4   7    4.60    1.35
  -5   4   7    0.57    1.63
   5  -4  -7   -0.11    1.41
  -5   4   7    0.46    1.25
  -5   4   7    0.09    0.88
  -4   4   7    0.52    1.37
  -4   4   7    1.31    1.01
  -4   4   7    1.30    1.18
   4  -4  -7    0.29    1.28
  -3   4   7   30.16    2.79
   3  -4  -7   23.93    2.52
  -3   4   7   26.13    1.98
  -3   4   7   29.20    2.45
  -2   4   7    1.66    1.05
   2  -4  -7    1.71    1.02
  -2   4   7    3.77    1.19
  -2   4   7    0.63    0.74
  -1   4   7    1.43    0.77
  -1   4   7    5.09    1.10
   1  -4  -7    3.42    0.97
   1  -4  -7    4.64    1.03
  -1   4   7    2.75    0.98
   0  -4  -7   21.29    1.73
   0   4   7   20.47    1.51
   0  -4  -7   20.35    1.80
   0   4   7   21.62    1.82
   0  -4  -7   19.35    2.01
   0   4   7   19.49    2.10
  -1  -4  -7   59.22    2.90
  -1  -4  -7   56.81    3.11
   1   4   7   52.52    3.40
  -1  -4  -7   53.73    2.68
  -2  -4  -7   22.72    2.13
   2   4   7   26.65    2.75
   2   4   7   29.58    2.37
  -2  -4  -7   19.49    1.92
  -2  -4  -7   24.05    1.85
  -3  -4  -7    2.29    0.94
  -3  -4  -7    1.93    0.98
   3   4   7    1.50    1.23
  -3  -4  -7    0.90    0.74
   3   4   7    2.03    1.05
  -4  -4  -7    1.65    0.92
   4   4   7    0.40    1.17
   4   4   7    0.53    0.82
  -4  -4  -7   -0.10    0.77
  -4  -4  -7    0.53    0.91
   5   4   7    0.59    1.31
  -5  -4  -7    3.62    1.04
  -5  -4  -7    1.88    1.06
  -5  -4  -7    2.32    1.06
   5   4   7    1.17    1.03
  -6  -4  -7    0.23    1.05
   6   4   7    0.99    1.45
  -6  -4  -7    0.07    0.87
   6   4   7    1.12    1.14
  -7  -4  -7    5.73    1.23
   7   4   7    8.86    2.11
  -7  -4  -7    6.17    1.80
   7   4   7    5.64    2.25
  -8  -4  -7   -0.28    1.21
   8   4   7    2.25    2.17
   8   4   7    0.96    1.43
   9   4   7    2.11    1.83
  -9  -4  -7   -0.54    1.34
   9   4   7    2.05    2.64
  -6   5   7    3.61    1.72
  -6   5   7    2.68    2.15
   6  -5  -7    1.18    1.73
  -6   5   7    1.25    1.28
  -5   5   7    5.18    1.68
  -5   5   7    7.20    2.14
   5  -5  -7    4.89    1.96
  -5   5   7    4.02    1.34
  -4   5   7    4.25    1.55
  -4   5   7    4.63    1.36
  -4   5   7    7.73    2.12
   4  -5  -7    5.62    1.90
  -3   5   7   17.39    1.76
  -3   5   7   17.30    2.18
  -3   5   7   16.56    2.35
   3  -5  -7   21.08    2.42
   2  -5  -7   16.03    1.94
  -2   5   7   18.70    1.75
  -2   5   7   18.33    2.11
  -2   5   7   15.94    1.99
  -1   5   7    1.07    0.86
  -1   5   7    0.86    0.86
  -1   5   7    2.08    1.04
   1  -5  -7    2.06    0.94
   0   5   7   41.01    3.03
   0  -5  -7   42.97    2.42
   0  -5  -7   49.68    2.59
  -1  -5  -7  131.48    4.81
   1   5   7  139.58    6.01
  -1  -5  -7  135.22    4.64
  -2  -5  -7    7.00    1.35
   2   5   7   12.06    1.73
   2   5   7   11.94    2.20
  -2  -5  -7   11.15    1.48
  -3  -5  -7   15.34    1.69
  -3  -5  -7   13.11    1.83
   3   5   7   11.60    2.28
   3   5   7   14.34    2.02
   4   5   7    3.03    1.28
  -4  -5  -7    0.97    1.04
  -4  -5  -7    2.57    1.07
   4   5   7    0.02    1.18
   5   5   7   -0.57    1.09
  -5  -5  -7    0.70    0.91
   5   5   7    0.55    1.09
  -5  -5  -7    0.64    1.03
   6   5   7    4.43    2.11
  -6  -5  -7    5.74    1.42
  -6  -5  -7    5.88    1.81
   6   5   7    5.76    1.81
  -7  -5  -7    0.99    1.10
   7   5   7    0.17    1.40
  -7  -5  -7    1.13    1.21
   7   5   7    1.03    1.82
  -8  -5  -7    5.75    1.47
   8   5   7    4.29    2.76
   8   5   7    0.86    1.59
  -8  -5  -7    5.79    1.94
   6  -6  -7    3.88    2.14
  -6   6   7    4.20    2.40
  -6   6   7    3.19    1.57
   5  -6  -7    0.23    1.56
  -5   6   7   -0.86    1.12
  -5   6   7   -0.56    1.70
  -5   6   7   -1.45    1.43
  -4   6   7   -0.75    1.07
   4  -6  -7    0.69    1.40
  -4   6   7    0.40    1.45
  -4   6   7    0.21    1.64
   3  -6  -7   -1.17    1.12
  -3   6   7   -0.23    1.38
  -3   6   7    2.01    1.36
  -3   6   7    0.59    1.11
  -2   6   7   42.59    2.60
   2  -6  -7   40.35    2.97
  -2   6   7   44.48    3.11
  -1   6   7   11.47    1.49
   0   6   7    1.36    1.17
  -1  -6  -7    1.34    1.00
   1   6   7    2.15    1.31
  -2  -6  -7  103.67    4.14
   2   6   7  100.31    4.50
  -2  -6  -7  102.59    4.42
   2   6   7  102.00    5.59
  -3  -6  -7   -0.83    0.90
  -3  -6  -7    0.24    0.89
   3   6   7    0.17    1.06
  -4  -6  -7    3.72    1.47
  -4  -6  -7    4.95    1.35
   4   6   7    3.93    1.87
   4   6   7    2.70    1.32
   5   6   7    1.58    1.81
  -5  -6  -7    2.21    1.21
  -5  -6  -7    3.90    1.44
   5   6   7    4.22    1.50
  -6  -6  -7    1.11    1.12
  -6  -6  -7    1.02    1.12
  -6  -6  -7    1.14    1.35
   6   6   7   -1.05    1.06
   6   6   7    0.35    1.59
   7   6   7    1.32    2.09
  -7  -6  -7    1.23    1.40
   7   6   7    0.99    1.51
  -7  -6  -7    1.70    1.29
  -7  -6  -7    1.97    1.29
  -8  -6  -7   -0.56    1.38
   8   6   7   -0.57    1.49
  -8  -6  -7   -1.29    1.18
   8   6   7    0.58    2.52
   5  -7  -7    7.34    2.42
  -5   7   7    6.61    1.81
  -5   7   7    4.70    2.55
   4  -7  -7    4.80    2.01
  -4   7   7    1.73    1.98
  -4   7   7    4.63    2.00
  -4   7   7    4.69    1.57
  -3   7   7    1.15    1.22
   3  -7  -7    1.25    1.40
  -3   7   7    0.37    1.69
  -2   7   7    3.06    1.31
   1   7   7    7.20    2.06
  -2  -7  -7    2.44    1.22
   2   7   7    4.72    1.80
  -3  -7  -7    1.82    1.36
  -3  -7  -7    1.21    1.21
  -3  -7  -7    2.34    1.35
   3   7   7    0.66    1.58
   3   7   7    1.61    1.29
  -4  -7  -7    3.15    1.47
  -4  -7  -7   11.04    2.00
  -4  -7  -7    3.54    1.53
   4   7   7    6.50    1.82
   4   7   7    7.89    2.39
   5   7   7    0.80    1.39
  -5  -7  -7   -1.05    1.21
   5   7   7    0.41    1.73
  -5  -7  -7   -0.38    1.17
  -5  -7  -7    0.12    1.10
  -6  -7  -7    1.61    1.54
  -6  -7  -7   -0.10    1.26
   6   7   7    1.38    1.50
   6   7   7    0.24    1.81
  -6  -7  -7    0.16    1.28
   7   7   7    1.25    2.46
  -7  -7  -7    2.68    1.51
  -7  -7  -7   -1.10    1.43
   7   7   7   -0.01    1.37
  -4   8   7   -1.51    1.72
  -4   8   7    0.19    1.42
  -3   8   7   -0.72    1.38
  -2   8   7    1.45    1.37
   1   8   7    0.44    1.65
   2   8   7    9.31    2.62
  -3  -8  -7    8.66    1.94
   3   8   7    9.27    2.69
  -4  -8  -7    6.74    1.85
   4   8   7    4.70    2.28
  -5  -8  -7    0.98    1.42
  -5  -8  -7    1.91    1.56
   5   8   7    3.43    1.70
   5   8   7    6.43    2.77
  -5  -8  -7    2.21    1.59
   6   8   7    0.98    1.53
  -6  -8  -7    1.63    1.58
   6   8   7    3.07    2.36
  -6  -8  -7    1.45    1.71
   2   9   7    3.34    2.16
   3   9   7    2.03    2.17
  -4  -9  -7   12.06    2.23
   4   9   7   12.56    3.36
   5   9   7    3.97    2.61
   2   9  -8    1.17    1.93
   2   9  -8    3.87    2.18
   1   9  -8    3.30    2.19
   1   9  -8    6.76    2.58
   0   9  -8    0.69    1.55
   0   9  -8    3.22    2.19
   0   9  -8   -1.00    1.52
  -1   9  -8   10.01    2.86
  -1   9  -8   10.19    2.13
  -1   9  -8   16.12    3.24
  -2   9  -8    1.15    2.27
  -2   9  -8   -0.25    1.32
  -2   9  -8   -0.17    1.43
   4   8  -8    2.96    1.91
   4   8  -8    2.28    2.05
   4   8  -8    1.09    1.38
   3   8  -8    0.58    1.74
   3   8  -8   -0.33    1.59
   2   8  -8    4.42    2.23
   2   8  -8    2.70    1.87
   1   8  -8    0.00    1.65
   1   8  -8   -0.01    1.44
   0   8  -8    0.78    1.73
   0   8  -8    4.01    1.54
   0   8  -8    0.79    1.40
  -1   8  -8    3.19    1.34
  -1   8  -8    3.05    1.67
  -1   8  -8    2.78    1.59
  -1   8  -8    4.97    2.21
  -2   8  -8    0.72    1.16
  -2   8  -8   -0.38    1.30
  -2   8  -8   -2.43    1.70
  -2   8  -8   -0.66    1.25
  -3   8  -8    4.76    2.37
  -3   8  -8    2.08    1.53
  -3   8  -8    2.27    1.37
  -3   8  -8    2.48    1.51
  -4   8  -8    0.74    2.11
  -4   8  -8   -1.13    1.63
  -4   8  -8    1.44    1.18
   6   7  -8   -0.36    1.40
   5   7  -8    2.84    1.86
   5   7  -8    3.72    2.11
   5   7  -8    0.86    1.21
   4   7  -8    2.07    1.80
   4   7  -8    1.64    1.66
   4   7  -8    0.76    1.20
   3   7  -8   17.84    2.34
   3   7  -8   18.62    3.05
   3   7  -8   17.89    2.86
   2   7  -8    2.67    1.76
   2   7  -8    0.88    1.14
   2   7  -8    1.63    1.46
   1   7  -8    1.20    1.55
   1   7  -8    2.21    1.30
   1   7  -8    1.29    1.28
   0   7  -8    5.58    2.11
   0   7  -8    8.53    2.04
   0   7  -8    4.57    1.54
   0   7  -8    7.78    1.58
  -1   7  -8   -0.51    0.98
  -1   7  -8    0.51    1.54
  -1   7  -8    0.10    1.15
  -1   7  -8    0.37    1.23
  -2   7  -8    4.86    1.49
  -2   7  -8    2.28    1.19
  -2   7  -8    2.68    1.52
  -2   7  -8    3.95    2.05
  -3   7  -8    7.19    1.57
  -3   7  -8    7.89    2.05
  -3   7  -8    9.85    2.59
  -3   7  -8    9.13    1.57
  -4   7  -8    1.25    1.08
  -4   7  -8    0.94    1.61
  -4   7  -8   -1.49    1.67
  -4   7  -8   -0.66    1.00
  -5   7  -8    2.17    1.21
  -5   7  -8    0.89    2.14
  -5   7  -8    1.47    1.50
  -6   7  -8    4.06    1.40
  -6   7  -8    4.04    2.00
  -6   7  -8    5.58    2.62
   6   6  -8    1.03    1.97
   6   6  -8   -0.15    1.21
  -6  -6   8    0.32    1.24
   5   6  -8    1.56    1.26
   5   6  -8    5.05    2.10
  -5  -6   8    0.94    1.24
   4   6  -8    1.31    1.41
   4   6  -8    3.89    1.50
   4   6  -8    2.89    1.52
   3   6  -8    6.59    2.00
   3   6  -8    2.96    1.23
   3   6  -8    6.77    1.88
   2   6  -8    4.95    1.82
   2   6  -8    3.29    1.21
   2   6  -8    2.60    1.44
   1   6  -8    1.59    1.25
   1   6  -8    4.86    1.65
   1   6  -8    0.62    1.02
   1   6  -8    1.43    1.04
   0   6  -8   13.03    2.17
   0   6  -8   13.84    1.80
   0   6  -8   12.37    1.66
   0   6  -8    9.24    2.15
   0   6  -8   13.18    1.90
  -1   6  -8   22.19    2.61
  -1   6  -8   24.90    2.04
  -1   6  -8   33.23    3.19
  -1   6  -8   23.14    2.27
  -2   6  -8    3.29    1.26
  -2   6  -8    5.16    1.87
  -2   6  -8    3.83    1.11
  -2   6  -8    3.63    1.23
  -3   6  -8   25.63    2.98
  -3   6  -8   27.81    3.05
  -3   6  -8   20.22    2.01
  -3   6  -8   22.11    1.86
  -4   6  -8   11.39    1.49
  -4   6  -8   12.22    2.56
  -4   6  -8   12.06    1.65
  -4   6  -8   10.39    2.17
  -5   6  -8   -1.16    1.11
  -5   6  -8    1.67    1.00
  -5   6  -8    0.16    0.74
  -5   6  -8    3.35    1.95
  -6   6  -8   10.62    2.52
  -6   6  -8   10.46    2.46
  -6   6  -8   11.33    1.48
  -7   6  -8   -1.66    1.77
  -7  -5   8    0.86    1.33
   7   5  -8    0.55    2.16
   7   5  -8    2.01    1.48
  -6  -5   8    0.26    1.10
   6   5  -8   -0.19    1.07
   6   5  -8    0.01    1.65
  -5  -5   8    4.52    1.33
   5   5  -8    3.46    1.38
   5   5  -8    1.97    1.63
   4   5  -8    3.87    1.49
   4   5  -8    4.59    1.85
   4   5  -8    8.15    1.79
  -4  -5   8    6.99    1.51
   3   5  -8    1.15    1.04
   3   5  -8    0.84    1.05
   3   5  -8    0.15    1.24
   2   5  -8    1.49    1.35
   2   5  -8    0.58    0.84
   2   5  -8    1.60    1.13
   1   5  -8   21.76    2.13
   1   5  -8   25.78    2.07
   1   5  -8   19.15    2.50
   1   5  -8   21.73    2.20
   1   5  -8   23.11    2.40
   0   5  -8   -0.12    0.69
   0   5  -8    0.11    0.86
   0   5  -8    0.19    0.82
   0   5  -8    0.80    1.35
   0   5  -8    0.19    0.85
  -1   5  -8   11.71    1.41
  -1   5  -8    8.12    1.92
  -1   5  -8   10.24    1.87
  -1   5  -8   10.38    1.49
  -1   5  -8    9.97    1.50
  -2   5  -8   55.50    2.91
  -2   5  -8   59.32    3.71
  -2   5  -8   55.53    3.76
  -2   5  -8   55.94    2.61
  -3   5  -8   69.32    3.22
  -3   5  -8   75.05    4.43
  -3   5  -8   74.67    2.91
  -3   5  -8   75.29    4.20
  -4   5  -8   -0.19    0.77
  -4   5  -8    1.35    1.48
  -4   5  -8    1.66    1.36
  -4   5  -8    0.42    0.74
  -5   5  -8   21.66    2.80
  -5   5  -8   20.29    1.68
  -5   5  -8   21.49    1.49
  -5   5  -8   20.89    2.70
  -6   5  -8    1.05    1.31
  -6   5  -8    1.04    1.78
  -6   5  -8    1.09    0.81
  -7   5  -8    3.35    1.73
  -7   5  -8    3.86    2.12
  -7  -4   8    0.59    1.13
  -7  -4   8    0.28    1.48
   7   4  -8   -1.05    1.24
   7   4  -8    0.89    2.09
   6   4  -8    3.78    1.50
   6   4  -8    3.20    2.24
  -6  -4   8    4.01    1.37
  -6  -4   8    2.60    1.56
   5   4  -8    5.70    2.17
  -5  -4   8    2.97    1.48
  -5  -4   8    6.29    1.44
   5   4  -8    2.02    1.16
   4   4  -8   47.07    3.19
   4   4  -8   47.02    3.97
  -4  -4   8   44.68    3.07
   4   4  -8   44.23    3.10
   3   4  -8    1.05    1.30
  -3  -4   8   -0.36    0.73
   3   4  -8    1.30    0.99
   3   4  -8    0.99    1.01
   2   4  -8    1.14    0.88
   2   4  -8    0.44    0.93
   2   4  -8   -0.32    1.12
   2   4  -8   -0.03    0.75
   1   4  -8   17.42    1.94
   1   4  -8   16.97    1.93
   1   4  -8   17.28    2.20
   1   4  -8   21.48    2.04
   1   4  -8   20.44    1.80
   0   4  -8   18.19    1.81
   0   4  -8   18.29    2.08
   0   4  -8   20.26    2.28
   0   4  -8   23.27    1.78
   0   4  -8   21.72    1.98
  -1   4  -8   11.16    1.48
  -1   4  -8   10.86    1.73
  -1   4  -8    9.81    1.22
  -1   4  -8   10.98    1.42
  -1   4  -8   10.70    1.87
  -2   4  -8   40.40    2.02
  -2   4  -8   38.49    2.94
  -2   4  -8   40.40    2.31
  -2   4  -8   46.87    3.14
  -2   4  -8   42.85    2.51
  -3   4  -8   29.63    2.76
  -3   4  -8   33.82    2.76
  -3   4  -8   34.10    2.35
  -3   4  -8   23.96    1.80
  -3   4  -8   30.92    1.65
  -4   4  -8  265.96    7.05
  -4   4  -8  272.56    9.31
  -4   4  -8  266.55    8.54
  -4   4  -8  262.83    6.24
  -5   4  -8    9.34    1.11
  -5   4  -8    9.78    1.92
  -5   4  -8    8.48    1.86
  -6   4  -8    0.03    0.55
   6  -4   8   -0.26    1.95
  -6   4  -8    1.43    1.27
  -6   4  -8    0.90    1.33
   7  -4   8   -0.38    2.33
  -7   4  -8   -0.01    1.28
  -7   4  -8    2.49    0.75
   7  -4   8    3.85    1.94
   8   3  -8    2.33    1.71
  -8  -3   8    1.01    1.34
   8   3  -8    0.76    2.39
   7   3  -8    0.82    1.94
   7   3  -8    0.39    1.17
  -7  -3   8    1.59    1.25
  -7  -3   8    0.22    1.35
  -6  -3   8   -0.05    0.92
  -6  -3   8   -1.65    0.98
   6   3  -8    1.28    1.14
   6   3  -8    0.22    1.69
   5   3  -8   20.57    2.43
  -5  -3   8   15.36    1.85
  -5  -3   8   15.11    2.05
   5   3  -8   19.65    3.05
   4   3  -8   29.14    3.12
  -4  -3   8   25.57    2.36
  -4  -3   8   34.39    2.20
   4   3  -8   31.53    2.68
   3   3  -8    2.13    0.94
  -3  -3   8    0.79    0.90
  -3  -3   8    2.40    0.88
   3   3  -8    0.88    1.19
   3   3  -8    1.79    1.03
   2   3  -8    0.02    0.69
  -2  -3   8   -0.02    0.66
   2   3  -8   -0.37    0.53
  -2  -3   8    1.33    0.83
   2   3  -8   -0.89    0.94
   2   3  -8    0.61    0.83
   1   3  -8   74.41    3.17
   1   3  -8   75.19    3.79
   1   3  -8   77.70    3.71
   1   3  -8   77.84    3.53
   1   3  -8   76.61    3.55
   0   3  -8    0.54    0.64
   0   3  -8    4.62    0.96
   0   3  -8    2.67    0.96
   0   3  -8    3.91    1.28
   0   3  -8    1.87    0.82
  -1   3  -8   61.63    2.98
  -1   3  -8   60.10    3.22
  -1   3  -8   58.27    2.42
  -1   3  -8   61.02    3.32
  -2   3  -8    9.50    1.18
  -2   3  -8   11.51    1.52
  -2   3  -8   10.07    1.64
  -2   3  -8   14.89    1.83
  -2   3  -8   12.46    1.11
   3  -3   8   28.99    3.29
  -3   3  -8   38.96    2.67
  -3   3  -8   32.63    2.28
  -3   3  -8   36.60    1.59
  -3   3  -8   37.13    2.78
  -3   3  -8   38.95    1.99
  -4   3  -8  286.67    8.44
  -4   3  -8  281.53    9.55
  -4   3  -8  280.54    7.03
  -4   3  -8  279.55    8.25
   4  -3   8  290.55   10.62
   5  -3   8   73.75    5.03
  -5   3  -8   73.30    4.35
  -5   3  -8   64.09    3.52
  -5   3  -8   71.97    2.62
   6  -3   8   14.48    2.18
  -6   3  -8    7.96    1.94
   6  -3   8    9.70    2.84
  -6   3  -8   12.81    1.07
  -7   3  -8    0.93    1.32
   7  -3   8    1.69    2.29
  -7   3  -8    1.99    0.63
  -8   3  -8    4.90    0.80
   8   2  -8    3.24    1.65
  -8  -2   8    2.56    1.30
   8   2  -8    3.31    2.57
  -7  -2   8    1.10    1.00
   7   2  -8   -0.20    1.77
  -7  -2   8   -0.22    1.27
   7   2  -8    0.31    1.15
   6   2  -8   40.76    3.38
   6   2  -8   37.76    4.16
  -6  -2   8   43.76    2.73
  -6  -2   8   43.24    3.19
  -5  -2   8    3.27    1.04
   5   2  -8    3.61    1.63
   5   2  -8    5.45    1.46
  -5  -2   8    3.28    1.21
   4   2  -8   11.35    2.26
  -4  -2   8   14.12    1.82
  -4  -2   8   11.32    1.43
   4   2  -8   12.03    1.77
   3   2  -8   43.17    3.21
   3   2  -8   47.37    2.88
  -3  -2   8   49.40    2.83
   3   2  -8   47.16    2.59
  -3  -2   8   47.94    2.39
   2   2  -8   71.42    3.24
   2   2  -8   69.23    3.37
  -2  -2   8   63.90    3.08
  -2  -2   8   74.29    2.89
   2   2  -8   73.36    3.10
   2   2  -8   62.22    3.32
   2   2  -8   71.65    3.76
  -1  -2   8   20.07    1.42
   1   2  -8   16.62    1.85
   1   2  -8   21.15    1.98
   1   2  -8   17.44    1.74
   1   2  -8   20.20    1.72
  -1  -2   8   17.13    1.62
   0   2  -8   34.34    2.33
   0   2  -8   41.67    2.41
   0   2  -8   38.92    2.00
   0   2  -8   36.11    2.35
   0   2  -8   38.58    2.31
  -1   2  -8   57.38    2.89
  -1   2  -8   60.60    2.78
   1  -2   8   61.15    3.72
  -1   2  -8   56.13    2.30
  -1   2  -8   63.53    3.01
  -1   2  -8   60.07    3.21
  -2   2  -8    1.31    0.76
  -2   2  -8    2.47    0.75
   2  -2   8    3.45    1.37
  -2   2  -8    2.86    1.10
  -2   2  -8    3.50    0.95
  -2   2  -8    2.75    0.67
  -3   2  -8    8.98    1.60
  -3   2  -8   12.11    0.84
  -3   2  -8   17.06    1.66
  -3   2  -8   12.52    1.61
   3  -2   8   13.30    2.28
  -3   2  -8    9.89    1.04
  -4   2  -8    5.22    1.22
  -4   2  -8    6.17    0.83
  -4   2  -8    2.69    1.13
   4  -2   8    7.60    2.06
  -4   2  -8    7.49    1.63
  -5   2  -8  108.14    4.59
   5  -2   8  109.89    4.39
  -5   2  -8  106.88    3.15
   5  -2   8  104.59    5.85
  -5   2  -8  105.06    5.35
  -6   2  -8    0.04    1.09
  -6   2  -8    0.34    1.06
   6  -2   8    0.53    1.72
  -6   2  -8   -0.03    0.42
  -7   2  -8    2.96    1.43
  -7   2  -8    2.54    0.50
   7  -2   8    1.41    1.99
  -8   2  -8    1.19    1.64
   8  -2   8    0.35    2.18
  -8  -1   8    5.15    1.51
   8   1  -8   -0.52    2.13
   8   1  -8    2.66    1.55
  -7  -1   8    7.03    1.49
  -7  -1   8    8.71    1.98
   7   1  -8    6.33    2.44
   7   1  -8   10.48    2.07
   6   1  -8   -0.35    0.95
  -6  -1   8    0.42    0.83
   6   1  -8   -0.50    1.33
  -6  -1   8    0.48    1.01
  -5  -1   8    3.99    1.29
   5   1  -8    0.29    1.35
  -5  -1   8    2.49    0.92
   5   1  -8    4.14    1.32
  -4  -1   8    1.40    0.77
  -4  -1   8    0.85    0.94
   4   1  -8    1.68    0.99
   4   1  -8    0.69    1.28
  -3  -1   8   69.97    2.98
   3   1  -8   76.88    4.26
   3   1  -8   79.69    3.65
  -3  -1   8   78.12    3.53
   2   1  -8  131.08    4.96
   2   1  -8  129.67    5.21
   2   1  -8  125.37    4.79
   2   1  -8  131.31    4.36
  -2  -1   8  133.87    4.62
   2   1  -8  129.60    4.38
  -2  -1   8  127.35    4.02
   1   1  -8   18.39    1.63
  -1  -1   8   18.19    1.63
  -1  -1   8   20.15    1.41
   1   1  -8   18.49    1.85
   1   1  -8   23.27    1.68
   1   1  -8   23.69    1.94
   1   1  -8   23.54    1.99
   0   1  -8    5.48    1.14
   0   1  -8    7.11    1.06
   0   1  -8    5.96    1.10
   0   1  -8    6.46    1.13
   0   1  -8    7.41    1.17
   0  -1   8    7.06    1.52
   0  -1   8    5.99    0.98
  -1   1  -8   17.13    1.78
  -1   1  -8   19.94    1.49
  -1   1  -8   15.00    1.49
   1  -1   8   15.48    1.98
  -1   1  -8   17.35    1.34
  -1   1  -8   18.46    1.70
   2  -1   8    5.70    1.53
  -2   1  -8    6.28    1.22
  -2   1  -8    8.24    1.10
  -2   1  -8    7.61    0.86
  -2   1  -8    5.73    1.05
  -2   1  -8    6.89    1.38
  -3   1  -8   -0.17    0.39
  -3   1  -8    1.02    0.88
  -3   1  -8    0.07    0.51
   3  -1   8   -0.20    0.80
  -3   1  -8    0.62    0.73
  -3   1  -8   -0.46    0.73
  -4   1  -8   21.57    2.09
  -4   1  -8   18.87    2.31
   4  -1   8   16.62    2.46
  -4   1  -8   22.13    1.32
  -5   1  -8  162.24    5.93
   5  -1   8  147.59    7.03
  -5   1  -8  162.23    4.12
   5  -1   8  166.68    6.34
  -5   1  -8  174.56    7.18
  -6   1  -8  125.25    6.27
   6  -1   8  119.65    5.53
  -6   1  -8  123.67    5.24
   6  -1   8  118.11    6.42
  -6   1  -8  128.08    3.20
  -7   1  -8    5.11    2.05
   7  -1   8    2.39    2.01
  -7   1  -8    5.80    1.66
   7  -1   8    4.15    1.65
   8  -1   8   -0.06    2.01
  -8   1  -8   -1.03    1.21
   8  -1   8    1.03    1.59
  -8   1  -8    0.19    1.46
  -8   0   8    0.52    1.10
   8   0  -8   -0.03    1.36
   8   0  -8   -1.65    2.02
  -7   0   8    0.21    1.02
  -7   0   8   -0.01    1.30
   7   0  -8    0.07    1.19
   7   0  -8   -1.61    1.83
  -6   0   8   -0.11    0.82
  -6   0   8   -0.08    1.14
   6   0  -8    1.00    1.07
   6   0  -8   -0.75    1.66
   5   0  -8    0.84    1.50
  -5   0   8   -0.10    0.78
   5   0  -8    2.94    1.13
  -5   0   8    0.99    1.11
   4   0  -8    1.79    0.98
   4   0  -8    0.57    1.27
  -4   0   8    1.53    0.98
  -4   0   8    0.44    0.73
  -3   0   8   -0.31    0.59
  -3   0   8    0.15    0.68
   3   0  -8    0.37    0.67
   3   0  -8    0.17    0.99
   2   0  -8    0.00    0.96
  -2   0   8    0.12    0.62
   2   0  -8   -0.04    0.78
   2   0  -8   -0.36    0.57
   2   0  -8    0.58    0.50
   2   0  -8    1.08    0.93
  -2   0   8    0.21    0.61
   1   0  -8   -0.10    0.72
  -1   0   8    0.28    0.57
   1   0  -8    0.79    0.89
  -1   0   8   -0.27    0.77
   1   0  -8    0.02    0.61
   1   0  -8    0.34    0.56
  -1   0   8   -0.33    0.52
   1   0  -8    0.29    0.71
   0   0  -8   18.67    1.55
   0   0  -8   20.70    1.57
   0   0   8   19.15    1.54
   0   0  -8   19.91    1.78
   0   0  -8   21.60    1.90
   0   0  -8   17.92    1.68
   0   0   8   20.96    1.99
  -1   0  -8  136.81    4.74
  -1   0  -8  128.58    4.00
   1   0   8  132.22    5.27
  -1   0  -8  134.64    5.13
  -1   0  -8  130.12    4.45
  -1   0  -8  131.98    3.89
  -2   0  -8    3.90    0.84
   2   0   8    5.46    1.43
  -2   0  -8    5.00    1.20
  -2   0  -8    6.90    0.85
  -2   0  -8    5.24    1.17
  -3   0  -8   12.94    1.90
  -3   0  -8   13.78    1.65
   3   0   8   12.23    1.96
  -3   0  -8   10.76    1.19
  -3   0  -8   15.01    0.87
  -4   0  -8   11.43    1.97
   4   0   8   21.00    2.24
  -4   0  -8   16.68    1.30
   4   0   8   15.08    2.35
  -4   0  -8   15.76    1.83
  -5   0  -8   59.67    4.07
   5   0   8   58.45    3.59
  -5   0  -8   58.40    2.21
  -5   0  -8   61.49    3.43
   5   0   8   59.32    4.15
  -6   0  -8   21.07    2.90
   6   0   8   27.03    3.39
  -6   0  -8   22.79    1.27
   6   0   8   19.24    2.53
  -6   0  -8   15.32    2.12
   7   0   8    7.84    2.07
  -7   0  -8    5.26    1.73
  -7   0  -8    6.40    0.73
   7   0   8    8.35    2.55
  -7   0  -8    6.44    2.04
  -8   0  -8    0.43    1.66
   8   0   8    1.19    1.46
  -8   0  -8    0.53    1.17
   8   0   8    1.55    1.98
  -9   0  -8    0.78    1.57
   9   0   8    1.80    1.79
  -9   0  -8    0.50    2.03
   9   0   8    0.72    2.36
   8  -1  -8    0.14    2.22
  -8   1   8    0.72    1.11
  -7   1   8    9.58    1.61
  -7   1   8    8.16    2.06
   7  -1  -8    9.51    2.88
   6  -1  -8   20.41    2.38
  -6   1   8   33.96    2.84
  -6   1   8   38.66    2.49
   6  -1  -8   30.89    3.80
   5  -1  -8   14.68    2.65
  -5   1   8   17.34    2.11
  -5   1   8   14.95    1.68
  -4   1   8   24.88    1.88
  -4   1   8   25.96    2.31
   4  -1  -8   22.55    2.85
   4  -1  -8   24.74    2.19
   3  -1  -8    0.06    1.04
   3  -1  -8    0.02    0.70
  -3   1   8    0.86    0.68
  -3   1   8   -1.45    0.65
  -2   1   8    0.51    0.65
  -2   1   8    1.38    0.72
   2  -1  -8    0.28    1.04
   2  -1  -8    1.15    0.74
   1  -1  -8    3.64    1.08
   1  -1  -8    2.38    1.02
  -1   1   8    4.37    1.04
   1  -1  -8    3.23    0.85
   1  -1  -8    4.44    1.00
  -1   1   8    2.66    0.94
  -1   1   8    3.32    0.80
   1  -1  -8    2.27    0.85
   0  -1  -8    3.03    0.94
   0  -1  -8    4.09    1.06
   0  -1  -8    2.81    0.87
   0  -1  -8    1.15    0.80
   0  -1  -8    3.31    0.92
   0   1   8    3.69    1.07
   0   1   8    1.98    0.72
  -1  -1  -8    0.46    0.59
  -1  -1  -8    0.53    0.78
  -1  -1  -8    1.53    0.83
  -1  -1  -8    0.77    0.65
   1   1   8    0.11    0.75
  -2  -1  -8    0.44    0.59
  -2  -1  -8   -0.11    0.55
  -2  -1  -8   -0.27    0.67
  -2  -1  -8    0.93    0.65
   2   1   8   -0.29    0.79
  -3  -1  -8   67.08    3.88
  -3  -1  -8   65.17    3.25
   3   1   8   65.12    3.95
  -3  -1  -8   63.63    2.16
  -3  -1  -8   60.61    2.78
   3   1   8   63.45    3.44
  -4  -1  -8   -0.21    0.78
  -4  -1  -8    0.04    0.57
   4   1   8    1.08    1.12
   4   1   8    1.83    1.05
  -4  -1  -8    0.96    0.79
  -5  -1  -8   16.20    1.42
  -5  -1  -8   21.74    2.21
  -5  -1  -8   25.35    2.96
   5   1   8   24.01    3.09
   5   1   8   32.20    2.83
   6   1   8    6.80    1.84
  -6  -1  -8    9.00    1.10
  -6  -1  -8    8.17    1.75
  -6  -1  -8    7.95    2.17
   6   1   8    6.34    2.17
  -7  -1  -8    3.12    2.01
  -7  -1  -8    1.80    0.82
   7   1   8    4.28    2.00
  -7  -1  -8    1.68    1.06
   7   1   8    0.83    1.32
  -8  -1  -8    0.26    1.91
  -8  -1  -8   -0.55    1.12
  -8  -1  -8    0.92    0.83
   8   1   8   -1.53    1.78
   8   1   8   -0.98    1.33
  -9  -1  -8    2.68    1.63
   9   1   8   -0.65    1.53
  -9  -1  -8    0.41    0.95
   9   1   8   -1.05    2.10
  -9  -1  -8    0.86    2.27
  -7   2   8    0.73    1.56
  -7   2   8    1.34    1.05
   7  -2  -8   -0.09    1.88
  -6   2   8    2.51    1.42
  -6   2   8    2.38    1.18
   6  -2  -8    4.55    2.09
  -5   2   8   19.58    2.29
  -5   2   8   19.82    1.84
   5  -2  -8   25.52    2.33
   5  -2  -8   23.98    3.16
   4  -2  -8    0.16    0.84
   4  -2  -8    0.75    1.27
  -4   2   8   -0.20    0.72
  -4   2   8    0.82    0.96
  -3   2   8   19.61    2.00
  -3   2   8   16.60    1.57
   3  -2  -8   19.23    2.35
   3  -2  -8   17.86    1.77
   2  -2  -8   41.68    2.89
  -2   2   8   44.72    2.59
  -2   2   8   42.09    2.18
   1  -2  -8    5.90    1.31
   1  -2  -8    5.54    1.11
  -1   2   8    5.27    1.14
   1  -2  -8    5.19    1.20
  -1   2   8    7.11    1.01
   1  -2  -8    6.80    1.10
  -1   2   8    4.28    1.03
   1  -2  -8    3.16    0.93
   0  -2  -8  306.10    8.04
   0   2   8  310.84    8.09
   0  -2  -8  292.86    8.56
   0   2   8  315.73    7.36
   0   2   8  315.17    9.14
   0  -2  -8  314.61    9.07
   0  -2  -8  312.07    8.51
  -1  -2  -8    3.95    0.95
  -1  -2  -8    2.61    0.92
  -1  -2  -8    3.68    1.06
   1   2   8    4.20    1.18
  -2  -2  -8   11.21    1.24
  -2  -2  -8   14.05    1.63
  -2  -2  -8   12.76    1.60
   2   2   8   11.32    1.86
   3   2   8   13.36    1.81
   3   2   8   12.55    2.12
  -3  -2  -8   15.83    1.34
  -3  -2  -8   12.27    1.68
  -3  -2  -8   18.51    1.76
  -4  -2  -8   -0.04    0.77
  -4  -2  -8    2.23    0.72
  -4  -2  -8    0.49    0.72
   4   2   8    0.81    0.85
   4   2   8    0.22    1.15
   5   2   8    1.16    1.14
   5   2   8    0.51    1.23
  -5  -2  -8    1.42    0.83
  -5  -2  -8    1.95    1.07
   6   2   8    0.20    1.49
  -6  -2  -8    0.42    0.96
  -6  -2  -8    1.30    0.89
   6   2   8    0.40    1.09
  -7  -2  -8    0.57    0.85
   7   2   8    0.62    1.85
   7   2   8   -0.07    1.09
  -7  -2  -8    0.76    1.13
  -8  -2  -8    0.07    2.11
   8   2   8   -0.79    1.86
  -8  -2  -8    0.55    1.28
   8   2   8   -0.33    1.37
  -8  -2  -8    1.30    0.99
  -9  -2  -8    0.77    1.51
   9   2   8    0.67    2.43
  -9  -2  -8   -1.46    2.28
   9   2   8    4.21    2.12
  -7   3   8    2.80    2.54
   7  -3  -8    0.90    2.08
  -7   3   8    3.18    1.39
  -6   3   8    3.35    1.65
  -6   3   8    3.10    1.34
   6  -3  -8    1.60    1.85
   5  -3  -8   -0.18    1.39
  -5   3   8    1.73    1.02
  -5   3   8    0.93    1.22
   4  -3  -8    1.25    1.41
  -4   3   8    1.32    0.97
  -4   3   8    1.33    1.14
  -3   3   8    5.06    1.14
   3  -3  -8    4.04    1.43
   3  -3  -8    4.25    1.09
  -3   3   8    4.63    1.34
   2  -3  -8    0.88    0.80
  -2   3   8    0.95    0.76
   2  -3  -8    1.33    1.02
  -2   3   8    0.76    0.87
  -2   3   8    0.11    1.04
   1  -3  -8    1.18    0.80
  -1   3   8   -0.17    0.63
   1  -3  -8    0.48    0.77
   1  -3  -8    0.55    0.94
  -1   3   8   -0.79    0.65
  -1   3   8   -0.30    0.89
   0   3   8  128.35    5.08
   0  -3  -8  116.23    4.23
   0  -3  -8  129.16    4.87
  -1  -3  -8   61.91    2.90
  -1  -3  -8   62.53    3.09
  -1  -3  -8   58.73    3.20
   1   3   8   65.87    3.71
   2   3   8   54.48    3.52
  -2  -3  -8   45.10    2.73
  -2  -3  -8   44.96    2.38
  -2  -3  -8   43.92    2.68
  -3  -3  -8    0.70    0.82
  -3  -3  -8    0.66    0.76
   3   3   8   -0.98    0.78
  -3  -3  -8   -0.01    0.70
   3   3   8   -0.73    0.92
  -4  -3  -8    8.22    1.17
   4   3   8    8.86    1.73
   4   3   8   12.49    2.33
  -4  -3  -8    6.23    1.30
  -4  -3  -8   11.46    1.76
   5   3   8    3.54    1.81
  -5  -3  -8    5.08    1.40
   5   3   8    3.35    1.37
  -5  -3  -8    6.37    1.27
  -5  -3  -8    5.15    0.98
   6   3   8   -0.07    1.46
  -6  -3  -8   -0.11    0.90
   6   3   8    0.41    1.13
  -6  -3  -8    1.08    0.88
  -6  -3  -8    0.91    0.78
   7   3   8   11.45    2.83
  -7  -3  -8    7.28    1.81
   7   3   8   19.14    2.75
  -7  -3  -8   11.13    1.56
  -8  -3  -8    0.58    1.01
   8   3   8    0.51    1.27
  -8  -3  -8   -0.02    1.15
   8   3   8    2.86    2.27
   9   3   8    1.18    2.54
  -9  -3  -8    1.47    1.57
   9   3   8    3.48    1.86
   7  -4  -8    0.53    2.11
  -7   4   8    2.18    2.52
  -7   4   8    0.21    1.27
  -6   4   8    0.85    1.15
  -6   4   8    0.07    1.49
   6  -4  -8    0.76    1.92
  -6   4   8    0.19    2.03
   5  -4  -8    2.80    1.73
  -5   4   8    1.33    1.11
  -5   4   8    3.69    2.08
  -5   4   8    2.93    1.53
   4  -4  -8   -0.72    1.21
  -4   4   8   -0.14    0.94
  -4   4   8   -0.42    1.09
  -4   4   8    3.19    1.64
   3  -4  -8    5.52    1.64
  -3   4   8    5.89    1.75
  -3   4   8    5.80    1.26
  -3   4   8    6.84    1.62
   2  -4  -8    9.91    1.69
  -2   4   8    9.42    1.30
  -2   4   8    8.51    1.65
  -2   4   8    5.17    1.41
  -1   4   8    2.50    1.10
  -1   4   8    2.10    0.87
   1  -4  -8    3.14    1.06
   0  -4  -8    0.74    1.11
   0  -4  -8    1.41    0.91
   0   4   8   -0.35    1.01
   0  -4  -8    0.31    0.85
   1   4   8  235.53    8.36
  -1  -4  -8  238.26    7.51
  -1  -4  -8  238.63    6.88
  -2  -4  -8   64.90    3.43
   2   4   8   56.90    3.85
   2   4   8   70.09    3.67
  -2  -4  -8   60.10    2.96
  -2  -4  -8   67.24    3.43
   3   4   8   24.48    2.97
   3   4   8   31.29    2.68
  -3  -4  -8   25.00    2.27
  -3  -4  -8   31.09    2.58
  -3  -4  -8   30.23    2.18
   4   4   8   -0.32    1.20
  -4  -4  -8   -0.37    0.78
  -4  -4  -8    0.64    0.89
   4   4   8    0.02    0.93
  -4  -4  -8   -1.00    0.68
  -5  -4  -8    0.63    0.89
   5   4   8   -0.09    1.39
  -5  -4  -8    0.19    0.88
   5   4   8    0.77    1.06
  -5  -4  -8    0.03    0.89
   6   4   8   -0.36    1.47
  -6  -4  -8    0.16    0.96
  -6  -4  -8    0.07    0.96
   6   4   8   -0.16    1.10
  -6  -4  -8    0.48    0.89
  -7  -4  -8    1.56    1.24
   7   4   8    1.75    1.39
   7   4   8    1.66    1.84
  -7  -4  -8    1.39    1.01
   8   4   8    3.65    1.82
   8   4   8    4.16    2.53
  -8  -4  -8    6.76    2.02
   9   4   8    7.35    2.38
  -9  -4  -8    6.38    1.98
   9   4   8    6.69    2.98
  -6   5   8   50.25    4.87
  -6   5   8   46.71    3.39
   6  -5  -8   44.99    4.48
  -5   5   8    8.57    2.18
  -5   5   8   11.38    1.83
   5  -5  -8    4.19    1.88
  -5   5   8   10.07    2.58
  -4   5   8    6.82    2.10
  -4   5   8    3.84    1.30
  -4   5   8    5.29    1.78
   4  -5  -8    3.67    1.82
  -3   5   8    0.75    0.99
   3  -5  -8    0.79    1.17
  -3   5   8   -1.12    1.11
  -3   5   8    0.52    1.29
  -2   5   8    8.15    1.39
  -2   5   8    6.33    1.55
  -1   5   8   -0.35    0.84
   0   5   8    0.88    1.11
   0  -5  -8    0.81    0.87
   0  -5  -8   -0.19    0.83
  -1  -5  -8   10.55    1.56
  -1  -5  -8    8.72    1.51
   1   5   8    6.99    1.80
   2   5   8  314.12   10.61
   2   5   8  290.26    8.99
  -2  -5  -8  292.75    8.24
  -3  -5  -8    7.46    1.44
  -3  -5  -8    7.85    1.76
   3   5   8    8.84    1.74
  -3  -5  -8    7.81    1.62
   3   5   8    7.64    2.07
   4   5   8    4.95    1.95
   4   5   8   10.29    1.96
  -4  -5  -8    8.01    1.75
  -4  -5  -8    8.04    1.50
   5   5   8    3.47    1.83
  -5  -5  -8    2.13    1.32
  -5  -5  -8    1.66    1.09
   5   5   8    2.83    1.39
  -6  -5  -8   -0.62    0.98
   6   5   8    0.06    1.14
   6   5   8    1.12    1.84
  -6  -5  -8    0.22    0.97
  -7  -5  -8   -0.97    1.03
   7   5   8    1.03    1.78
  -7  -5  -8    0.70    1.29
   7   5   8    0.68    1.28
  -8  -5  -8    3.49    1.68
   8   5   8    2.81    2.42
  -8  -5  -8    3.42    1.43
   8   5   8    6.93    2.17
  -5   6   8   -0.64    1.74
  -5   6   8    2.19    1.33
  -5   6   8    1.72    2.12
   5  -6  -8    1.94    1.83
  -4   6   8    5.18    1.93
   4  -6  -8    6.31    2.03
  -4   6   8    2.21    1.24
  -4   6   8    2.79    1.93
  -3   6   8    0.31    1.02
  -2   6   8   22.52    2.09
   1   6   8   36.23    3.49
  -1  -6  -8   38.01    2.66
  -2  -6  -8   33.09    2.71
   2   6   8   24.82    3.18
  -2  -6  -8   33.85    2.57
   2   6   8   29.73    2.76
   3   6   8    0.55    1.17
  -3  -6  -8   -0.22    1.07
  -3  -6  -8    3.36    1.37
   3   6   8    0.24    1.32
   4   6   8    1.13    1.11
  -4  -6  -8    1.41    1.26
   4   6   8    0.88    1.69
  -4  -6  -8   -0.78    0.99
   5   6   8    1.30    1.71
   5   6   8    1.28    1.37
  -5  -6  -8    0.84    1.18
  -5  -6  -8   -0.99    1.02
   6   6   8    4.73    1.77
   6   6   8    1.73    1.93
  -6  -6  -8    3.39    1.26
  -6  -6  -8    3.70    1.65
   7   6   8   -0.94    2.02
  -7  -6  -8    1.62    1.27
  -7  -6  -8    0.44    1.32
   7   6   8   -0.30    1.34
   8   6   8    1.30    1.89
  -8  -6  -8   -0.31    1.47
  -8  -6  -8   -0.41    1.19
   8   6   8    1.41    2.47
  -4   7   8    2.02    1.33
  -3   7   8   -0.54    1.17
  -2   7   8   -1.40    1.14
   1   7   8   13.36    2.64
   2   7   8   -0.16    1.28
  -2  -7  -8    1.70    1.27
  -3  -7  -8   14.68    2.20
   3   7   8   17.95    2.46
   3   7   8   16.07    3.13
  -3  -7  -8   20.63    2.46
   4   7   8   11.18    2.13
  -4  -7  -8   17.51    2.32
  -4  -7  -8   14.84    2.30
   4   7   8   12.74    2.84
   5   7   8    0.64    1.31
  -5  -7  -8    0.23    1.34
  -5  -7  -8    0.52    1.33
   5   7   8   -1.86    1.62
  -5  -7  -8    1.31    1.36
  -6  -7  -8   -0.88    1.33
   6   7   8    0.43    2.04
  -6  -7  -8    0.43    1.39
   6   7   8    0.93    1.57
  -6  -7  -8    0.92    1.45
  -7  -7  -8    3.27    1.62
   7   7   8    5.47    2.32
   7   7   8    5.16    2.86
  -7  -7  -8    6.07    2.26
  -3   8   8   -0.02    1.39
   2   8   8    2.82    1.97
   3   8   8   -0.57    1.62
  -3  -8  -8    0.81    1.49
   4   8   8    3.42    2.24
  -4  -8  -8   -0.39    1.38
   5   8   8    0.42    1.56
   5   8   8   -0.15    2.05
  -5  -8  -8   -1.21    1.45
  -5  -8  -8   -1.16    1.57
  -5  -8  -8   -1.52    1.36
   6   8   8    0.66    2.14
  -6  -8  -8    2.83    1.69
   6   8   8    0.83    1.68
  -6  -8  -8    0.61    1.62
   2   9   8   -0.72    1.78
   3   9   8    1.77    2.31
   4   9   8    0.62    2.26
   1   9  -9   -0.23    1.53
   1   9  -9    1.61    1.89
   0   9  -9   15.15    3.29
   0   9  -9   21.08    3.53
  -1   9  -9    1.99    2.36
  -1   9  -9    0.85    1.54
  -1   9  -9    3.32    2.12
   4   8  -9    0.26    1.79
   4   8  -9    2.03    2.19
   4   8  -9   -0.54    1.29
   3   8  -9    3.58    2.04
   3   8  -9    4.75    2.16
   2   8  -9    0.78    1.79
   2   8  -9    0.28    1.41
   1   8  -9    0.50    1.48
   1   8  -9    4.77    2.10
   0   8  -9    5.69    2.08
   0   8  -9    3.21    1.58
   0   8  -9    3.46    2.13
  -1   8  -9    4.28    2.13
  -1   8  -9    2.59    1.62
  -1   8  -9    4.06    1.49
  -2   8  -9    3.26    1.54
  -2   8  -9    0.74    1.65
  -2   8  -9    4.76    2.12
  -2   8  -9    1.92    1.99
  -3   8  -9    2.03    2.17
  -3   8  -9   -0.06    1.18
  -3   8  -9   -0.42    1.33
  -4   8  -9    0.54    1.20
  -4   8  -9    0.16    1.85
  -4   8  -9    1.92    2.44
   5   7  -9    0.56    1.30
   5   7  -9    3.53    2.14
   4   7  -9   11.02    2.69
   4   7  -9   12.50    2.30
   4   7  -9   16.17    3.26
   3   7  -9    0.93    1.55
   3   7  -9    0.97    1.72
   3   7  -9    0.31    1.16
   2   7  -9    8.92    2.33
   2   7  -9    7.38    1.73
   2   7  -9    4.61    1.89
   1   7  -9    1.55    1.30
   1   7  -9    0.06    1.26
   1   7  -9   -0.11    1.49
   0   7  -9   -0.29    1.16
   0   7  -9   -1.00    1.43
   0   7  -9    1.88    1.29
  -1   7  -9    1.70    1.33
  -1   7  -9    0.13    1.08
  -1   7  -9   -1.25    1.59
  -1   7  -9   -0.02    1.00
  -2   7  -9    6.70    2.13
  -2   7  -9    4.13    1.40
  -2   7  -9    3.77    1.59
  -2   7  -9    4.69    2.09
  -3   7  -9    9.80    2.42
  -3   7  -9    5.14    2.31
  -3   7  -9    8.74    1.55
  -3   7  -9    6.99    1.68
  -4   7  -9    2.46    1.68
  -4   7  -9    2.41    1.15
  -4   7  -9    5.00    2.36
  -5   7  -9   10.88    1.72
  -5   7  -9    8.79    2.46
  -5   7  -9   11.82    2.95
   6   6  -9    6.68    2.74
   6   6  -9    3.98    1.76
  -6  -6   9    2.36    1.58
   5   6  -9    0.47    1.14
   5   6  -9    1.91    1.71
   4   6  -9   -0.51    1.49
   4   6  -9    0.86    1.08
   4   6  -9   -1.55    1.25
   3   6  -9    1.99    1.42
   3   6  -9    1.57    1.22
   3   6  -9    3.49    1.78
   2   6  -9    0.12    0.89
   2   6  -9   -0.77    1.01
   2   6  -9    0.80    1.48
   1   6  -9   -0.26    1.28
   1   6  -9    0.05    0.96
   1   6  -9   -0.44    1.01
   1   6  -9    0.59    1.02
   0   6  -9   15.19    2.14
   0   6  -9   19.61    2.73
   0   6  -9    8.84    1.99
   0   6  -9   12.59    1.85
   0   6  -9   11.16    1.69
  -1   6  -9    0.89    1.05
  -1   6  -9    2.15    1.18
  -1   6  -9    0.35    1.42
  -1   6  -9    0.04    0.92
  -2   6  -9   -0.21    1.06
  -2   6  -9    1.14    1.09
  -2   6  -9   -0.64    0.85
  -2   6  -9   -0.61    1.51
  -3   6  -9    2.79    1.23
  -3   6  -9    5.24    2.00
  -3   6  -9    1.23    1.21
  -3   6  -9    4.12    1.16
  -4   6  -9    1.69    1.08
  -4   6  -9    3.11    1.58
  -4   6  -9    0.38    1.61
  -4   6  -9    0.31    0.93
  -5   6  -9    0.21    1.38
  -5   6  -9    0.19    1.81
  -5   6  -9    0.14    0.91
  -5   6  -9    1.55    1.17
  -6   6  -9    2.57    2.04
  -6   6  -9    1.75    1.63
  -6   6  -9    2.08    1.13
   6   5  -9    0.72    1.32
  -6  -5   9   -0.05    1.19
   6   5  -9    1.24    2.01
   5   5  -9    1.22    1.70
   5   5  -9   -0.84    0.90
  -5  -5   9    1.10    1.25
   4   5  -9    6.56    1.79
   4   5  -9    3.40    1.48
   4   5  -9    1.48    1.63
   3   5  -9    0.85    1.01
   3   5  -9    1.91    1.54
   3   5  -9    0.27    1.14
   2   5  -9   -0.31    0.90
   2   5  -9    0.54    0.90
   2   5  -9    0.85    1.41
   1   5  -9    0.38    0.94
   1   5  -9   -0.15    0.78
   1   5  -9    1.03    1.30
   1   5  -9   -0.33    0.97
   0   5  -9    0.19    1.04
   0   5  -9    0.61    1.00
   0   5  -9    0.32    1.38
   0   5  -9    1.13    0.93
   0   5  -9    0.96    0.96
  -1   5  -9    2.45    1.50
  -1   5  -9   -0.66    0.76
  -1   5  -9   -0.30    0.68
  -1   5  -9    0.97    0.93
  -1   5  -9   -0.73    0.82
  -2   5  -9   10.87    1.60
  -2   5  -9    9.93    1.92
  -2   5  -9   11.01    2.18
  -2   5  -9   10.38    1.39
  -3   5  -9    1.41    0.85
  -3   5  -9    2.73    1.01
  -3   5  -9    2.32    1.30
  -3   5  -9    2.58    1.60
  -4   5  -9   31.66    1.96
  -4   5  -9   30.41    3.19
  -4   5  -9   33.65    3.20
  -4   5  -9   31.13    2.22
  -5   5  -9    6.56    1.12
  -5   5  -9    4.37    1.73
  -5   5  -9   11.35    2.38
  -5   5  -9    6.61    1.28
  -6   5  -9    6.22    1.23
  -6   5  -9    6.17    1.96
  -6   5  -9    2.76    1.96
  -7   5  -9   20.74    3.12
   7   4  -9    0.68    1.43
  -7  -4   9    0.66    1.36
   7   4  -9   -0.14    2.23
   6   4  -9    6.19    2.52
   6   4  -9    3.19    1.49
  -6  -4   9    1.10    1.23
   5   4  -9    2.69    1.77
  -5  -4   9    0.99    1.09
   5   4  -9    2.00    1.24
   4   4  -9    1.64    1.12
   4   4  -9    1.24    1.55
  -4  -4   9    1.38    0.98
   3   4  -9   73.42    3.95
   3   4  -9   66.82    4.43
   3   4  -9   66.05    3.78
   2   4  -9   29.60    2.97
   2   4  -9   30.30    2.59
   2   4  -9   29.05    2.62
   1   4  -9    0.90    0.81
   1   4  -9   -0.49    0.80
   1   4  -9    0.29    0.94
   1   4  -9   -0.05    0.76
   1   4  -9   -1.13    1.09
   0   4  -9   45.52    3.07
   0   4  -9   49.78    3.33
   0   4  -9   48.08    2.93
   0   4  -9   46.83    2.91
   0   4  -9   45.54    2.52
  -1   4  -9    0.71    0.88
  -1   4  -9    2.48    1.38
  -1   4  -9    0.89    0.80
  -1   4  -9    0.49    0.84
  -1   4  -9    0.39    0.80
  -2   4  -9    1.24    0.82
  -2   4  -9    0.14    0.78
  -2   4  -9    0.96    1.38
  -2   4  -9    0.58    0.90
  -2   4  -9    0.79    0.79
  -3   4  -9  238.02    6.92
  -3   4  -9  238.02    8.62
  -3   4  -9  233.81    7.89
  -3   4  -9  249.49    7.50
  -3   4  -9  237.24    6.22
  -4   4  -9    1.87    1.27
  -4   4  -9    2.72    0.84
  -4   4  -9    2.45    1.48
  -4   4  -9    0.69    0.71
  -5   4  -9    1.17    0.69
  -5   4  -9    0.32    1.07
  -5   4  -9   -0.23    1.52
  -6   4  -9    3.97    1.64
  -6   4  -9    6.02    1.05
   6  -4   9    5.52    2.59
   7  -4   9   -0.22    2.55
  -7   4  -9   -0.58    1.21
  -7   4  -9    2.37    0.87
  -7  -3   9    6.76    2.13
   7   3  -9    5.42    2.75
   7   3  -9    9.46    2.23
  -7  -3   9    4.71    1.55
  -6  -3   9    1.81    1.46
   6   3  -9    4.49    2.07
  -6  -3   9    1.24    1.15
   6   3  -9    3.84    1.63
   5   3  -9    2.76    1.88
  -5  -3   9    2.99    1.16
  -5  -3   9    1.19    1.29
   5   3  -9    1.29    1.25
  -4  -3   9    9.70    1.79
  -4  -3   9   13.57    1.63
   4   3  -9   11.64    2.44
   4   3  -9   13.04    1.99
  -3  -3   9   10.41    1.45
   3   3  -9    9.12    1.96
   3   3  -9    8.63    1.53
   3   3  -9   11.92    1.84
   2   3  -9    2.33    1.10
   2   3  -9    2.37    0.98
   2   3  -9    3.82    1.47
   2   3  -9    2.63    1.03
   1   3  -9    4.63    1.15
   1   3  -9    3.50    1.19
   1   3  -9    5.15    1.50
   1   3  -9    1.34    0.91
   1   3  -9    4.28    1.17
   0   3  -9    6.88    1.22
   0   3  -9    7.19    1.39
   0   3  -9    6.41    1.38
   0   3  -9    5.59    1.24
   0   3  -9    7.77    1.52
  -1   3  -9   -0.69    1.09
  -1   3  -9    0.34    0.73
  -1   3  -9   -0.91    0.65
  -1   3  -9    0.55    0.78
  -1   3  -9   -0.25    0.72
  -2   3  -9    3.99    1.07
  -2   3  -9    4.41    1.31
  -2   3  -9    3.57    1.36
  -2   3  -9    3.78    0.89
  -2   3  -9    2.15    0.97
   3  -3   9   13.64    2.64
  -3   3  -9   19.81    2.33
  -3   3  -9   18.29    1.92
  -3   3  -9   18.05    1.34
  -3   3  -9   18.52    2.16
  -3   3  -9   20.17    1.62
  -4   3  -9   16.61    1.97
  -4   3  -9   22.03    2.28
   4  -3   9   20.27    3.23
  -4   3  -9   13.33    2.22
  -4   3  -9   21.29    1.23
  -4   3  -9   15.50    1.47
  -5   3  -9    5.39    0.95
  -5   3  -9    6.14    1.75
   5  -3   9   -0.57    1.62
  -6   3  -9   24.35    1.56
  -6   3  -9   20.22    2.73
   6  -3   9   31.69    4.19
  -7   3  -9    1.65    0.71
   7  -3   9    0.91    2.39
  -7   3  -9    2.09    1.48
  -8   3  -9   12.24    1.17
   8  -3   9   14.92    3.88
  -8   3  -9   13.00    2.66
   7   2  -9    0.16    1.19
  -7  -2   9   -0.29    1.10
   7   2  -9    1.67    2.14
  -7  -2   9   -1.59    1.37
   6   2  -9    1.71    1.29
   6   2  -9    2.91    2.07
  -6  -2   9    3.48    1.24
  -6  -2   9    1.16    1.43
  -5  -2   9    5.05    1.50
   5   2  -9    3.85    1.41
  -5  -2   9    5.01    1.25
   5   2  -9    4.31    1.94
   4   2  -9   14.23    2.57
  -4  -2   9   18.60    2.20
   4   2  -9   18.07    2.15
  -4  -2   9   19.18    1.85
   3   2  -9    0.55    0.75
   3   2  -9   -0.68    0.96
  -3  -2   9   -0.73    0.70
  -3  -2   9    0.33    0.77
   2   2  -9    3.54    1.01
   2   2  -9    3.73    1.28
  -2  -2   9    4.31    1.04
   2   2  -9    2.49    1.00
   2   2  -9    2.29    1.02
   1   2  -9  106.99    4.46
   1   2  -9  107.67    4.42
   1   2  -9   95.01    4.26
   1   2  -9  115.59    4.11
   1   2  -9  114.15    4.68
   0   2  -9    6.30    1.34
   0   2  -9    5.58    1.24
   0   2  -9    6.07    1.30
   0   2  -9    6.33    1.31
   0   2  -9    7.63    1.20
  -1   2  -9    6.59    1.06
  -1   2  -9    4.80    1.16
  -1   2  -9    6.36    1.27
  -1   2  -9    6.81    1.39
  -1   2  -9    7.71    1.34
   1  -2   9    6.58    1.78
  -2   2  -9    3.16    1.19
   2  -2   9    1.84    1.34
  -2   2  -9    2.04    0.85
  -2   2  -9    1.50    0.97
  -2   2  -9    2.53    0.77
  -2   2  -9    2.75    1.02
  -3   2  -9   25.55    1.40
  -3   2  -9   24.87    1.78
  -3   2  -9   26.54    2.61
   3  -2   9   23.87    3.08
  -3   2  -9   22.65    2.17
  -4   2  -9   23.19    1.07
  -4   2  -9   22.09    2.24
   4  -2   9   19.63    2.95
  -4   2  -9   22.14    2.56
  -4   2  -9   26.38    1.66
  -5   2  -9  154.23    6.88
   5  -2   9  154.84    7.54
  -5   2  -9  153.46    4.44
  -5   2  -9  161.38    5.98
   6  -2   9   44.16    4.55
  -6   2  -9   58.61    4.24
  -6   2  -9   61.06    2.30
  -6   2  -9   56.57    3.60
  -7   2  -9   -0.19    1.36
   7  -2   9   -0.16    1.96
  -7   2  -9    0.83    0.55
  -8   2  -9    1.60    1.78
  -8   2  -9    1.28    0.62
   8  -2   9    5.96    2.83
  -7  -1   9    5.10    1.63
   7   1  -9    8.15    2.01
  -7  -1   9    8.24    2.06
   7   1  -9    7.47    2.75
  -6  -1   9    1.39    1.36
  -6  -1   9    1.16    1.01
   6   1  -9    0.35    1.80
   6   1  -9    2.69    1.36
   5   1  -9   -0.33    1.41
  -5  -1   9    0.33    0.81
   5   1  -9   -0.22    0.93
  -5  -1   9   -0.09    1.04
   4   1  -9   -0.27    1.16
  -4  -1   9    1.43    1.03
   4   1  -9    0.40    0.89
  -4  -1   9    0.48    0.77
  -3  -1   9   93.37    3.48
   3   1  -9   79.60    3.95
   3   1  -9   82.81    4.62
  -3  -1   9   82.17    3.84
   2   1  -9   29.33    1.95
   2   1  -9   23.61    2.18
   2   1  -9   30.74    2.18
  -2  -1   9   26.30    2.12
  -2  -1   9   26.43    1.75
   2   1  -9   24.58    2.44
   1   1  -9  160.20    5.64
   1   1  -9  156.40    5.67
   1   1  -9  163.71    5.43
   1   1  -9  162.99    5.17
   1   1  -9  158.55    5.72
   0  -1   9   17.44    2.19
   0   1  -9   16.88    1.58
   0   1  -9   19.00    1.85
   0   1  -9   15.41    1.74
   0   1  -9   18.19    1.72
  -1   1  -9   18.16    1.95
  -1   1  -9   21.74    1.61
  -1   1  -9   21.47    1.66
   1  -1   9   24.04    2.60
  -1   1  -9   22.50    1.94
  -1   1  -9   19.85    1.87
  -2   1  -9   62.65    3.22
  -2   1  -9   64.28    2.41
  -2   1  -9   56.97    3.50
  -2   1  -9   61.21    2.91
   2  -1   9   60.25    3.87
  -3   1  -9    2.31    0.67
  -3   1  -9    3.29    1.08
  -3   1  -9    1.76    1.02
   3  -1   9    2.51    1.22
  -3   1  -9    2.34    0.78
  -4   1  -9    0.55    0.96
  -4   1  -9    1.17    0.66
   4  -1   9    0.02    1.02
  -5   1  -9  137.88    6.56
  -5   1  -9  143.69    4.19
  -5   1  -9  145.90    5.73
   5  -1   9  147.84    7.10
  -6   1  -9   32.94    1.71
  -6   1  -9   40.76    3.19
  -6   1  -9   32.22    3.47
   6  -1   9   44.79    3.65
   6  -1   9   45.99    4.39
  -7   1  -9    0.44    0.55
  -7   1  -9   -0.26    1.35
  -7   1  -9    1.23    1.28
   7  -1   9    0.61    1.82
   7  -1   9    0.97    1.55
  -8   1  -9    4.59    2.17
  -8   1  -9    4.92    1.90
  -8   1  -9    4.39    0.75
   8  -1   9    3.08    1.75
   8  -1   9    5.13    2.59
  -9   1  -9    1.17    2.07
   9  -1   9   -0.12    2.47
  -7   0   9    2.43    1.78
   7   0  -9    3.38    2.46
   7   0  -9    1.72    1.35
  -7   0   9    2.52    1.35
  -6   0   9    1.95    1.49
  -6   0   9    2.11    1.14
   6   0  -9    0.12    1.02
   6   0  -9    0.52    1.89
   5   0  -9    0.44    1.48
  -5   0   9    0.61    1.12
   5   0  -9    1.10    1.14
  -5   0   9    0.32    0.86
   4   0  -9   16.81    2.05
   4   0  -9   12.50    2.32
  -4   0   9   13.44    1.94
  -4   0   9   16.11    1.66
   3   0  -9   35.08    2.48
  -3   0   9   33.08    2.06
  -3   0   9   28.70    2.37
   3   0  -9   29.33    2.92
   2   0  -9   54.48    3.01
  -2   0   9   51.41    2.45
  -2   0   9   51.60    2.82
   2   0  -9   53.01    3.27
   1   0  -9    6.24    1.32
   1   0  -9    6.62    1.30
  -1   0   9    7.27    0.99
  -1   0   9    9.91    1.58
   1   0  -9    5.64    1.34
   1   0  -9    4.58    1.00
  -1   0   9    5.70    1.15
   1   0  -9    6.39    1.22
   0   0  -9  138.47    5.14
   0   0  -9  129.91    4.94
   0   0  -9  129.39    4.46
   0   0  -9  138.50    4.67
   0   0   9  150.26    5.61
   0   0  -9  140.03    5.10
  -1   0  -9    5.21    1.14
  -1   0  -9   10.61    1.48
  -1   0  -9    6.24    1.07
  -1   0  -9    5.37    1.28
   1   0   9    5.64    1.50
  -2   0  -9    3.01    0.92
  -2   0  -9    3.94    1.09
   2   0   9    1.06    1.08
  -2   0  -9    5.70    1.42
  -2   0  -9    3.32    0.84
  -3   0  -9    9.39    1.75
  -3   0  -9   11.31    1.04
  -3   0  -9   11.54    1.37
  -3   0  -9   11.68    1.65
   3   0   9   10.76    1.94
   4   0   9    6.99    1.83
  -4   0  -9    8.24    0.69
  -4   0  -9    7.94    1.13
  -4   0  -9    7.64    1.77
  -4   0  -9    5.89    1.38
   5   0   9    2.69    1.45
  -5   0  -9    1.25    1.26
   5   0   9    2.07    1.50
  -5   0  -9    2.32    0.78
  -5   0  -9    2.27    1.24
  -6   0  -9   57.81    2.47
  -6   0  -9   60.13    4.42
   6   0   9   74.47    4.38
  -6   0  -9   65.40    3.83
   6   0   9   53.95    4.74
  -7   0  -9    0.40    1.05
  -7   0  -9   -0.76    1.51
   7   0   9    1.07    1.76
   7   0   9   -0.63    1.24
  -7   0  -9   -0.05    0.65
  -8   0  -9   -0.50    1.31
   8   0   9   -0.45    1.98
  -8   0  -9    0.37    0.75
   8   0   9    0.45    1.38
  -8   0  -9    1.36    1.80
   9   0   9    3.89    2.95
   9   0   9    0.16    1.73
  -9   0  -9    4.28    2.41
  -9   0  -9    2.71    1.71
   7  -1  -9    1.22    2.18
  -7   1   9    1.03    1.64
  -7   1   9   -0.49    0.97
  -6   1   9    2.55    1.24
   6  -1  -9    2.38    1.84
  -6   1   9    2.56    1.51
   6  -1  -9    0.38    0.94
  -5   1   9   26.13    2.61
  -5   1   9   29.76    2.32
   5  -1  -9   22.71    3.25
   5  -1  -9   28.91    2.60
  -4   1   9    0.40    0.97
   4  -1  -9   -0.89    1.25
  -4   1   9    0.77    0.77
   4  -1  -9    0.31    0.81
  -3   1   9    2.60    0.94
  -3   1   9    2.91    1.10
   3  -1  -9    2.44    0.98
   3  -1  -9    3.57    1.49
   2  -1  -9    4.33    1.50
   2  -1  -9    7.57    1.36
  -2   1   9    6.92    1.13
  -2   1   9    5.44    1.26
   1  -1  -9   10.88    1.71
   1  -1  -9    5.57    1.18
  -1   1   9    6.70    1.04
   1  -1  -9    7.24    1.29
   1  -1  -9    7.20    1.43
   1  -1  -9    7.06    1.16
  -1   1   9    7.17    1.36
  -1   1   9    7.50    1.32
   0   1   9   22.20    2.16
   0  -1  -9   22.63    1.99
   0  -1  -9   18.70    2.02
   0  -1  -9   19.89    1.94
   0  -1  -9   27.82    2.00
   1   1   9   12.61    1.86
  -1  -1  -9   13.92    1.46
  -1  -1  -9   13.02    1.75
  -1  -1  -9   13.16    1.65
  -1  -1  -9   18.60    1.89
  -2  -1  -9    0.99    0.71
  -2  -1  -9    0.23    0.81
  -2  -1  -9    0.20    0.80
   2   1   9    0.93    1.03
  -2  -1  -9    0.03    0.70
   3   1   9   16.91    2.42
  -3  -1  -9   14.21    2.24
  -3  -1  -9   16.62    1.34
  -3  -1  -9   12.29    1.70
  -3  -1  -9   16.29    1.66
  -4  -1  -9    4.00    1.06
  -4  -1  -9    3.64    1.19
  -4  -1  -9    3.23    0.71
   4   1   9    3.41    1.51
  -4  -1  -9    2.65    1.32
   4   1   9    3.51    1.36
   5   1   9   -0.83    1.22
  -5  -1  -9    0.33    1.09
  -5  -1  -9   -0.42    0.68
  -5  -1  -9    1.70    1.03
   5   1   9    0.40    1.09
  -6  -1  -9    0.05    0.74
  -6  -1  -9    1.41    1.47
  -6  -1  -9   -0.73    1.01
   6   1   9    2.87    1.79
   6   1   9    1.93    1.38
  -7  -1  -9   14.10    3.06
   7   1   9   11.28    2.85
  -7  -1  -9   14.50    2.26
  -7  -1  -9   13.61    1.47
   7   1   9   12.36    2.38
   8   1   9    2.88    1.88
  -8  -1  -9    1.74    1.40
   8   1   9    4.27    2.32
  -8  -1  -9    4.14    1.10
  -8  -1  -9    5.18    2.47
  -9  -1  -9    2.86    2.44
   9   1   9    0.99    1.82
   9   1   9    0.37    2.45
  -9  -1  -9    1.40    1.46
  -7   2   9    1.41    1.19
   7  -2  -9    2.90    2.23
   6  -2  -9    0.56    1.72
  -6   2   9    1.06    1.03
  -6   2   9    1.93    1.55
   5  -2  -9    1.54    1.70
  -5   2   9    0.85    1.21
  -5   2   9    2.15    1.19
   4  -2  -9   21.20    2.84
  -4   2   9   23.66    2.43
   4  -2  -9   29.31    2.46
  -4   2   9   17.36    1.85
   3  -2  -9    2.10    1.00
   3  -2  -9    0.40    1.24
  -3   2   9    2.67    1.00
  -3   2   9    3.32    1.28
   2  -2  -9    0.78    1.15
   2  -2  -9    1.81    0.98
  -2   2   9    2.19    1.02
  -2   2   9    0.68    0.81
   1  -2  -9   48.35    2.57
   1  -2  -9   50.18    2.77
   1  -2  -9   47.19    3.00
  -1   2   9   42.22    2.61
   1  -2  -9   47.18    2.62
  -1   2   9   48.08    2.31
   0  -2  -9  172.52    6.06
   0  -2  -9  171.46    5.80
   0   2   9  181.15    6.34
   0  -2  -9  171.58    5.49
   0  -2  -9  174.52    6.20
  -1  -2  -9  133.81    5.02
  -1  -2  -9  133.27    4.55
  -1  -2  -9  134.70    5.14
   1   2   9  134.49    5.62
  -2  -2  -9   23.01    2.14
  -2  -2  -9   21.53    1.74
  -2  -2  -9   25.78    2.25
   2   2   9   20.73    2.48
  -3  -2  -9    0.28    0.73
  -3  -2  -9    0.69    0.93
  -3  -2  -9    0.62    0.84
   3   2   9   -0.29    0.97
  -4  -2  -9   22.17    2.04
  -4  -2  -9   22.33    2.32
   4   2   9   23.62    3.05
  -4  -2  -9   22.28    1.57
   4   2   9   25.60    2.61
   5   2   9    3.35    1.34
  -5  -2  -9    2.12    1.10
  -5  -2  -9    4.45    1.16
  -5  -2  -9    5.30    0.89
   5   2   9    4.15    1.91
  -6  -2  -9    0.35    0.93
   6   2   9   -1.50    1.00
  -6  -2  -9   -0.12    0.80
   6   2   9   -1.09    1.19
  -7  -2  -9   -0.13    0.93
   7   2   9    3.24    2.11
  -7  -2  -9    0.66    1.68
   7   2   9   -0.07    1.26
  -7  -2  -9    1.44    1.23
   8   2   9   11.54    2.63
   8   2   9   16.52    3.68
  -8  -2  -9    8.62    1.47
  -8  -2  -9    8.25    2.80
  -8  -2  -9   10.82    2.29
   9   2   9    2.29    2.91
   9   2   9    0.16    1.67
  -9  -2  -9    0.65    1.41
  -9  -2  -9    2.23    2.38
  -7   3   9    0.29    2.22
  -7   3   9    0.89    1.36
   7  -3  -9    2.52    2.21
  -6   3   9    0.84    1.31
   6  -3  -9    1.55    1.94
  -6   3   9    2.33    1.61
  -5   3   9   -0.18    1.04
  -5   3   9    1.73    1.40
   5  -3  -9   -0.66    1.51
   4  -3  -9    4.90    1.85
  -4   3   9    4.18    1.46
  -4   3   9    2.28    1.08
  -3   3   9    6.67    1.29
   3  -3  -9    5.21    1.27
  -3   3   9    4.82    1.53
   3  -3  -9    6.56    1.83
  -2   3   9    1.36    0.91
  -2   3   9    0.01    1.08
   2  -3  -9    0.74    0.85
  -2   3   9    1.28    1.00
  -1   3   9    1.17    0.78
   1  -3  -9    0.93    0.88
   0  -3  -9   -0.13    0.83
   0  -3  -9   -0.73    0.72
   0   3   9   -0.36    0.94
   0  -3  -9    0.54    0.85
   1   3   9   29.39    2.74
  -1  -3  -9   23.96    2.34
  -1  -3  -9   27.91    2.34
  -1  -3  -9   25.71    2.14
  -2  -3  -9   16.61    1.72
  -2  -3  -9   16.56    1.96
   2   3   9   11.67    2.03
  -2  -3  -9   13.70    1.89
  -3  -3  -9    0.35    0.83
  -3  -3  -9   -0.57    0.75
   3   3   9   -1.05    0.99
  -3  -3  -9   -0.01    0.73
   3   3   9    0.12    0.80
   4   3   9    1.39    1.09
  -4  -3  -9    2.21    1.13
  -4  -3  -9    0.40    0.82
  -4  -3  -9    1.97    1.01
   4   3   9    0.63    1.13
   5   3   9   48.27    4.38
  -5  -3  -9   54.80    2.52
  -5  -3  -9   46.65    3.24
   5   3   9   48.96    3.71
  -5  -3  -9   48.21    2.90
   6   3   9   13.88    3.09
  -6  -3  -9    9.13    1.54
   6   3   9   12.61    2.33
  -6  -3  -9   10.60    1.31
  -6  -3  -9    9.04    1.87
   7   3   9    1.91    1.58
   7   3   9    2.11    2.05
  -7  -3  -9    1.90    1.33
  -7  -3  -9    1.17    1.12
   8   3   9    2.24    2.54
  -8  -3  -9    1.41    1.44
  -8  -3  -9    1.02    1.14
   8   3   9    1.83    1.59
   9   3   9    2.90    2.60
   9   3   9    1.35    1.80
  -9  -3  -9    0.04    1.57
  -6   4   9    2.51    2.35
  -6   4   9    3.56    1.43
   6  -4  -9    5.83    2.37
  -6   4   9    4.68    2.13
   5  -4  -9    1.22    1.81
  -5   4   9    0.84    1.19
  -5   4   9    0.73    1.83
  -5   4   9   -0.35    1.58
   4  -4  -9   -2.19    1.37
  -4   4   9    0.67    1.34
  -4   4   9   -0.19    1.06
  -4   4   9   -1.14    1.65
  -3   4   9   13.89    2.08
  -3   4   9   14.20    1.67
  -3   4   9   11.41    2.20
   3  -4  -9    6.72    1.83
  -2   4   9    0.01    0.81
  -1   4   9    1.02    0.79
   1  -4  -9    2.97    1.05
   0  -4  -9    3.13    1.12
   0   4   9    2.12    1.39
   0  -4  -9    2.53    1.14
   1   4   9  493.42   14.27
  -1  -4  -9  495.64   12.98
  -1  -4  -9  482.05   12.68
  -1  -4  -9  482.30   12.02
  -2  -4  -9  176.21    6.30
   2   4   9  180.91    7.50
  -2  -4  -9  178.16    6.44
  -2  -4  -9  180.37    5.81
  -3  -4  -9   15.49    1.81
   3   4   9   15.47    2.18
  -3  -4  -9   19.96    2.26
   3   4   9   18.33    2.77
  -3  -4  -9   16.77    2.11
   4   4   9    3.12    1.67
   4   4   9    5.73    1.67
  -4  -4  -9    5.03    1.39
  -4  -4  -9    7.63    1.70
  -4  -4  -9    6.14    1.34
  -5  -4  -9    4.20    1.29
   5   4   9    4.42    1.62
   5   4   9    4.40    2.03
  -5  -4  -9    4.90    1.52
  -5  -4  -9    2.84    1.27
   6   4   9    0.43    1.34
  -6  -4  -9    6.82    1.62
  -6  -4  -9    4.23    1.52
   6   4   9    2.76    2.04
  -6  -4  -9    3.27    1.21
  -7  -4  -9    1.82    1.16
   7   4   9    1.75    2.10
   7   4   9    1.38    1.46
  -7  -4  -9    0.06    1.01
  -7  -4  -9    0.68    1.27
   8   4   9    2.97    1.84
   8   4   9    0.48    2.18
  -8  -4  -9   -0.26    1.29
  -8  -4  -9    2.41    1.31
  -6   5   9    1.73    2.23
  -6   5   9    1.96    1.39
   6  -5  -9    0.39    1.74
  -5   5   9    1.76    1.72
   5  -5  -9    1.50    1.84
  -5   5   9    3.19    1.47
  -5   5   9    3.44    2.28
  -4   5   9   -0.50    1.10
  -4   5   9    0.67    1.58
  -4   5   9    1.27    1.61
  -3   5   9   13.82    1.81
  -2   5   9    0.80    0.97
   0  -5  -9    0.15    0.88
   1   5   9    9.05    2.20
  -1  -5  -9   15.69    2.32
  -1  -5  -9    9.18    1.59
  -1  -5  -9   10.76    1.75
  -2  -5  -9   75.11    3.89
  -2  -5  -9   72.87    3.59
  -2  -5  -9   67.92    4.05
   2   5   9   74.88    4.83
  -3  -5  -9   -0.14    1.10
   3   5   9    1.23    1.49
  -3  -5  -9   -0.91    0.85
   3   5   9    1.25    1.17
  -3  -5  -9    2.00    1.18
  -4  -5  -9    0.25    1.13
  -4  -5  -9    1.76    1.16
   4   5   9    0.96    1.19
  -4  -5  -9    2.30    1.40
   4   5   9    1.43    1.72
   5   5   9    1.48    1.71
  -5  -5  -9   -0.20    0.88
   5   5   9   -0.04    1.13
  -5  -5  -9    2.14    1.47
  -5  -5  -9    2.38    1.15
  -6  -5  -9    5.52    1.46
  -6  -5  -9    3.22    1.44
   6   5   9    8.18    2.21
   6   5   9    7.88    2.66
  -7  -5  -9   -0.42    1.14
   7   5   9    0.80    1.52
   7   5   9    0.07    2.02
  -7  -5  -9   -0.64    1.20
   8   5   9   -0.80    2.31
  -8  -5  -9   -2.36    1.13
   8   5   9   -0.83    1.59
  -8  -5  -9    0.12    1.36
  -5   6   9   12.49    2.10
  -4   6   9    1.18    1.27
  -3   6   9   -0.16    1.07
  -2   6   9    1.02    1.11
   1   6   9   24.00    3.07
  -1  -6  -9   24.53    2.30
   2   6   9   25.98    3.27
  -2  -6  -9   24.72    2.50
  -2  -6  -9   23.12    2.32
   3   6   9   51.05    4.55
  -3  -6  -9   71.01    4.03
   3   6   9   69.03    4.11
  -3  -6  -9   77.19    3.74
  -4  -6  -9   11.68    1.90
  -4  -6  -9   10.90    2.05
   4   6   9    9.47    2.10
   4   6   9    6.18    2.33
  -5  -6  -9    1.09    1.30
  -5  -6  -9    1.13    1.31
   5   6   9    2.13    1.46
   5   6   9    1.25    1.95
  -6  -6  -9    0.09    1.14
  -6  -6  -9   -0.38    1.21
   6   6   9    0.92    2.16
   6   6   9   -0.04    1.36
   7   6   9    0.20    1.92
  -7  -6  -9    0.68    1.44
   7   6   9    0.00    1.59
  -7  -6  -9   -0.08    1.22
  -4   7   9    1.95    1.53
  -3   7   9    2.22    1.38
   2   7   9    1.09    1.70
  -2  -7  -9    1.11    1.41
  -3  -7  -9   46.97    3.59
   3   7   9   45.17    4.65
  -3  -7  -9   53.01    3.36
   4   7   9    4.71    2.24
  -4  -7  -9    9.85    2.17
   4   7   9    6.83    1.91
  -4  -7  -9    4.16    1.57
  -5  -7  -9    0.16    1.37
   5   7   9    2.66    2.29
  -5  -7  -9    0.95    1.35
   5   7   9    0.80    1.40
   6   7   9   -0.80    1.77
   6   7   9   -0.66    1.36
  -6  -7  -9    0.19    1.39
  -6  -7  -9    0.42    1.35
   2   8   9    3.10    2.14
  -3  -8  -9    0.13    1.67
   3   8   9   -0.28    1.73
  -4  -8  -9    1.09    1.59
   4   8   9    0.71    2.19
  -5  -8  -9    5.98    2.01
   5   8   9    0.74    2.08
   5   8   9    2.81    1.70
  -5  -8  -9    2.83    1.87
  -5  -8  -9    4.29    1.72
   3   9   9    6.35    3.02
   3   8 -10    2.23    1.82
   3   8 -10    3.55    2.18
   2   8 -10    2.22    2.12
   2   8 -10    2.02    1.68
   1   8 -10    0.21    1.52
   1   8 -10    1.66    1.93
   0   8 -10    1.72    1.95
   0   8 -10    4.51    2.10
   0   8 -10    3.94    1.78
  -1   8 -10    8.76    2.06
  -1   8 -10   12.23    2.87
  -1   8 -10    9.75    2.73
  -2   8 -10   13.95    2.16
  -2   8 -10   17.14    3.23
  -2   8 -10   19.70    3.35
  -2   8 -10   17.03    2.67
  -3   8 -10    0.43    1.80
  -3   8 -10    1.90    2.36
  -3   8 -10    1.56    1.42
   4   7 -10    0.33    1.84
   4   7 -10    2.04    1.54
   4   7 -10    2.23    2.11
   3   7 -10    1.45    1.83
   3   7 -10   -0.45    1.17
   3   7 -10    2.10    1.79
   2   7 -10   -0.07    1.21
   2   7 -10   -0.71    1.49
   2   7 -10   -0.74    1.57
   1   7 -10   -0.50    1.31
   1   7 -10    1.89    1.57
   0   7 -10    4.60    1.95
   0   7 -10    0.54    1.27
   0   7 -10    3.88    1.61
  -1   7 -10   11.80    1.93
  -1   7 -10   14.10    2.66
  -1   7 -10   13.76    2.33
  -1   7 -10   17.95    2.98
  -2   7 -10   19.46    2.46
  -2   7 -10   16.77    3.00
  -2   7 -10   15.60    2.03
  -2   7 -10   17.70    2.91
  -3   7 -10    0.00    1.54
  -3   7 -10    2.61    1.34
  -3   7 -10   -0.84    1.74
  -3   7 -10    1.42    1.52
  -4   7 -10    4.00    2.31
  -4   7 -10    4.37    1.90
  -4   7 -10    4.04    1.39
  -5   7 -10    2.27    1.24
  -5   7 -10   -1.16    1.31
  -5   7 -10   -0.59    2.27
   5   6 -10   11.75    3.01
   5   6 -10   13.32    2.49
   4   6 -10   -1.02    1.02
   4   6 -10    0.03    1.35
   4   6 -10    1.91    1.89
   3   6 -10    0.70    1.54
   3   6 -10    0.88    1.31
   3   6 -10    1.79    1.31
   2   6 -10    0.91    1.52
   2   6 -10   -0.45    1.22
   2   6 -10    1.46    1.13
   1   6 -10    0.50    1.03
   1   6 -10   -0.86    1.03
   1   6 -10    0.38    1.12
   1   6 -10    0.60    1.43
   0   6 -10    0.09    0.94
   0   6 -10    3.28    1.58
   0   6 -10    0.71    1.19
   0   6 -10    2.54    1.24
   0   6 -10    2.99    1.60
  -1   6 -10   -0.10    1.07
  -1   6 -10    2.35    1.23
  -1   6 -10    0.09    1.14
  -1   6 -10   -0.53    1.34
  -2   6 -10    5.27    1.78
  -2   6 -10    4.85    1.31
  -2   6 -10    2.86    1.36
  -2   6 -10    1.57    1.64
  -3   6 -10   39.96    3.02
  -3   6 -10   50.97    4.19
  -3   6 -10   42.54    3.92
  -3   6 -10   39.23    2.52
  -4   6 -10   -0.31    1.26
  -4   6 -10    0.98    1.02
  -4   6 -10    0.71    1.88
  -4   6 -10   -0.78    1.00
  -5   6 -10    3.20    1.90
  -5   6 -10    2.20    2.06
  -5   6 -10    3.06    1.20
  -6   6 -10   30.92    3.79
   6   5 -10    2.28    2.12
  -6  -5  10    0.10    1.40
   6   5 -10    1.33    1.54
   5   5 -10    5.16    1.68
   5   5 -10    4.24    2.29
   4   5 -10   -0.19    1.39
   4   5 -10    1.34    1.25
   3   5 -10    3.72    1.80
   3   5 -10    0.54    1.21
   3   5 -10    3.48    1.32
   2   5 -10   17.01    2.68
   2   5 -10   15.24    2.31
   2   5 -10   16.60    2.24
   1   5 -10    0.06    1.22
   1   5 -10    0.52    1.02
   1   5 -10    0.02    0.90
   1   5 -10    0.63    1.00
   0   5 -10    0.02    1.19
   0   5 -10    1.99    1.23
   0   5 -10    1.87    1.03
   0   5 -10    0.57    0.92
   0   5 -10    0.30    1.01
  -1   5 -10    4.79    1.49
  -1   5 -10    4.38    1.30
  -1   5 -10    7.73    1.78
  -1   5 -10   10.03    2.13
  -1   5 -10    7.65    1.52
  -2   5 -10    7.16    1.31
  -2   5 -10    4.66    1.38
  -2   5 -10    6.73    1.69
  -2   5 -10    8.83    2.11
  -3   5 -10    3.60    1.20
  -3   5 -10    5.85    2.01
  -3   5 -10    3.50    1.06
  -3   5 -10    6.29    1.91
  -4   5 -10    8.79    1.32
  -4   5 -10    9.88    1.63
  -4   5 -10    9.74    2.33
  -4   5 -10    5.60    1.97
  -5   5 -10   12.62    2.58
  -5   5 -10   10.65    1.41
  -5   5 -10   13.97    1.68
  -6   5 -10    5.60    1.96
  -7   5 -10    1.31    1.75
  -6  -4  10    1.33    1.33
   6   4 -10    2.05    2.35
   6   4 -10   -0.09    1.18
   5   4 -10    1.34    1.66
  -5  -4  10   -0.80    1.03
   5   4 -10   -0.10    1.09
   4   4 -10    5.58    2.09
   4   4 -10    2.77    1.25
   3   4 -10    2.16    1.48
   3   4 -10    0.73    0.97
   3   4 -10    0.75    1.13
   2   4 -10    0.12    0.84
   2   4 -10    0.36    1.25
   2   4 -10    0.17    0.92
   1   4 -10    0.76    1.14
   1   4 -10    2.11    1.17
   1   4 -10    3.59    1.30
   1   4 -10    0.82    0.88
   1   4 -10    0.18    1.17
   0   4 -10   27.82    2.67
   0   4 -10   23.29    2.46
   0   4 -10   18.96    2.13
   0   4 -10   24.87    2.08
   0   4 -10   19.45    2.25
  -1   4 -10    0.51    0.86
  -1   4 -10   -0.30    0.87
  -1   4 -10    1.39    1.27
  -1   4 -10   -0.18    0.87
  -1   4 -10    1.17    1.03
  -2   4 -10    2.65    1.15
  -2   4 -10    1.91    1.08
  -2   4 -10    1.98    1.48
  -2   4 -10    1.68    1.09
  -2   4 -10    2.28    0.93
  -3   4 -10   39.55    3.41
  -3   4 -10   40.26    2.50
  -3   4 -10   37.88    2.14
  -3   4 -10   41.62    3.21
  -4   4 -10    0.68    0.80
  -4   4 -10   -0.16    0.81
  -4   4 -10    1.21    1.17
  -5   4 -10    9.19    2.24
  -5   4 -10   12.12    1.49
  -5   4 -10    9.95    1.15
  -6   4 -10   13.63    1.53
  -6   4 -10   20.45    2.92
   6  -4  10   14.07    3.58
   7  -4  10    2.16    2.59
  -7   4 -10    1.13    1.56
   7   3 -10    0.75    2.36
  -7  -3  10    1.44    1.43
   7   3 -10    1.04    1.44
  -6  -3  10    0.64    1.24
   6   3 -10    2.38    2.10
   6   3 -10   -0.04    1.10
   5   3 -10    4.20    2.18
  -5  -3  10    2.58    1.26
   5   3 -10    1.87    1.28
   4   3 -10    8.54    2.21
  -4  -3  10    8.77    1.55
   4   3 -10    9.86    1.90
   3   3 -10    2.56    1.50
   3   3 -10    6.90    1.59
   2   3 -10   35.63    2.91
   2   3 -10   41.61    2.84
   2   3 -10   40.73    3.37
   1   3 -10    1.22    0.93
   1   3 -10    0.70    0.90
   1   3 -10    1.35    0.94
   1   3 -10    3.55    1.36
   1   3 -10    3.12    1.43
   0   3 -10   -0.58    0.84
   0   3 -10    0.05    0.83
   0   3 -10    0.02    0.74
   0   3 -10   -0.32    1.02
   0   3 -10   -0.44    0.64
  -1   3 -10    0.80    0.84
  -1   3 -10    0.68    0.87
  -1   3 -10    1.09    0.95
  -1   3 -10   -0.74    1.11
  -1   3 -10    0.94    0.90
  -2   3 -10   -0.91    0.80
  -2   3 -10    1.32    0.86
  -2   3 -10    0.88    1.33
  -2   3 -10    0.56    0.84
  -2   3 -10    1.06    0.92
   3  -3  10   40.40    4.05
  -3   3 -10   39.44    2.71
  -3   3 -10   32.84    3.08
  -3   3 -10   36.04    1.95
  -4   3 -10   14.77    2.32
  -4   3 -10   15.11    1.56
  -4   3 -10   16.28    2.08
  -4   3 -10   14.39    1.27
   4  -3  10   20.53    3.52
   5  -3  10   37.15    4.44
  -5   3 -10   38.42    3.59
  -5   3 -10   41.33    3.19
  -5   3 -10   36.30    2.11
   6  -3  10   -0.95    1.82
  -6   3 -10    1.14    0.84
  -6   3 -10    1.18    1.38
  -7   3 -10    0.56    0.73
   7  -3  10   -2.47    2.09
  -7   3 -10   -0.41    1.24
  -8   3 -10   12.72    2.88
   8  -3  10   14.02    3.81
   7   2 -10    0.79    1.39
   7   2 -10    0.06    2.19
  -7  -2  10   -0.47    1.66
  -7  -2  10   -0.22    1.24
   6   2 -10    2.80    1.36
  -6  -2  10    0.68    1.21
  -6  -2  10   -0.03    1.42
   6   2 -10    0.07    1.82
  -5  -2  10   -1.53    0.94
   5   2 -10   -0.39    0.90
   5   2 -10    1.07    1.64
  -4  -2  10    8.32    1.43
   4   2 -10   13.46    2.05
   4   2 -10    9.49    2.30
   3   2 -10   14.13    1.95
   3   2 -10    9.96    2.14
  -3  -2  10   11.18    1.47
   2   2 -10   59.12    3.21
   2   2 -10   64.89    3.92
   2   2 -10   58.17    3.39
   1   2 -10   48.53    2.69
   1   2 -10   43.64    2.82
   1   2 -10   40.99    2.76
   1   2 -10   45.48    3.04
   1   2 -10   42.70    3.06
   0   2 -10   11.11    1.68
   0   2 -10   10.19    1.71
   0   2 -10   14.49    1.82
   0   2 -10   10.07    1.44
   0   2 -10   11.84    1.66
  -1   2 -10    1.41    0.90
  -1   2 -10    2.08    1.04
   1  -2  10    1.88    1.44
  -1   2 -10    0.16    0.78
  -1   2 -10    2.44    1.06
  -1   2 -10    2.82    1.09
  -2   2 -10    0.37    0.77
  -2   2 -10    2.18    1.01
  -2   2 -10    0.01    0.76
   2  -2  10    2.46    1.57
  -2   2 -10    0.84    0.87
  -3   2 -10    2.05    0.79
  -3   2 -10    1.73    1.02
   3  -2  10    2.03    1.68
  -3   2 -10    3.78    1.22
  -3   2 -10    1.74    0.92
  -4   2 -10   81.15    3.32
  -4   2 -10   79.81    2.59
  -4   2 -10   80.45    4.07
   4  -2  10   88.62    5.50
  -4   2 -10   74.06    4.50
   5  -2  10    1.02    1.77
  -5   2 -10    2.80    1.36
  -5   2 -10    1.30    1.27
  -5   2 -10    1.90    0.81
   6  -2  10   21.57    3.62
  -6   2 -10   20.85    3.01
  -6   2 -10   20.48    1.59
  -6   2 -10   17.84    2.39
  -7   2 -10    2.83    1.69
   7  -2  10   10.29    3.07
  -7   2 -10    6.41    1.02
  -8   2 -10    1.27    0.79
  -8   2 -10    1.59    1.92
   8  -2  10    1.20    2.51
   7   1 -10    1.49    2.27
  -7  -1  10   -0.93    1.81
  -7  -1  10   -1.32    1.15
   7   1 -10    1.57    1.45
  -6  -1  10   -0.58    1.06
   6   1 -10    0.67    1.76
   6   1 -10   -1.17    1.01
  -6  -1  10   -0.16    1.43
  -5  -1  10    0.45    0.98
   5   1 -10    0.44    1.01
   5   1 -10   -1.07    1.38
  -5  -1  10   -0.39    1.24
  -4  -1  10    2.80    1.05
  -4  -1  10    2.39    1.32
   4   1 -10    0.92    0.98
   4   1 -10   -0.03    1.31
   3   1 -10    9.55    1.74
  -3  -1  10    7.10    1.29
   3   1 -10    8.95    2.06
  -2  -1  10   89.35    3.53
   2   1 -10   93.04    4.33
   2   1 -10   94.91    4.70
   1   1 -10    2.48    1.17
   1   1 -10    5.76    1.36
   1   1 -10    2.79    1.20
   1   1 -10    4.68    1.11
   1   1 -10    4.54    1.24
   0   1 -10   35.63    2.23
   0  -1  10   30.57    2.90
   0   1 -10   32.48    2.55
   0   1 -10   31.16    2.31
   0   1 -10   30.24    2.45
  -1   1 -10   -0.64    0.72
  -1   1 -10    0.07    0.76
  -1   1 -10    0.95    0.84
   1  -1  10    0.11    1.01
  -1   1 -10    0.50    0.78
  -2   1 -10   11.29    1.90
   2  -1  10    8.63    1.94
  -2   1 -10    9.36    1.47
  -2   1 -10    8.33    1.51
  -2   1 -10    9.74    1.19
  -3   1 -10    6.45    0.98
   3  -1  10    6.61    1.88
  -3   1 -10    7.13    1.28
  -3   1 -10    5.40    1.45
  -3   1 -10    8.13    1.54
  -4   1 -10    5.65    1.12
  -4   1 -10    7.42    1.57
   4  -1  10    6.05    1.96
  -4   1 -10    6.73    0.85
  -4   1 -10    6.87    1.77
   5  -1  10    8.99    2.32
  -5   1 -10   14.87    2.07
  -5   1 -10   12.70    1.36
  -5   1 -10   17.29    2.69
  -6   1 -10    2.53    1.53
   6  -1  10    0.48    1.66
  -6   1 -10    3.11    0.93
  -6   1 -10    1.92    1.32
  -7   1 -10    0.94    1.35
   7  -1  10   -1.41    1.68
   7  -1  10    0.06    1.38
  -7   1 -10    0.61    0.73
  -7   1 -10    0.78    1.22
  -8   1 -10    0.69    0.82
  -8   1 -10    0.80    1.42
  -8   1 -10   -1.00    1.56
   8  -1  10    1.09    2.21
   8  -1  10    0.62    1.71
  -7   0  10    2.17    1.36
   7   0 -10   -0.48    1.35
   7   0 -10   -0.29    2.08
  -6   0  10    0.70    1.13
   6   0 -10    0.79    1.87
  -6   0  10    1.37    1.59
   6   0 -10    0.60    1.16
  -5   0  10    5.05    1.36
   5   0 -10    2.40    1.25
   5   0 -10    1.82    1.74
  -5   0  10    3.68    1.55
   4   0 -10    2.29    1.54
  -4   0  10    4.09    1.18
   4   0 -10    6.71    1.61
  -4   0  10    3.49    1.39
  -3   0  10    4.03    1.11
   3   0 -10    4.13    1.24
   3   0 -10    0.79    1.35
  -3   0  10    7.05    1.55
   2   0 -10   15.50    1.86
   2   0 -10   17.23    2.31
  -2   0  10   21.34    1.73
   1   0 -10  202.60    6.90
   1   0 -10  196.93    6.17
   1   0 -10  199.82    6.43
   1   0 -10  203.71    6.75
   1   0 -10  201.25    6.78
  -1   0  10  197.92    7.03
   0   0 -10   12.16    1.80
   0   0 -10    8.89    1.41
   0   0  10   12.90    1.93
   0   0 -10    9.62    1.52
   0   0 -10    9.80    1.57
   1   0  10   11.45    2.01
  -1   0 -10    9.13    1.28
  -1   0 -10   13.09    1.70
  -1   0 -10    2.86    1.09
  -1   0 -10    7.89    1.56
  -2   0 -10    3.64    1.18
  -2   0 -10    4.03    1.09
  -2   0 -10    3.02    1.26
  -2   0 -10    4.80    1.02
   2   0  10    1.38    1.17
  -3   0 -10   18.93    2.16
  -3   0 -10   22.09    1.52
  -3   0 -10   17.82    1.78
  -3   0 -10   16.10    2.33
   3   0  10   17.01    2.60
  -4   0 -10    1.89    1.22
  -4   0 -10    2.26    0.71
   4   0  10    1.26    1.33
  -4   0 -10    0.24    0.88
  -4   0 -10    2.13    0.93
  -5   0 -10    0.92    0.80
   5   0  10    0.12    1.33
  -5   0 -10    0.40    1.26
  -5   0 -10   -0.01    0.98
  -6   0 -10    7.01    2.12
   6   0  10    5.63    2.23
   6   0  10    5.27    1.82
  -6   0 -10    5.18    1.51
  -6   0 -10    3.38    1.01
  -7   0 -10   -0.28    1.19
   7   0  10    0.62    2.00
   7   0  10   -1.65    1.22
  -7   0 -10    0.62    0.85
  -7   0 -10   -0.20    1.52
   8   0  10    2.00    1.83
  -8   0 -10    1.88    2.09
  -8   0 -10    3.14    0.97
   8   0  10    0.13    2.08
  -8   0 -10   -0.33    1.24
  -9   0 -10    7.14    2.27
   9   0  10    4.19    2.98
  -9   0 -10    3.21    2.72
   9   0  10   10.41    2.93
   7  -1 -10    2.50    2.33
  -7   1  10    1.26    1.23
  -6   1  10    3.67    1.76
   6  -1 -10    3.62    1.54
   6  -1 -10    3.91    2.26
  -6   1  10    3.89    1.34
   5  -1 -10    0.34    1.01
  -5   1  10    0.38    1.27
   5  -1 -10    1.16    1.69
  -5   1  10    1.00    1.02
   4  -1 -10   35.17    3.57
  -4   1  10   42.34    2.62
   4  -1 -10   37.27    2.91
  -4   1  10   34.22    2.93
   3  -1 -10    2.79    1.12
  -3   1  10    1.30    1.09
  -3   1  10    3.44    1.07
   3  -1 -10    2.38    1.54
   2  -1 -10   -1.59    1.06
  -2   1  10    0.16    0.70
   2  -1 -10   -0.33    0.80
   1  -1 -10   10.77    1.43
   1  -1 -10   15.68    1.73
   1  -1 -10   12.29    1.69
   1  -1 -10   10.83    1.78
   0  -1 -10   48.66    3.16
   0  -1 -10   50.23    2.77
   0  -1 -10   58.36    3.19
   0   1  10   52.95    3.32
   0  -1 -10   50.32    3.04
  -1  -1 -10    0.32    0.86
   1   1  10   -0.10    0.91
  -1  -1 -10   -0.19    0.90
  -1  -1 -10    0.02    0.73
  -1  -1 -10    0.65    0.87
   2   1  10   14.04    2.26
  -2  -1 -10   18.71    2.06
  -2  -1 -10   15.49    2.16
  -2  -1 -10   13.57    1.80
  -2  -1 -10   20.03    1.68
  -3  -1 -10    2.91    0.91
  -3  -1 -10    1.67    1.18
  -3  -1 -10    0.71    0.89
   3   1  10    2.16    1.34
  -3  -1 -10    2.28    1.04
  -4  -1 -10    0.04    0.81
   4   1  10    1.35    1.24
  -4  -1 -10   -0.20    0.72
  -4  -1 -10    0.24    0.93
  -4  -1 -10    0.45    1.22
  -5  -1 -10    1.74    1.42
  -5  -1 -10    1.95    0.68
  -5  -1 -10    3.56    1.29
   5   1  10    3.15    1.64
   5   1  10    2.05    1.42
  -5  -1 -10    4.44    1.14
   6   1  10   21.76    3.45
   6   1  10   12.44    2.27
  -6  -1 -10   18.18    3.17
  -6  -1 -10   17.99    1.83
  -6  -1 -10   16.15    2.31
  -7  -1 -10    8.90    2.07
  -7  -1 -10   11.12    2.84
   7   1  10   10.58    3.02
  -7  -1 -10   11.12    1.52
   7   1  10   10.69    2.41
  -8  -1 -10    1.08    1.03
   8   1  10   -0.13    1.66
   8   1  10    0.41    2.30
  -8  -1 -10    1.70    2.10
  -8  -1 -10    1.10    1.39
  -9  -1 -10    1.46    1.67
  -9  -1 -10   -0.56    2.26
   9   1  10    0.29    2.66
   9   1  10    1.60    1.87
  -7   2  10    1.49    1.43
   7  -2 -10   -0.69    2.06
  -6   2  10    2.48    1.63
  -6   2  10    0.48    1.12
   6  -2 -10    0.42    1.74
   5  -2 -10   -0.18    1.72
  -5   2  10    0.61    1.50
  -5   2  10    1.55    1.24
   4  -2 -10   19.38    2.18
  -4   2  10   17.99    1.94
   4  -2 -10   17.00    2.68
  -4   2  10   16.51    2.32
  -3   2  10    0.87    1.06
  -3   2  10    1.49    0.90
   3  -2 -10    1.01    1.48
   3  -2 -10   -0.14    0.87
  -2   2  10    2.53    0.96
   2  -2 -10    1.74    1.11
   1  -2 -10   32.43    2.37
   1  -2 -10   27.48    2.37
   0   2  10  128.33    5.40
   0  -2 -10  132.50    5.04
   0  -2 -10  138.21    5.50
   0  -2 -10  128.16    5.23
   0  -2 -10  118.94    4.60
   1   2  10    8.04    1.74
  -1  -2 -10    8.02    1.42
  -1  -2 -10    5.58    1.52
  -1  -2 -10    3.78    1.36
  -1  -2 -10    9.08    1.58
  -2  -2 -10   -0.14    0.84
  -2  -2 -10   -0.85    0.98
  -2  -2 -10   -0.51    0.75
   2   2  10    0.21    1.03
  -2  -2 -10   -0.61    0.89
   3   2  10    0.12    1.07
  -3  -2 -10    0.54    0.78
  -3  -2 -10   -0.18    0.93
  -3  -2 -10    1.43    0.98
  -3  -2 -10   -0.30    0.96
   4   2  10   42.82    4.02
  -4  -2 -10   40.74    2.88
  -4  -2 -10   46.14    2.33
   4   2  10   50.25    3.70
  -4  -2 -10   47.55    3.19
   5   2  10   20.11    3.23
  -5  -2 -10   15.66    2.84
  -5  -2 -10   21.82    1.59
  -5  -2 -10   23.11    2.18
   5   2  10   10.99    2.17
  -5  -2 -10   21.70    2.49
   6   2  10   -1.19    1.56
   6   2  10    2.75    1.57
  -6  -2 -10   -0.13    0.86
  -6  -2 -10    0.48    0.99
  -6  -2 -10    0.52    1.65
   7   2  10    2.01    1.66
  -7  -2 -10    3.01    1.27
   7   2  10    3.82    2.37
  -7  -2 -10    0.40    1.10
  -7  -2 -10    4.94    2.33
   8   2  10   -1.31    2.33
  -8  -2 -10    0.83    2.02
  -8  -2 -10   -0.56    1.18
  -8  -2 -10   -1.02    1.16
   8   2  10    0.24    1.58
  -9  -2 -10    1.42    1.65
   9   2  10   -0.89    1.70
   9   2  10    2.13    2.69
  -9  -2 -10   -0.25    2.41
  -6   3  10    3.37    1.51
  -6   3  10    2.18    1.84
   6  -3 -10    1.87    2.09
   5  -3 -10   -0.14    1.83
  -5   3  10    0.63    1.51
  -5   3  10    2.04    1.21
   4  -3 -10    0.21    1.42
  -4   3  10    0.67    1.02
  -4   3  10   -0.23    1.28
  -3   3  10   15.18    1.73
   3  -3 -10   11.11    1.78
  -2   3  10    3.23    1.11
   2  -3 -10    3.79    1.27
   1  -3 -10    0.63    0.85
   0  -3 -10   13.45    1.99
   0  -3 -10   13.64    1.82
   0   3  10   15.23    2.18
   0  -3 -10   13.29    2.10
   0  -3 -10   12.40    1.70
  -1  -3 -10    7.70    1.61
  -1  -3 -10    5.50    1.45
   1   3  10    8.17    1.89
  -1  -3 -10    7.92    1.74
  -2  -3 -10  110.51    4.73
   2   3  10  102.05    5.36
  -2  -3 -10  100.31    4.68
  -2  -3 -10  103.10    4.16
   3   3  10   -0.41    1.04
  -3  -3 -10   -0.14    0.93
  -3  -3 -10    0.07    0.96
  -3  -3 -10   -0.24    0.81
   4   3  10   22.76    2.68
  -4  -3 -10   23.46    1.98
   4   3  10   21.82    3.13
  -4  -3 -10   24.00    2.52
  -4  -3 -10   24.38    2.42
   5   3  10   10.29    2.56
  -5  -3 -10    7.03    1.33
   5   3  10    7.23    1.95
  -5  -3 -10    7.83    1.70
  -5  -3 -10    6.66    1.70
  -6  -3 -10    4.67    1.36
   6   3  10    2.24    1.93
  -6  -3 -10    1.80    1.02
  -6  -3 -10    6.63    1.75
   6   3  10    6.30    1.95
  -7  -3 -10    6.30    1.57
   7   3  10    2.12    2.26
  -7  -3 -10    4.00    1.64
   7   3  10    3.70    1.88
   8   3  10    2.63    1.97
   8   3  10    4.39    2.64
  -8  -3 -10    1.97    1.51
  -6   4  10   -0.04    2.26
   6  -4 -10   -0.08    1.93
  -6   4  10    1.09    1.39
  -5   4  10   16.03    2.18
   5  -4 -10   18.10    3.17
  -5   4  10   19.71    3.40
  -5   4  10   17.04    2.78
  -4   4  10   -0.60    1.05
  -3   4  10    1.15    1.21
  -2   4  10   11.56    1.55
   1  -4 -10    2.29    1.19
   0  -4 -10    5.38    1.34
   0  -4 -10    5.24    1.37
  -1  -4 -10   41.44    3.07
  -1  -4 -10   41.69    3.26
   1   4  10   40.92    3.49
  -1  -4 -10   48.02    2.85
  -2  -4 -10   10.49    1.88
  -2  -4 -10   12.47    2.13
  -2  -4 -10    7.44    1.49
   2   4  10   10.02    2.29
   3   4  10    4.97    1.83
  -3  -4 -10    5.34    1.37
  -3  -4 -10    7.52    1.74
  -3  -4 -10    5.83    1.60
   4   4  10    2.58    1.46
  -4  -4 -10    3.77    1.36
   4   4  10    1.95    1.61
  -4  -4 -10    2.61    1.39
  -4  -4 -10    1.75    1.07
  -5  -4 -10   13.96    1.83
  -5  -4 -10    9.98    1.92
   5   4  10   11.67    2.29
  -5  -4 -10    9.93    2.06
   5   4  10   11.82    2.86
  -6  -4 -10    7.99    1.54
   6   4  10    8.03    2.72
  -6  -4 -10    8.25    1.92
   6   4  10    9.05    2.23
  -6  -4 -10   11.06    1.95
   7   4  10    0.09    2.12
  -7  -4 -10   -0.46    1.15
  -7  -4 -10   -0.29    1.22
   7   4  10   -1.53    1.26
  -7  -4 -10    1.35    1.19
  -8  -4 -10   -0.88    1.20
   8   4  10   -0.16    1.47
   8   4  10    0.61    2.26
  -8  -4 -10    0.84    1.36
  -5   5  10    2.25    1.56
  -4   5  10    2.72    1.34
  -3   5  10    1.76    1.19
   0  -5 -10    7.39    1.59
   1   5  10   19.36    2.82
  -1  -5 -10   21.27    2.34
  -1  -5 -10   23.75    2.30
   2   5  10  142.38    7.02
  -2  -5 -10  164.16    6.52
  -2  -5 -10  154.63    6.03
  -2  -5 -10  150.73    5.61
  -3  -5 -10    6.49    1.68
  -3  -5 -10    7.88    1.62
  -3  -5 -10   11.78    2.18
   3   5  10    7.71    2.25
  -4  -5 -10    1.27    1.18
  -4  -5 -10    0.97    1.17
  -4  -5 -10    2.34    1.42
   4   5  10   -0.80    1.45
   4   5  10    4.72    1.68
   5   5  10    3.21    2.07
  -5  -5 -10    1.27    1.37
  -5  -5 -10    1.11    1.25
   5   5  10    1.73    1.43
  -5  -5 -10    2.23    1.26
  -6  -5 -10   12.63    1.90
   6   5  10   12.74    2.54
   6   5  10   12.30    3.33
  -6  -5 -10   12.38    2.36
  -6  -5 -10    8.79    2.04
   7   5  10   -0.24    1.45
   7   5  10    1.00    2.43
  -7  -5 -10    1.91    1.47
  -7  -5 -10   -0.12    1.27
   8   5  10   -0.89    1.90
  -8  -5 -10    2.08    1.82
   8   5  10    3.86    2.88
  -8  -5 -10    2.49    1.52
  -4   6  10    2.18    1.48
  -3   6  10    1.77    1.24
   2   6  10    3.22    1.90
  -2  -6 -10    8.30    1.83
  -2  -6 -10    5.28    1.51
  -3  -6 -10   11.60    2.08
   3   6  10   14.00    2.97
  -3  -6 -10   13.53    2.08
  -4  -6 -10    1.14    1.27
   4   6  10   -1.15    1.04
   4   6  10   -1.67    1.69
  -4  -6 -10    0.25    1.14
   5   6  10    2.26    1.55
  -5  -6 -10    0.93    1.44
   5   6  10    1.83    1.98
  -5  -6 -10    2.50    1.51
  -6  -6 -10    0.73    1.32
   6   6  10    0.98    1.48
  -6  -6 -10   -0.99    1.12
   6   6  10   -0.38    1.87
   7   6  10    0.82    1.62
  -7  -6 -10    0.91    1.52
  -7  -6 -10    0.23    1.30
   7   6  10   -2.19    1.97
   2   7  10    1.02    1.84
  -2  -7 -10    0.80    1.62
   3   7  10    2.61    2.38
  -3  -7 -10    3.04    1.60
   4   7  10    3.41    2.03
  -4  -7 -10    4.46    1.66
  -4  -7 -10    4.45    1.85
   4   7  10    2.98    1.71
  -5  -7 -10    1.93    1.65
   5   7  10    2.43    2.24
   5   7  10    4.13    1.98
  -5  -7 -10    5.75    1.85
   6   7  10    4.73    2.86
   6   7  10    1.67    1.70
  -6  -7 -10    1.40    1.56
  -6  -7 -10    3.17    1.82
   3   8  10    2.67    2.38
  -3  -8 -10    4.56    1.99
   4   8  10    3.80    2.60
  -4  -8 -10    6.09    2.08
   1   8 -11    0.24    1.72
   1   8 -11    4.42    2.34
   0   8 -11    4.03    2.14
   0   8 -11   10.89    2.29
   0   8 -11   12.12    2.84
  -1   8 -11   -0.26    1.72
  -1   8 -11    1.74    1.68
  -1   8 -11    6.53    2.64
  -2   8 -11   -0.45    1.99
  -2   8 -11   -0.02    1.53
  -2   8 -11   -1.54    1.42
   3   7 -11    0.22    1.92
   3   7 -11   -0.19    1.63
   3   7 -11    0.82    1.42
   2   7 -11   -0.79    1.73
   2   7 -11    1.68    1.75
   2   7 -11    0.64    1.39
   1   7 -11    2.91    1.93
   1   7 -11    1.86    1.77
   0   7 -11    0.05    1.55
   0   7 -11    0.32    1.43
   0   7 -11    0.11    1.25
  -1   7 -11    2.30    1.71
  -1   7 -11    2.33    1.48
  -1   7 -11    1.49    1.87
  -1   7 -11    1.26    1.48
  -2   7 -11    4.83    1.69
  -2   7 -11   10.27    2.56
  -2   7 -11    7.01    2.10
  -2   7 -11    9.60    2.55
  -3   7 -11   17.19    2.19
  -3   7 -11   21.42    3.38
  -3   7 -11   21.49    3.37
  -4   7 -11    1.16    1.83
  -4   7 -11    1.89    2.37
  -4   7 -11    3.75    1.44
   5   6 -11   -0.42    1.35
   4   6 -11   14.37    2.59
   4   6 -11   20.34    3.48
   3   6 -11    1.86    1.71
   3   6 -11    0.77    1.28
   3   6 -11    1.12    1.56
   2   6 -11    1.59    1.64
   2   6 -11   -0.34    1.04
   2   6 -11   -0.90    1.20
   1   6 -11    7.49    2.15
   1   6 -11    8.43    1.82
   1   6 -11   11.61    2.46
   1   6 -11   10.48    2.01
   0   6 -11    0.58    1.11
   0   6 -11   -0.58    1.09
   0   6 -11   -0.33    1.15
   0   6 -11    1.10    1.48
  -1   6 -11    0.75    1.33
  -1   6 -11    4.57    1.78
  -1   6 -11    1.35    1.69
  -1   6 -11    2.64    1.28
  -2   6 -11   56.48    4.36
  -2   6 -11   46.76    3.56
  -2   6 -11   55.79    3.22
  -2   6 -11   60.51    4.57
  -3   6 -11    0.09    1.06
  -3   6 -11   -0.69    1.20
  -3   6 -11   -0.05    1.25
  -3   6 -11    1.41    1.93
  -4   6 -11    1.16    1.51
  -4   6 -11    1.17    1.98
  -4   6 -11    1.35    1.06
  -5   6 -11    0.21    1.58
  -5   6 -11    0.28    1.12
   5   5 -11    2.61    2.12
   5   5 -11    1.90    1.52
   4   5 -11    2.38    1.49
   4   5 -11    1.91    1.81
   3   5 -11    3.95    1.75
   3   5 -11    0.47    1.29
   3   5 -11    1.14    1.25
   2   5 -11   -0.46    1.04
   2   5 -11   -0.09    1.37
   2   5 -11   -0.21    0.97
   1   5 -11    0.21    0.86
   1   5 -11    1.84    1.16
   1   5 -11   -0.15    1.34
   1   5 -11    0.77    1.10
   0   5 -11    1.42    1.05
   0   5 -11    1.51    1.28
   0   5 -11    0.41    1.15
   0   5 -11    0.02    1.14
   0   5 -11    0.07    1.29
  -1   5 -11    1.55    1.20
  -1   5 -11    1.74    1.18
  -1   5 -11    3.25    1.71
  -1   5 -11    1.75    1.22
  -1   5 -11    0.78    1.27
  -2   5 -11    2.53    1.23
  -2   5 -11    1.70    1.13
  -2   5 -11    2.04    1.25
  -2   5 -11    4.19    1.73
  -2   5 -11    2.07    1.29
  -3   5 -11    0.22    1.58
  -3   5 -11    0.36    0.86
  -3   5 -11   -0.43    0.95
  -3   5 -11    0.58    1.31
  -4   5 -11    3.54    1.14
  -4   5 -11   -0.60    1.17
  -4   5 -11    0.72    1.08
  -5   5 -11    4.78    1.26
  -5   5 -11    4.14    1.92
  -5   5 -11    3.19    1.22
  -6   5 -11    0.72    1.06
  -6   5 -11    0.56    1.59
  -6  -4  11   -0.02    1.42
   6   4 -11    0.86    2.33
   6   4 -11    1.09    1.47
   5   4 -11    0.49    1.85
   5   4 -11    0.93    1.24
   4   4 -11    2.81    1.72
   4   4 -11    1.16    1.19
   3   4 -11    1.31    1.13
   3   4 -11    0.42    1.24
   2   4 -11    4.27    1.46
   2   4 -11    4.54    1.78
   2   4 -11    1.14    1.01
   1   4 -11    1.86    1.45
   1   4 -11    1.34    0.92
   1   4 -11    3.76    1.45
   1   4 -11   -0.21    1.02
   0   4 -11    1.00    1.00
   0   4 -11    0.83    0.99
   0   4 -11    2.20    1.21
   0   4 -11    1.31    1.26
   0   4 -11    1.76    1.32
  -1   4 -11   16.87    2.24
  -1   4 -11   17.88    2.18
  -1   4 -11   19.12    1.93
  -1   4 -11   14.88    2.31
  -1   4 -11   19.42    2.39
  -2   4 -11   13.94    2.28
  -2   4 -11   15.29    2.25
  -2   4 -11   16.12    2.08
  -2   4 -11   14.01    2.00
  -2   4 -11   10.85    1.50
  -3   4 -11    9.99    1.78
  -3   4 -11   12.25    1.80
  -3   4 -11   13.88    1.54
  -3   4 -11   11.32    2.24
  -4   4 -11   18.68    2.73
  -4   4 -11   20.91    1.75
  -4   4 -11   16.06    1.90
  -5   4 -11    8.82    2.29
  -5   4 -11    7.83    1.19
  -5   4 -11    6.90    1.36
  -6   4 -11    0.03    1.32
  -6   4 -11    0.37    0.89
   6  -4  11   -1.18    2.37
   7  -4  11   11.82    3.82
  -7   4 -11    4.81    2.17
   6   3 -11    1.06    2.01
  -6  -3  11    0.33    1.32
   6   3 -11   -0.16    1.37
  -5  -3  11    1.92    1.36
   5   3 -11    4.60    2.29
   5   3 -11    1.04    1.15
   4   3 -11    6.42    1.74
   4   3 -11    9.62    2.48
   3   3 -11    8.50    1.74
   3   3 -11   13.63    2.59
   2   3 -11    3.64    1.45
   2   3 -11    5.09    1.54
   2   3 -11    2.48    1.11
   1   3 -11    6.13    1.64
   1   3 -11   12.44    1.79
   1   3 -11    8.20    1.63
   1   3 -11    6.70    1.55
   0   3 -11    0.34    0.82
   0   3 -11   -1.01    0.72
   0   3 -11    0.67    1.13
   0   3 -11   -0.80    0.88
   0   3 -11    0.46    0.98
  -1   3 -11   43.13    2.94
  -1   3 -11   33.07    2.78
  -1   3 -11   39.76    2.93
  -1   3 -11   40.35    2.43
  -1   3 -11   42.48    3.10
  -2   3 -11    2.37    1.17
  -2   3 -11    0.97    0.94
  -2   3 -11    0.64    1.01
  -2   3 -11    2.36    1.15
  -3   3 -11    9.34    1.26
  -3   3 -11    9.75    1.62
  -3   3 -11    7.01    1.59
   3  -3  11   10.04    2.53
  -3   3 -11    7.07    1.72
   4  -3  11   13.05    3.00
  -4   3 -11   14.39    1.78
  -4   3 -11   15.00    2.13
  -4   3 -11   21.25    2.82
  -4   3 -11   15.65    1.44
  -5   3 -11    0.80    0.93
  -5   3 -11    1.86    0.84
  -5   3 -11    1.52    1.25
  -5   3 -11    2.01    1.40
   5  -3  11    1.95    2.27
   6  -3  11    4.86    2.71
  -6   3 -11    7.92    1.34
  -6   3 -11    6.61    2.00
   7  -3  11    2.20    2.83
  -7   3 -11    0.53    1.44
   6   2 -11   -1.54    1.77
  -6  -2  11   -0.18    1.22
   6   2 -11    0.84    1.36
   5   2 -11    0.78    1.25
  -5  -2  11    1.80    1.18
   5   2 -11    0.90    1.77
   4   2 -11    6.60    2.27
  -4  -2  11    4.85    1.36
   4   2 -11    4.91    1.52
   3   2 -11   23.62    2.51
   3   2 -11   16.86    2.70
   2   2 -11   45.98    3.59
   2   2 -11   50.08    3.25
   1   2 -11    3.51    1.15
   1   2 -11    5.77    1.60
   1   2 -11    4.56    1.27
   1   2 -11    4.13    1.58
   1   2 -11    4.29    1.35
   0   2 -11   10.60    1.62
   0   2 -11    7.80    1.53
   0   2 -11   13.87    2.02
   0   2 -11   10.51    1.69
  -1   2 -11    1.43    1.07
   1  -2  11    1.19    1.44
  -1   2 -11    0.15    0.90
  -1   2 -11   -0.10    0.70
  -1   2 -11    0.65    0.81
  -2   2 -11    4.63    1.39
  -2   2 -11   15.66    2.04
  -2   2 -11   10.61    1.39
  -2   2 -11   11.61    1.77
   2  -2  11    8.63    2.33
   3  -2  11    3.87    1.96
  -3   2 -11    2.58    1.10
  -3   2 -11    3.63    1.17
  -3   2 -11    1.91    0.90
  -3   2 -11    3.78    1.45
  -4   2 -11   51.67    3.43
  -4   2 -11   55.34    3.95
  -4   2 -11   62.35    3.09
  -4   2 -11   55.35    2.32
   4  -2  11   50.19    4.75
   5  -2  11    1.98    2.02
  -5   2 -11    1.46    1.44
  -5   2 -11    2.69    1.03
  -5   2 -11    2.33    1.17
   6  -2  11    3.50    2.16
  -6   2 -11    6.72    1.24
  -6   2 -11    6.13    2.12
  -6   2 -11   10.25    2.09
   7  -2  11   -0.70    2.06
  -7   2 -11    1.05    1.60
  -7   2 -11    0.60    0.87
  -8   2 -11    0.83    1.82
   8  -2  11   -0.06    2.61
   6   1 -11    2.04    2.12
  -6  -1  11    1.20    1.34
   6   1 -11    2.92    1.63
  -5  -1  11    0.46    1.09
   5   1 -11    1.53    1.23
   5   1 -11    1.95    1.92
  -4  -1  11    2.73    1.15
   4   1 -11   -0.77    1.43
   4   1 -11    0.48    0.93
   3   1 -11    5.56    1.95
  -3  -1  11    6.54    1.33
   3   1 -11    7.51    1.66
   2   1 -11    1.40    0.96
   2   1 -11    1.92    1.42
   1   1 -11  227.50    7.91
   1   1 -11  248.35    7.41
   1   1 -11  260.58    8.39
   1   1 -11  249.66    7.82
   0   1 -11    4.71    1.47
   0  -1  11    3.51    1.52
   0   1 -11    0.96    0.81
   0   1 -11    7.55    1.46
   0   1 -11    5.10    1.28
  -1   1 -11    1.05    0.91
  -1   1 -11    0.95    0.91
  -1   1 -11    0.36    0.93
  -1   1 -11    1.02    0.97
   1  -1  11    1.68    1.33
  -2   1 -11    1.52    1.07
  -2   1 -11    2.68    0.98
  -2   1 -11    0.75    0.96
   2  -1  11    1.39    1.26
  -2   1 -11    0.01    0.91
  -3   1 -11    0.60    0.77
  -3   1 -11    0.38    0.97
  -3   1 -11    0.85    0.90
   3  -1  11    2.45    1.61
  -3   1 -11    1.06    1.12
   4  -1  11    9.68    2.34
  -4   1 -11   11.66    1.95
  -4   1 -11   13.96    1.72
  -4   1 -11   11.69    1.21
  -4   1 -11    7.18    2.06
  -5   1 -11    7.09    1.30
   5  -1  11    5.48    2.27
  -5   1 -11    4.41    1.87
  -5   1 -11    6.32    1.62
  -6   1 -11    8.73    1.45
  -6   1 -11    9.07    2.24
  -6   1 -11    6.15    1.72
   6  -1  11   11.04    2.69
   7  -1  11    7.24    2.92
  -7   1 -11   15.33    1.63
  -7   1 -11   13.11    2.87
  -7   1 -11   15.39    2.45
   8  -1  11    3.15    2.75
  -8   1 -11   -0.45    1.49
  -8   1 -11    0.65    1.90
   6   0 -11    2.91    1.60
  -6   0  11    1.87    1.38
   6   0 -11    0.09    2.02
   5   0 -11    2.96    1.92
   5   0 -11    4.77    1.60
  -5   0  11    4.93    1.43
   4   0 -11   11.74    1.96
  -4   0  11    8.66    1.54
   4   0 -11   10.82    2.48
   3   0 -11    3.17    1.25
  -3   0  11    2.57    1.04
   3   0 -11    6.90    1.99
   2   0 -11   41.81    2.94
   1   0 -11  328.57    9.24
  -1   0  11  353.08   10.63
   1   0 -11  322.49    9.90
   1   0 -11  350.37    9.84
   0   0 -11   69.24    3.68
   0   0  11   77.05    4.37
   0   0 -11   68.66    3.32
   0   0 -11   64.40    3.53
   0   0 -11   60.56    3.61
   1   0  11   15.54    2.39
  -1   0 -11   18.29    1.83
  -1   0 -11   17.10    2.17
  -1   0 -11   13.16    1.89
  -1   0 -11   19.23    2.29
  -2   0 -11   10.47    1.72
  -2   0 -11    6.42    1.70
  -2   0 -11   11.84    1.83
  -2   0 -11   12.72    1.54
   2   0  11   13.09    2.37
  -3   0 -11   10.30    1.69
  -3   0 -11   17.23    2.15
  -3   0 -11   10.37    2.13
   3   0  11   15.71    2.66
  -3   0 -11   11.23    1.38
  -4   0 -11    0.59    1.08
  -4   0 -11    1.88    0.81
  -4   0 -11    1.85    1.23
   4   0  11    1.06    1.51
  -4   0 -11    1.27    0.98
  -5   0 -11    7.77    1.79
  -5   0 -11    1.75    1.59
  -5   0 -11    4.50    1.25
   5   0  11    5.91    2.07
  -5   0 -11    5.24    0.93
  -6   0 -11   -0.18    1.06
  -6   0 -11    1.08    1.59
   6   0  11    0.59    1.94
  -6   0 -11    2.02    0.98
  -7   0 -11    7.75    1.92
  -7   0 -11   11.29    2.83
   7   0  11    8.36    2.92
  -7   0 -11   11.11    1.60
   7   0  11    7.81    2.26
  -8   0 -11    1.38    2.10
   8   0  11    1.06    1.96
  -8   0 -11    1.46    1.49
   8   0  11   -0.90    1.92
   6  -1 -11    0.71    1.93
  -6   1  11    2.08    1.52
   6  -1 -11   -1.21    1.15
  -5   1  11    1.97    1.32
   5  -1 -11    1.05    1.81
   5  -1 -11    0.06    1.10
   4  -1 -11    1.06    1.77
   4  -1 -11    1.09    1.07
  -4   1  11    0.89    1.05
  -3   1  11    0.53    0.92
   3  -1 -11    0.66    1.05
   2  -1 -11    4.48    1.36
   1  -1 -11   -0.74    0.78
   1  -1 -11    0.66    1.02
   0  -1 -11   53.44    3.57
   0  -1 -11   63.37    3.56
   0   1  11   56.95    3.67
   0  -1 -11   59.54    3.48
   0  -1 -11   59.65    3.19
  -1  -1 -11    7.94    1.62
   1   1  11    6.47    1.80
  -1  -1 -11    5.87    1.58
  -1  -1 -11    6.98    1.37
  -2  -1 -11    2.03    1.21
  -2  -1 -11    1.83    0.95
  -2  -1 -11    1.12    1.02
  -2  -1 -11    2.21    1.19
   2   1  11   -0.32    1.11
  -3  -1 -11    0.47    0.85
   3   1  11    2.26    1.41
  -3  -1 -11    1.21    1.02
  -3  -1 -11    1.28    1.01
  -3  -1 -11   -0.41    0.90
  -4  -1 -11    0.09    0.80
  -4  -1 -11    0.46    1.24
  -4  -1 -11   -0.83    0.93
   4   1  11   -0.19    1.36
  -4  -1 -11   -0.02    0.82
   5   1  11   34.30    3.95
  -5  -1 -11   36.20    3.19
  -5  -1 -11   36.21    1.92
  -5  -1 -11   38.64    2.59
  -5  -1 -11   35.82    3.82
  -6  -1 -11    1.46    1.79
   6   1  11    3.69    2.23
   6   1  11    5.26    1.80
  -6  -1 -11    5.04    1.39
  -6  -1 -11    4.05    1.51
   7   1  11    3.98    2.39
  -7  -1 -11    1.97    1.67
  -7  -1 -11    0.70    1.34
   7   1  11    0.88    1.51
  -7  -1 -11    2.13    1.21
   8   1  11    3.27    2.90
  -8  -1 -11    0.43    2.21
   8   1  11    3.24    1.88
  -8  -1 -11    1.68    1.51
  -6   2  11    1.56    1.47
   6  -2 -11    0.84    2.18
   5  -2 -11    0.93    2.00
  -5   2  11   -0.34    1.06
  -4   2  11    0.80    1.02
   4  -2 -11    0.25    0.94
  -3   2  11    6.36    1.42
   3  -2 -11    9.24    1.70
   2  -2 -11    0.25    1.04
   1  -2 -11   22.01    2.29
   0  -2 -11  158.12    6.12
   0  -2 -11  158.81    6.33
   0  -2 -11  161.43    5.61
   0   2  11  161.89    6.39
   0  -2 -11  145.30    5.84
  -1  -2 -11  260.36    8.43
  -1  -2 -11  259.09    8.34
   1   2  11  267.36    9.25
  -1  -2 -11  252.20    7.61
  -1  -2 -11  247.03    8.77
  -2  -2 -11    0.94    1.17
  -2  -2 -11    0.81    0.98
  -2  -2 -11    2.21    1.38
   2   2  11    5.08    1.75
  -2  -2 -11    0.69    0.94
  -3  -2 -11    3.11    1.36
  -3  -2 -11    2.48    1.47
  -3  -2 -11    3.29    1.14
   3   2  11    1.00    1.55
  -3  -2 -11    3.00    1.19
  -4  -2 -11   14.30    2.06
   4   2  11   13.29    2.78
  -4  -2 -11    9.20    1.44
  -4  -2 -11   10.59    1.95
  -4  -2 -11   13.25    2.62
   5   2  11   -0.17    1.61
  -5  -2 -11    1.91    1.62
  -5  -2 -11    1.66    1.14
   5   2  11    1.04    1.38
  -5  -2 -11    1.86    0.90
  -5  -2 -11   -0.05    1.00
  -6  -2 -11    7.66    1.81
  -6  -2 -11   11.25    1.39
   6   2  11    9.94    2.88
  -6  -2 -11   13.47    1.95
   6   2  11   14.71    2.59
  -6  -2 -11   10.39    2.78
  -7  -2 -11    1.92    2.06
  -7  -2 -11   -0.04    1.11
   7   2  11    0.73    2.08
   7   2  11    2.14    1.64
  -7  -2 -11    0.36    1.25
   8   2  11    1.44    2.70
   8   2  11   -0.30    1.58
  -8  -2 -11   -0.42    1.38
  -8  -2 -11    2.23    2.20
  -6   3  11   -0.02    1.32
   6  -3 -11   -0.02    2.19
  -6   3  11    1.57    2.32
  -5   3  11   -0.27    1.13
  -4   3  11   11.23    1.81
  -3   3  11   -0.33    0.98
   3  -3 -11    0.50    1.09
   2  -3 -11   -0.17    0.91
   1  -3 -11    4.59    1.45
   0  -3 -11   27.09    2.49
   0  -3 -11   22.03    2.20
  -1  -3 -11   64.92    3.50
  -1  -3 -11   72.40    4.35
  -1  -3 -11   66.80    3.95
   1   3  11   66.76    4.34
  -1  -3 -11   76.54    4.02
  -2  -3 -11    3.01    1.36
  -2  -3 -11    3.10    1.17
  -2  -3 -11    0.23    1.21
   2   3  11    2.41    1.60
  -3  -3 -11    0.83    1.22
   3   3  11    2.47    1.56
  -3  -3 -11    0.68    0.90
  -3  -3 -11    2.52    1.16
  -4  -3 -11    2.07    1.09
  -4  -3 -11    3.88    1.51
  -4  -3 -11    5.67    1.60
   4   3  11    3.30    1.71
  -5  -3 -11   77.88    3.57
  -5  -3 -11   81.33    4.64
   5   3  11   91.61    5.95
  -5  -3 -11   82.54    4.28
   5   3  11   80.18    4.90
  -6  -3 -11   12.65    2.23
   6   3  11   18.18    2.89
  -6  -3 -11   14.02    1.75
   6   3  11   14.95    3.27
  -6  -3 -11   11.36    1.92
   7   3  11    2.41    2.34
  -7  -3 -11    2.54    1.33
  -7  -3 -11    2.57    1.43
  -7  -3 -11    2.56    1.27
   7   3  11    1.81    1.75
   8   3  11    0.50    1.67
   8   3  11    1.92    2.66
  -8  -3 -11   -0.19    2.57
  -8  -3 -11    1.32    1.47
  -5   4  11    0.51    1.30
  -4   4  11    1.03    1.24
  -3   4  11    1.55    1.22
   1  -4 -11   -0.88    0.98
   0  -4 -11   29.51    2.55
   1   4  11   39.03    3.53
  -1  -4 -11   34.31    3.27
  -1  -4 -11   36.03    2.79
  -1  -4 -11   44.97    3.27
   2   4  11    8.48    2.13
  -2  -4 -11   15.23    2.39
  -2  -4 -11   10.00    1.78
  -2  -4 -11   11.11    2.02
  -3  -4 -11    3.55    1.52
  -3  -4 -11    3.48    1.42
  -3  -4 -11    3.30    1.44
   3   4  11    1.22    1.55
  -4  -4 -11    0.93    1.15
   4   4  11    0.07    1.15
   4   4  11    1.56    1.51
  -4  -4 -11    1.67    1.21
  -4  -4 -11    0.21    1.20
   5   4  11    8.66    2.12
  -5  -4 -11    5.24    1.73
  -5  -4 -11    9.84    1.76
  -5  -4 -11    9.67    2.12
   5   4  11    6.34    2.45
   6   4  11   -0.36    1.40
  -6  -4 -11    2.27    1.56
  -6  -4 -11   -1.30    1.28
  -6  -4 -11    0.52    1.16
   6   4  11    0.55    2.03
  -7  -4 -11    2.06    1.58
   7   4  11    2.71    1.67
  -7  -4 -11    1.15    1.30
   7   4  11    1.14    2.29
   8   4  11    0.26    1.73
  -8  -4 -11   -0.24    1.37
   8   4  11   -0.62    2.24
  -8  -4 -11    1.35    1.46
  -4   5  11    5.01    1.59
   0  -5 -11    1.56    1.24
  -1  -5 -11    0.24    1.12
  -1  -5 -11    0.04    0.96
  -2  -5 -11    1.37    1.66
  -2  -5 -11   -0.44    1.21
  -2  -5 -11    0.52    1.19
   2   5  11   -1.50    1.46
  -3  -5 -11    7.63    1.71
  -3  -5 -11   12.40    2.39
   3   5  11    5.70    2.13
  -3  -5 -11   10.12    1.95
  -4  -5 -11    1.62    1.58
  -4  -5 -11   -0.47    1.05
   4   5  11    0.64    1.97
  -4  -5 -11   -0.51    1.19
   4   5  11    0.31    1.32
  -5  -5 -11    2.43    1.37
   5   5  11    1.17    1.52
   5   5  11    2.11    2.15
  -5  -5 -11    0.83    1.51
  -5  -5 -11    1.38    1.54
  -6  -5 -11    0.46    1.66
  -6  -5 -11   -0.23    1.24
   6   5  11   -0.67    1.44
   6   5  11    1.15    2.03
  -6  -5 -11   -0.14    1.20
  -7  -5 -11    5.18    1.84
   7   5  11    7.61    3.18
   7   5  11    6.69    2.21
  -7  -5 -11    6.60    1.80
  -2  -6 -11   14.52    2.12
  -2  -6 -11    9.06    1.99
   2   6  11   15.75    3.04
   3   6  11   -0.21    1.71
  -3  -6 -11   -0.23    1.10
  -3  -6 -11   -1.74    1.20
  -4  -6 -11    1.73    1.34
  -4  -6 -11    2.45    1.53
   4   6  11    2.88    2.17
   4   6  11    4.63    1.94
  -5  -6 -11   -1.72    1.35
   5   6  11   -0.18    2.09
  -5  -6 -11    1.77    1.61
   5   6  11   -0.19    1.29
  -6  -6 -11    1.82    1.64
   6   6  11    0.76    2.19
   6   6  11    1.35    1.72
  -6  -6 -11    1.62    1.52
  -3  -7 -11    1.99    1.64
   3   7  11    1.87    2.16
  -4  -7 -11    5.04    1.91
   4   7  11    9.01    3.02
  -4  -7 -11    8.76    2.21
   4   7  11    4.51    2.05
   5   7  11    0.29    1.45
   5   7  11    2.23    2.47
  -5  -7 -11    3.05    1.90
  -5  -7 -11    1.97    1.76
   3   8  11    5.34    2.80
   2   7 -12    0.00    1.76
   2   7 -12    0.79    1.45
   2   7 -12    1.21    1.98
   1   7 -12    1.56    1.87
   1   7 -12    0.16    1.70
   0   7 -12    2.58    1.93
   0   7 -12    1.96    1.59
   0   7 -12    4.78    2.09
  -1   7 -12   -0.18    1.43
  -1   7 -12    1.88    1.90
  -1   7 -12    0.58    1.47
  -2   7 -12    4.52    1.72
  -2   7 -12    5.67    2.54
  -2   7 -12    0.85    1.84
  -3   7 -12    2.97    1.57
  -3   7 -12    0.87    2.12
  -3   7 -12    0.32    1.81
   4   6 -12    7.38    2.18
   4   6 -12    3.71    2.31
   3   6 -12    4.00    2.03
   3   6 -12    2.64    1.62
   3   6 -12    4.99    2.21
   2   6 -12    0.65    1.64
   2   6 -12   -0.36    1.18
   2   6 -12    0.27    1.76
   1   6 -12    0.79    1.20
   1   6 -12    1.49    1.59
   1   6 -12    1.36    1.64
   0   6 -12    2.59    1.69
   0   6 -12    2.28    1.46
   0   6 -12    1.17    1.35
   0   6 -12    2.76    1.77
  -1   6 -12    0.55    1.66
  -1   6 -12    1.09    1.32
  -1   6 -12    0.80    1.38
  -1   6 -12    4.24    1.91
  -2   6 -12   12.01    2.69
  -2   6 -12   20.88    2.85
  -2   6 -12   16.35    2.91
  -2   6 -12   18.30    2.32
  -3   6 -12   12.88    1.89
  -3   6 -12   13.53    2.42
  -3   6 -12   17.00    3.04
  -4   6 -12    0.78    1.14
  -4   6 -12    0.91    1.81
  -5   6 -12    6.80    1.56
  -5   6 -12    7.77    2.56
   5   5 -12    3.16    1.78
   4   5 -12    2.15    1.48
   4   5 -12    4.09    2.23
   3   5 -12    8.58    2.10
   3   5 -12    3.13    1.88
   2   5 -12    0.81    1.09
   2   5 -12    0.78    1.30
   2   5 -12    0.05    1.51
   1   5 -12   -0.83    0.95
   1   5 -12    1.32    1.30
   1   5 -12    0.90    1.33
   1   5 -12    2.03    1.58
   0   5 -12    4.40    1.71
   0   5 -12    5.78    1.58
   0   5 -12    2.44    1.54
   0   5 -12    2.52    1.29
  -1   5 -12    6.19    1.53
  -1   5 -12    4.52    1.82
  -1   5 -12    5.86    1.91
  -1   5 -12    3.67    1.56
  -1   5 -12    2.92    1.36
  -2   5 -12    4.30    1.65
  -2   5 -12    3.69    1.48
  -2   5 -12    4.97    1.82
  -2   5 -12    2.88    1.41
  -3   5 -12    2.95    1.29
  -3   5 -12    2.46    1.52
  -3   5 -12    4.32    1.80
  -4   5 -12   19.88    3.20
  -4   5 -12   14.86    2.22
  -4   5 -12   15.75    1.85
  -5   5 -12   -0.45    0.94
  -5   5 -12    1.69    1.69
  -6   5 -12    2.96    1.28
  -6   5 -12    1.83    1.92
   5   4 -12    1.23    1.37
   5   4 -12   -1.36    1.93
   4   4 -12    3.62    1.55
   4   4 -12    4.24    2.13
   3   4 -12    1.48    1.24
   3   4 -12    0.10    1.59
   2   4 -12    7.07    1.77
   2   4 -12    3.74    1.39
   2   4 -12    6.91    2.10
   1   4 -12    3.23    1.43
   1   4 -12    4.69    1.44
   1   4 -12    4.40    1.49
   1   4 -12    7.56    1.97
   0   4 -12   17.35    2.48
   0   4 -12   15.90    2.11
   0   4 -12    9.34    1.80
   0   4 -12   17.02    2.45
   0   4 -12   16.28    2.53
  -1   4 -12    8.80    1.60
  -1   4 -12    8.77    2.10
  -1   4 -12    7.42    1.84
  -1   4 -12    6.41    1.65
  -2   4 -12    9.25    1.89
  -2   4 -12    6.71    2.00
  -2   4 -12   10.00    1.90
  -2   4 -12    9.81    1.65
  -3   4 -12    1.33    1.25
  -3   4 -12   -0.36    0.95
  -3   4 -12    0.94    1.53
  -3   4 -12    0.55    1.20
  -4   4 -12    4.86    1.53
  -4   4 -12    2.03    1.50
  -4   4 -12    6.18    1.30
  -5   4 -12    0.62    0.93
  -5   4 -12    1.69    1.38
  -5   4 -12    0.84    1.06
  -6   4 -12    1.38    1.72
  -6   4 -12    2.52    1.08
   6   3 -12    1.97    1.46
   5   3 -12    2.75    2.13
   5   3 -12    2.04    1.56
   4   3 -12    2.00    1.43
   4   3 -12    1.37    1.77
   3   3 -12    1.82    1.63
   3   3 -12    0.39    1.00
   2   3 -12   -0.29    0.78
   2   3 -12    2.07    1.38
   1   3 -12    9.20    1.84
   1   3 -12    8.64    1.67
   1   3 -12    4.43    1.34
   1   3 -12   11.06    2.08
   0   3 -12    2.31    1.18
   0   3 -12    0.22    0.98
   0   3 -12    0.39    1.36
   0   3 -12    0.73    1.07
  -1   3 -12    0.54    1.05
  -1   3 -12    0.01    0.97
  -1   3 -12    0.67    1.04
  -1   3 -12   -0.61    1.09
  -2   3 -12   63.37    4.09
  -2   3 -12   59.69    3.04
  -2   3 -12   62.23    3.68
  -2   3 -12   64.25    3.80
  -3   3 -12    0.90    0.98
  -3   3 -12   -0.54    0.94
  -3   3 -12    0.29    1.07
  -3   3 -12    1.08    1.23
   3  -3  12    0.94    1.89
   4  -3  12   25.40    4.01
  -4   3 -12   27.01    1.97
  -4   3 -12   22.48    2.54
  -4   3 -12   25.66    2.44
  -4   3 -12   24.59    3.09
  -5   3 -12   -0.05    1.03
  -5   3 -12    0.14    1.19
  -5   3 -12    1.20    0.92
  -5   3 -12   -0.28    1.27
   5  -3  12    1.54    2.29
   6  -3  12   -2.74    2.16
  -6   3 -12    4.20    1.88
  -6   3 -12    1.54    1.14
  -7   3 -12    2.20    1.81
   7  -3  12   -2.20    2.61
   6   2 -12   -0.41    1.29
   6   2 -12    2.68    2.41
  -6  -2  12   -0.11    1.38
  -5  -2  12    1.21    1.27
   5   2 -12    2.03    2.01
   5   2 -12    0.02    1.13
   4   2 -12    1.43    1.74
   4   2 -12   -0.17    0.90
   3   2 -12    2.11    1.67
   3   2 -12    0.63    0.89
   2   2 -12    3.00    1.32
   2   2 -12    3.30    1.51
   1   2 -12   33.46    2.67
   1   2 -12   27.98    2.66
   1   2 -12   33.81    2.78
   0   2 -12   32.15    2.83
   0   2 -12   32.93    2.93
   0   2 -12   36.63    2.92
   0   2 -12   38.85    2.72
  -1   2 -12   15.37    1.84
  -1   2 -12   11.93    2.04
  -1   2 -12   13.82    2.10
  -1   2 -12   14.73    2.08
   1  -2  12   13.68    2.80
   2  -2  12   49.83    4.55
  -2   2 -12   44.54    2.56
  -2   2 -12   49.60    3.38
  -2   2 -12   46.05    3.16
  -2   2 -12   53.26    3.75
  -3   2 -12    1.20    0.89
  -3   2 -12    1.51    1.16
  -3   2 -12    1.15    1.10
  -3   2 -12    1.69    1.34
   3  -2  12    1.42    1.61
  -4   2 -12    0.24    1.03
  -4   2 -12    0.88    0.95
   4  -2  12    1.99    1.97
  -4   2 -12    0.70    1.24
  -4   2 -12    0.17    1.17
  -5   2 -12   -0.30    0.98
  -5   2 -12    0.16    1.35
  -5   2 -12    0.29    0.85
  -5   2 -12   -0.05    1.14
   5  -2  12    0.54    1.83
   6  -2  12    0.47    2.12
  -6   2 -12   -0.13    1.01
  -6   2 -12    0.99    1.32
  -6   2 -12    0.58    1.52
  -7   2 -12    1.34    1.63
   7  -2  12   -1.01    2.47
   6   1 -12   -0.74    1.18
  -6  -1  12   -0.05    1.26
   6   1 -12    1.77    2.38
  -5  -1  12    6.33    1.74
   5   1 -12    7.18    2.78
   5   1 -12    7.74    2.06
   4   1 -12   -0.17    1.77
   4   1 -12   -0.54    0.95
   3   1 -12   -0.06    1.43
   3   1 -12    1.32    1.13
   2   1 -12   55.91    3.59
   1   1 -12    2.99    1.24
   1   1 -12    5.96    1.56
   1   1 -12    5.97    1.41
   0   1 -12    1.30    1.13
   0   1 -12    1.76    1.15
   0   1 -12    0.95    1.34
   0  -1  12    3.03    1.76
   0   1 -12    2.20    1.06
  -1   1 -12   23.05    2.48
  -1   1 -12   18.66    2.25
  -1   1 -12   26.74    2.22
  -1   1 -12   19.28    2.32
   1  -1  12   25.87    3.28
   2  -1  12    6.96    2.12
  -2   1 -12    4.94    1.20
  -2   1 -12    5.62    1.47
  -2   1 -12    7.09    1.81
  -2   1 -12    5.57    1.56
  -3   1 -12    6.34    1.18
  -3   1 -12    4.60    1.51
  -3   1 -12    4.73    1.52
   3  -1  12    1.67    1.71
  -3   1 -12    6.07    1.74
  -4   1 -12    2.11    1.25
  -4   1 -12    2.17    0.96
  -4   1 -12    0.83    1.11
   4  -1  12    2.36    1.80
  -4   1 -12    4.14    1.67
  -5   1 -12    7.73    1.12
  -5   1 -12    4.83    1.46
  -5   1 -12    2.18    1.73
   5  -1  12    2.41    2.13
  -5   1 -12    5.52    1.37
  -6   1 -12   19.54    2.62
  -6   1 -12   22.87    2.18
   6  -1  12   17.78    3.59
  -6   1 -12   22.35    3.37
  -7   1 -12    2.79    2.12
   7  -1  12   10.12    3.25
  -7   1 -12    4.91    1.45
  -7   1 -12    6.75    1.93
  -8   1 -12    4.38    2.02
  -8   1 -12    3.03    2.34
   8  -1  12    0.68    2.49
   6   0 -12   -0.39    1.25
   6   0 -12    0.69    2.22
  -6   0  12   -1.81    1.21
   5   0 -12    0.03    2.00
  -5   0  12    0.14    1.18
   5   0 -12    1.72    1.28
   4   0 -12    0.12    1.62
   4   0 -12    0.30    1.01
  -4   0  12    1.66    1.19
   3   0 -12    2.23    1.19
   2   0 -12   34.91    2.94
   1   0 -12   15.76    2.06
   1   0 -12   14.08    2.04
   0   0 -12   65.54    3.45
   0   0  12   71.88    4.47
   0   0 -12   70.41    3.88
   0   0 -12   72.23    3.98
   0   0 -12   66.58    4.09
  -1   0 -12   25.99    2.73
  -1   0 -12   26.15    2.68
   1   0  12   29.19    3.25
  -1   0 -12   24.27    2.55
  -1   0 -12   27.24    2.33
  -2   0 -12    4.80    1.19
  -2   0 -12    3.52    1.34
  -2   0 -12    4.54    1.53
  -2   0 -12    5.14    1.63
   2   0  12    2.85    1.63
   3   0  12   12.17    2.55
  -3   0 -12   11.67    2.27
  -3   0 -12    9.82    1.92
  -3   0 -12   12.42    1.57
  -3   0 -12   13.35    2.03
  -4   0 -12   16.06    1.56
  -4   0 -12   15.52    2.05
  -4   0 -12   13.95    2.22
   4   0  12   12.35    2.68
  -4   0 -12   11.21    2.45
  -5   0 -12    0.13    1.12
  -5   0 -12    1.96    0.91
  -5   0 -12    1.00    1.19
   5   0  12    0.76    1.77
  -5   0 -12    1.23    1.51
   6   0  12    1.29    1.84
  -6   0 -12    2.44    2.06
  -6   0 -12    5.11    1.65
  -6   0 -12    2.39    1.25
  -7   0 -12    0.32    1.31
  -7   0 -12   -2.71    1.56
  -7   0 -12    1.40    1.22
   7   0  12   -1.01    1.75
   8   0  12    0.53    2.71
  -8   0 -12    1.94    1.62
  -8   0 -12   -1.15    1.90
   6  -1 -12    0.02    2.22
   6  -1 -12   -0.42    1.31
  -6   1  12    2.74    1.49
   5  -1 -12    5.63    1.83
  -5   1  12    2.58    1.41
   5  -1 -12    2.31    2.16
  -4   1  12    1.44    1.25
   4  -1 -12    1.35    1.11
   3  -1 -12    2.26    1.23
   2  -1 -12    7.86    1.74
   1  -1 -12    2.25    1.30
   1  -1 -12    2.51    1.31
   0  -1 -12   69.65    4.26
   0  -1 -12   69.28    3.99
   0  -1 -12   68.26    3.84
   0  -1 -12   68.32    3.59
   0   1  12   65.27    4.23
  -1  -1 -12   80.17    4.44
   1   1  12   82.52    4.86
  -1  -1 -12   91.19    4.43
  -1  -1 -12   84.62    3.91
  -2  -1 -12    2.42    1.11
   2   1  12    4.46    1.79
  -2  -1 -12    0.96    1.22
  -2  -1 -12    4.23    1.43
  -2  -1 -12    2.83    1.52
  -3  -1 -12    0.23    0.96
   3   1  12   -0.89    1.17
  -3  -1 -12   -0.20    1.03
  -3  -1 -12   -0.18    0.86
  -3  -1 -12   -0.31    1.15
   4   1  12    5.15    2.05
  -4  -1 -12    7.40    1.98
  -4  -1 -12    6.71    1.74
  -4  -1 -12    8.76    1.81
  -4  -1 -12    8.00    1.39
  -5  -1 -12    3.80    1.77
  -5  -1 -12    3.35    1.38
  -5  -1 -12    2.32    1.37
   5   1  12   -0.11    1.62
  -5  -1 -12    2.50    1.11
   6   1  12   -0.15    1.91
  -6  -1 -12    1.24    1.30
  -6  -1 -12   -0.14    0.93
  -6  -1 -12    1.20    1.80
  -6  -1 -12    1.04    1.15
  -7  -1 -12    1.89    1.26
   7   1  12   -2.31    1.46
  -7  -1 -12    0.42    1.83
   7   1  12    0.46    2.32
  -7  -1 -12    5.31    1.83
  -8  -1 -12    7.41    2.99
   8   1  12   11.44    3.01
   8   1  12   10.43    3.49
  -8  -1 -12   12.96    2.67
  -5   2  12    3.06    1.40
   4  -2 -12    1.35    1.22
  -4   2  12    0.20    1.17
   3  -2 -12    4.35    1.46
   2  -2 -12   -0.36    1.06
   1  -2 -12    2.49    1.22
   0  -2 -12   73.44    4.06
   0  -2 -12   68.91    3.67
  -1  -2 -12   52.43    3.72
  -1  -2 -12   44.30    2.96
   1   2  12   48.14    3.94
  -1  -2 -12   42.74    3.47
  -1  -2 -12   45.89    3.22
  -2  -2 -12    6.12    1.42
   2   2  12    7.22    2.14
  -2  -2 -12   10.75    1.98
  -2  -2 -12   13.24    2.25
  -2  -2 -12   11.68    2.25
   3   2  12   10.26    2.38
  -3  -2 -12    5.02    1.61
  -3  -2 -12    4.91    1.55
  -3  -2 -12    5.36    1.89
  -3  -2 -12    6.49    1.37
  -4  -2 -12    1.82    1.72
  -4  -2 -12    1.18    0.99
  -4  -2 -12    2.08    1.36
   4   2  12    3.20    1.98
  -4  -2 -12    1.13    1.15
  -5  -2 -12    3.96    1.58
   5   2  12    4.16    2.12
  -5  -2 -12    2.83    1.91
  -5  -2 -12    3.18    1.51
  -5  -2 -12    5.88    1.30
  -6  -2 -12   15.28    3.34
   6   2  12   10.46    2.96
   6   2  12   11.55    2.67
  -6  -2 -12   14.55    1.71
  -6  -2 -12   14.72    2.20
  -6  -2 -12   13.39    2.42
  -7  -2 -12   -0.83    1.01
   7   2  12   -0.35    2.20
   7   2  12    0.73    1.58
  -7  -2 -12    2.12    2.19
  -8  -2 -12   -1.68    1.31
   8   2  12    4.02    2.10
  -8  -2 -12    3.80    2.86
   8   2  12    0.48    2.68
  -5   3  12    1.97    1.61
  -4   3  12    0.09    1.13
   3  -3 -12    0.98    1.24
   2  -3 -12    0.23    1.05
   1  -3 -12    6.24    1.60
   0  -3 -12    1.05    1.15
   0  -3 -12   -0.01    1.16
  -1  -3 -12   70.93    3.79
  -1  -3 -12   67.46    4.34
   1   3  12   67.81    4.53
  -1  -3 -12   74.21    4.46
  -1  -3 -12   72.04    4.09
  -2  -3 -12   12.71    2.13
  -2  -3 -12   13.10    2.43
  -2  -3 -12    9.12    1.76
  -2  -3 -12    8.68    2.03
   2   3  12   11.56    2.42
  -3  -3 -12    0.33    1.32
  -3  -3 -12    0.33    1.10
   3   3  12    0.32    1.45
  -3  -3 -12    0.19    1.40
  -3  -3 -12   -0.46    0.89
   4   3  12   -0.79    1.51
  -4  -3 -12    1.43    1.37
  -4  -3 -12   -0.61    0.94
  -4  -3 -12    0.93    1.22
  -4  -3 -12   -0.74    1.35
  -5  -3 -12    0.78    1.68
  -5  -3 -12    2.34    1.33
   5   3  12    6.98    2.62
  -5  -3 -12    3.08    1.36
  -5  -3 -12    0.92    1.53
  -6  -3 -12    0.25    1.40
  -6  -3 -12    1.51    2.23
   6   3  12    0.94    2.15
  -6  -3 -12   -0.66    1.11
   6   3  12   -0.36    1.43
  -6  -3 -12    2.39    1.35
   7   3  12   -0.14    2.28
   7   3  12   -0.98    1.42
  -7  -3 -12    0.27    1.28
  -7  -3 -12   -0.31    1.21
  -7  -3 -12    0.46    2.25
   8   3  12    1.59    2.90
  -8  -3 -12    3.12    1.71
   8   3  12    0.81    1.87
  -4   4  12    0.53    1.34
   1  -4 -12    0.59    1.14
   0  -4 -12    4.10    1.55
  -1  -4 -12    1.83    1.29
  -1  -4 -12    4.08    1.50
  -2  -4 -12    7.56    1.84
   2   4  12    3.73    1.83
  -2  -4 -12    9.07    1.76
  -2  -4 -12    4.03    1.74
   3   4  12    2.45    1.73
  -3  -4 -12    0.00    1.28
  -3  -4 -12    0.59    1.20
  -3  -4 -12    1.04    1.33
  -4  -4 -12    1.83    1.34
   4   4  12    4.19    2.16
  -4  -4 -12    5.76    1.77
  -4  -4 -12    0.09    1.18
   5   4  12   -0.43    1.65
  -5  -4 -12    0.85    1.18
  -5  -4 -12    1.71    1.63
   5   4  12    0.21    1.45
  -5  -4 -12    1.17    1.31
  -6  -4 -12    6.98    2.02
  -6  -4 -12    7.06    1.73
   6   4  12    5.89    2.64
  -6  -4 -12    4.82    1.92
   6   4  12    4.84    1.95
   7   4  12   -0.64    2.31
   7   4  12    4.49    2.17
  -7  -4 -12    3.45    1.58
  -7  -4 -12    2.34    1.71
  -1  -5 -12    0.90    1.43
  -1  -5 -12    1.54    1.36
   2   5  12    1.67    1.92
  -2  -5 -12    1.09    1.48
  -2  -5 -12    2.58    1.45
  -3  -5 -12    5.39    1.75
   3   5  12    4.86    2.18
  -3  -5 -12    5.00    1.99
  -3  -5 -12    5.23    1.67
  -4  -5 -12    2.40    1.44
   4   5  12   -1.45    1.41
  -4  -5 -12   -0.61    1.55
  -4  -5 -12    0.42    1.37
   5   5  12    1.67    1.76
  -5  -5 -12   -1.17    1.13
  -5  -5 -12    1.16    1.70
  -5  -5 -12   -0.44    1.27
   5   5  12   -0.31    1.77
   6   5  12    0.68    1.77
  -6  -5 -12    3.40    1.67
  -6  -5 -12    3.25    1.59
   6   5  12    2.98    2.42
  -7  -5 -12   18.81    2.58
   7   5  12   16.77    3.34
   7   5  12   20.06    4.41
  -7  -5 -12   10.44    2.57
  -2  -6 -12    3.71    1.60
  -2  -6 -12    0.55    1.19
   3   6  12    0.95    1.99
  -3  -6 -12    0.63    1.50
  -3  -6 -12    2.10    1.53
  -4  -6 -12    0.73    1.41
   4   6  12   -0.24    1.81
  -4  -6 -12   -0.13    1.26
   5   6  12    1.37    1.64
  -5  -6 -12    1.70    1.52
   5   6  12   -2.29    2.24
  -5  -6 -12   -0.08    1.55
   6   6  12    2.29    2.84
   6   6  12   -0.78    1.50
  -6  -6 -12   -0.83    1.49
  -6  -6 -12    2.87    1.74
   3   7  12   -1.60    1.99
  -3  -7 -12    0.27    1.65
  -4  -7 -12    1.46    1.78
  -4  -7 -12    0.67    1.75
   4   7  12    0.38    2.34
   0   7 -13   -1.03    1.55
   0   7 -13    3.98    2.02
   0   7 -13    0.84    1.69
  -1   7 -13    1.85    1.83
  -1   7 -13    2.46    1.87
  -1   7 -13    3.30    2.15
   3   6 -13    2.17    1.54
   3   6 -13    4.44    2.37
   2   6 -13    1.66    1.84
   2   6 -13   -0.65    1.17
   2   6 -13    2.63    2.01
   1   6 -13    1.21    1.74
   1   6 -13    3.51    2.00
   1   6 -13    0.03    1.27
   0   6 -13    0.41    1.58
   0   6 -13    1.16    1.45
   0   6 -13    1.29    1.76
   0   6 -13    1.75    1.45
  -1   6 -13    4.45    2.04
  -1   6 -13    2.84    1.55
  -2   6 -13   -2.88    1.61
  -2   6 -13   -0.45    1.46
  -2   6 -13   -0.73    1.37
  -3   6 -13    1.74    1.48
  -3   6 -13    0.87    1.71
  -4   6 -13    4.11    1.57
  -4   6 -13    1.60    1.86
   4   5 -13   11.10    2.36
   4   5 -13   16.72    3.50
   3   5 -13    8.19    2.35
   3   5 -13    7.73    2.01
   2   5 -13   -0.75    1.39
   2   5 -13    3.49    2.01
   2   5 -13    0.85    1.35
   1   5 -13    1.67    1.95
   1   5 -13   -1.84    1.19
   1   5 -13   -0.40    1.17
   0   5 -13   -1.05    1.07
   0   5 -13   -0.44    1.29
   0   5 -13   -0.01    1.13
  -1   5 -13    1.40    1.37
  -1   5 -13    0.01    1.07
  -1   5 -13    1.41    1.51
  -1   5 -13    1.86    1.78
  -2   5 -13    6.14    1.78
  -2   5 -13    4.87    1.92
  -2   5 -13    5.26    1.64
  -2   5 -13    6.04    1.99
  -3   5 -13   -0.70    1.09
[truncated: 41,508 more chars]
