# Supplementary material for: Crystal structure of 2-(2,4-diphenyl-3-aza­bicyclo­[3.3.1]nonan-9-yl­idene)aceto­nitrile
Source: Acta Crystallogr E Crystallogr Commun. 2015 Sep 26;71(Pt 10):o792–3. doi: 10.1107/S2056989015017740 (PMC4647352; doi:10.1107/S2056989015017740)
Supplement: Supplementary file 2 [file e-71-0o792-Isup2.hkl]

data_I                                                                          
_shelx_title ' kp-25_0m  P-1          R = 0.04'                                 
_shelx_refln_list_code          4                                               
_shelx_F_calc_maximum      126.93                                               
_exptl_crystal_F_000       336.00                                               
_reflns_d_resolution_high  0.7775                                               
                                                                                
loop_                                                                           
 _space_group_symop_operation_xyz                                               
 'x, y, z'                                                                      
 '-x, -y, -z'                                                                   
                                                                                
_cell_length_a     7.9672                                                       
_cell_length_b     8.3129                                                       
_cell_length_c    13.6069                                                       
_cell_angle_alpha  89.607                                                       
_cell_angle_beta   81.886                                                       
_cell_angle_gamma  84.469                                                       
                                                                                
_shelx_F_squared_multiplier     1.000                                           
                                                                                
loop_                                                                           
 _refln_index_h                                                                 
 _refln_index_k                                                                 
 _refln_index_l                                                                 
 _refln_F_squared_calc                                                          
 _refln_F_squared_meas                                                          
 _refln_F_squared_sigma                                                         
 _refln_observed_status                                                         
   2   0   0         19.99         19.64         1.03 o                         
   3   0   0          0.40          0.10         0.52 o                         
   4   0   0        179.69        183.03         2.49 o                         
   5   0   0         26.79         32.83         1.05 o                         
   6   0   0         34.58         32.93         2.49 o                         
   7   0   0         15.07         12.14         2.77 o                         
   8   0   0         40.96         46.76         2.30 o                         
   9   0   0          0.89          0.37         1.07 o                         
  10   0   0          4.79          6.27         4.12 o                         
  -9   1   0          1.38          0.19         1.10 o                         
  -8   1   0         19.08         17.97         2.32 o                         
  -7   1   0         47.43         46.04         1.85 o                         
  -6   1   0          0.21          0.23         0.50 o                         
  -5   1   0         83.48         99.97         1.77 o                         
  -4   1   0          0.05         -0.05         0.22 o                         
  -3   1   0         57.27         53.99         1.17 o                         
  -2   1   0         10.91         10.14         0.29 o                         
  -1   1   0        271.04        239.26         3.64 o                         
   0   1   0       1110.59       1051.44        15.05 o                         
   1   1   0        392.07        372.64         4.11 o                         
   2   1   0        787.19        755.42         9.24 o                         
   3   1   0        208.82        208.74         2.58 o                         
   4   1   0        100.77        104.14         1.69 o                         
   5   1   0         41.55         49.81         1.22 o                         
   6   1   0         26.00         23.73         1.13 o                         
   7   1   0          1.62          1.07         0.62 o                         
   8   1   0          6.49          6.68         1.03 o                         
   9   1   0          2.04          2.53         1.01 o                         
  10   1   0          0.23         -0.91         1.84 o                         
  -9   2   0          0.02          1.93         2.28 o                         
  -8   2   0          0.19          0.40         0.92 o                         
  -7   2   0         71.49         74.83         3.42 o                         
  -6   2   0         11.07         10.04         1.01 o                         
  -5   2   0          2.55          2.91         0.57 o                         
  -4   2   0          1.18          1.23         0.41 o                         
  -3   2   0          2.49          1.58         0.27 o                         
  -2   2   0        100.51         98.30         1.48 o                         
  -1   2   0          4.43          3.82         0.25 o                         
   0   2   0       7317.14       6627.08        87.27 o                         
   1   2   0        827.90        818.00         8.90 o                         
   2   2   0       1912.32       1954.15        16.35 o                         
   3   2   0        250.60        235.36         2.86 o                         
   4   2   0         54.59         58.45         1.15 o                         
   5   2   0         48.85         47.68         1.98 o                         
   6   2   0         37.77         41.74         1.58 o                         
   7   2   0          0.15         -0.15         0.59 o                         
   8   2   0          1.33          0.83         0.75 o                         
   9   2   0          3.84          4.62         1.15 o                         
  10   2   0          0.65          2.76         2.02 o                         
  -9   3   0          0.43         -1.89         2.00 o                         
  -8   3   0          0.00          0.61         1.02 o                         
  -7   3   0          0.30          1.27         0.85 o                         
  -6   3   0         85.65         85.02         4.62 o                         
  -5   3   0          0.11         -0.06         0.54 o                         
  -4   3   0          1.68          1.71         0.51 o                         
  -3   3   0          4.81          4.74         0.51 o                         
  -2   3   0        379.38        361.06         3.70 o                         
  -1   3   0         66.23         67.38         1.10 o                         
   0   3   0        350.94        325.93         3.65 o                         
   1   3   0        328.21        323.71         3.69 o                         
   2   3   0       1918.21       1966.48        18.61 o                         
   3   3   0         44.62         49.09         1.43 o                         
   4   3   0          1.68          1.26         0.43 o                         
   5   3   0         22.03         16.53         2.65 o                         
   6   3   0          8.70          8.22         0.73 o                         
   7   3   0         72.24         74.88         2.56 o                         
   8   3   0          3.76          2.94         0.99 o                         
   9   3   0          2.05          2.73         1.08 o                         
  -8   4   0          4.05          5.79         1.44 o                         
  -7   4   0         12.45         15.14         3.09 o                         
  -6   4   0          3.73          3.32         0.97 o                         
  -5   4   0         13.52         13.33         0.95 o                         
  -4   4   0          0.09         -0.02         0.40 o                         
  -3   4   0         10.68          8.61         0.62 o                         
  -2   4   0          8.29          8.43         0.69 o                         
  -1   4   0          0.07         -0.07         0.29 o                         
   0   4   0         20.86         22.92         0.82 o                         
   1   4   0        324.46        331.56         3.30 o                         
   2   4   0        330.56        326.04         3.66 o                         
   3   4   0         32.44         35.44         1.73 o                         
   4   4   0         19.04         19.97         1.39 o                         
   5   4   0          3.95          4.21         0.62 o                         
   6   4   0         83.51         75.85         4.93 o                         
   7   4   0          6.10          4.39         0.97 o                         
   8   4   0          8.39          8.08         1.04 o                         
   9   4   0          3.06          5.52         1.56 o                         
  -8   5   0         23.12         31.97         3.68 o                         
  -7   5   0         10.45         14.56         1.28 o                         
  -6   5   0          0.41          0.59         0.70 o                         
  -5   5   0         11.03          9.68         1.66 o                         
  -4   5   0         33.76         30.06         1.37 o                         
  -3   5   0          1.22          0.84         0.51 o                         
  -2   5   0         43.52         43.81         1.29 o                         
  -1   5   0          8.98          8.61         0.74 o                         
   0   5   0          1.30          1.78         0.45 o                         
   1   5   0         99.78        105.55         1.62 o                         
   2   5   0          3.96          3.91         0.46 o                         
   3   5   0         71.23         69.22         1.72 o                         
   4   5   0          7.32          6.78         0.80 o                         
   5   5   0          0.71          1.70         0.58 o                         
   6   5   0          0.47          0.11         0.54 o                         
   7   5   0          0.26          0.25         0.64 o                         
   8   5   0          0.07          0.12         0.79 o                         
   9   5   0          2.42          2.91         1.45 o                         
  -7   6   0         15.37         21.90         1.96 o                         
  -6   6   0          0.01          0.75         0.84 o                         
  -5   6   0         19.52         18.99         1.37 o                         
  -4   6   0         48.77         49.13         2.71 o                         
  -3   6   0         30.25         31.14         1.36 o                         
  -2   6   0         49.73         51.47         1.98 o                         
  -1   6   0          5.36          3.62         0.73 o                         
   0   6   0         54.71         55.12         1.74 o                         
   1   6   0         21.08         22.22         1.10 o                         
   2   6   0         34.22         35.44         1.33 o                         
   3   6   0         32.14         28.73         2.30 o                         
   4   6   0          0.27          0.69         0.58 o                         
   5   6   0         30.52         25.79         1.38 o                         
   6   6   0          0.82          1.77         0.76 o                         
   7   6   0          2.92          3.98         0.90 o                         
   8   6   0          1.03          1.46         1.08 o                         
  -6   7   0          0.13          0.08         1.47 o                         
  -5   7   0          1.37          1.08         0.88 o                         
  -4   7   0         23.35         25.27         1.96 o                         
  -3   7   0        112.89        119.82         3.28 o                         
  -2   7   0         45.85         46.85         2.94 o                         
  -1   7   0          0.07         -0.61         0.61 o                         
   0   7   0          3.77          4.06         0.87 o                         
   1   7   0          3.08          2.72         1.07 o                         
   2   7   0         56.35         56.49         3.74 o                         
   3   7   0          5.12          4.36         0.79 o                         
   4   7   0          4.67          3.32         0.78 o                         
   5   7   0         18.01         10.80         1.30 o                         
   6   7   0          0.11          0.68         0.80 o                         
   7   7   0          2.11          0.20         0.85 o                         
   8   7   0          1.19         -0.25         1.14 o                         
  -5   8   0          0.66         -0.03         1.15 o                         
  -4   8   0          0.04          0.10         0.93 o                         
  -3   8   0          7.70          4.87         1.19 o                         
  -2   8   0         74.24         71.49         2.47 o                         
  -1   8   0         14.82         18.79         1.47 o                         
   0   8   0          0.35          1.09         1.00 o                         
   1   8   0          0.19         -0.26         1.17 o                         
   2   8   0          3.51         -0.18         1.57 o                         
   3   8   0          0.78          0.19         1.94 o                         
   4   8   0         26.02         22.43         1.70 o                         
   5   8   0         15.67         15.71         1.59 o                         
   6   8   0          0.42          1.54         1.03 o                         
   7   8   0          0.15          0.91         1.10 o                         
  -4   9   0          9.15          6.12         1.98 o                         
  -3   9   0         10.30          9.55         1.64 o                         
  -2   9   0         21.62         23.66         3.86 o                         
  -1   9   0          2.95          3.11         1.43 o                         
   0   9   0          1.94          0.22         2.71 o                         
   1   9   0          0.30         -0.48         1.59 o                         
   2   9   0         12.16         15.95         2.70 o                         
   3   9   0          2.40          3.93         2.43 o                         
   4   9   0          0.00          1.17         1.79 o                         
   5   9   0          2.49          4.96         1.67 o                         
   6   9   0          3.05          4.88         1.46 o                         
  -2  10   0          2.05          5.55         2.08 o                         
  -1  10   0          2.26          4.32         1.68 o                         
   0  10   0          2.15          6.50         2.37 o                         
   1  10   0          0.24          0.19         1.94 o                         
   2  10   0          1.70          4.76         2.22 o                         
   3  10   0          0.03          3.75         2.20 o                         
   4  10   0          1.72         -0.39         2.07 o                         
  -4 -10   1          0.09         -0.38         2.05 o                         
  -3 -10   1          0.31          3.93         2.22 o                         
  -2 -10   1          0.00          1.45         2.11 o                         
  -1 -10   1          1.49          3.73         2.23 o                         
   0 -10   1          1.19         -0.54         2.55 o                         
   1 -10   1          2.54          2.86         1.49 o                         
   2 -10   1          0.06          2.27         1.97 o                         
  -6  -9   1          2.04          3.67         1.38 o                         
  -5  -9   1          5.74          6.30         1.67 o                         
  -4  -9   1          6.35          5.74         2.10 o                         
  -3  -9   1          2.88          2.91         1.68 o                         
  -2  -9   1          2.23          1.81         1.84 o                         
  -1  -9   1          0.07          1.81         1.70 o                         
   0  -9   1         19.28         23.02         2.81 o                         
   1  -9   1         32.26         36.37         2.59 o                         
   2  -9   1          7.97          6.29         1.27 o                         
   3  -9   1         25.80         29.58         2.24 o                         
   4  -9   1          1.99          2.80         1.66 o                         
  -7  -8   1          0.78          2.41         1.27 o                         
  -6  -8   1          8.41         11.73         1.38 o                         
  -5  -8   1         13.85         13.43         1.55 o                         
  -4  -8   1          0.66          2.05         0.96 o                         
  -3  -8   1          0.00          0.79         1.34 o                         
  -2  -8   1          1.09          1.48         1.67 o                         
  -1  -8   1         14.86         18.50         2.91 o                         
   0  -8   1          0.00         -0.87         0.90 o                         
   1  -8   1          9.76         11.26         1.30 o                         
   2  -8   1         32.31         32.35         1.82 o                         
   3  -8   1          3.70          4.88         1.18 o                         
   4  -8   1         14.97         18.02         3.09 o                         
   5  -8   1          9.59          6.19         2.07 o                         
  -8  -7   1          0.53          1.57         1.22 o                         
  -7  -7   1          2.17          2.18         1.01 o                         
  -6  -7   1          6.49          5.43         1.02 o                         
  -5  -7   1          0.00          0.05         0.68 o                         
  -4  -7   1          9.72         10.56         1.06 o                         
  -3  -7   1         35.31         33.13         3.54 o                         
  -2  -7   1          3.62          3.98         1.05 o                         
  -1  -7   1          0.40          1.45         0.92 o                         
   0  -7   1          2.68          2.60         1.03 o                         
   1  -7   1          5.38          5.37         0.89 o                         
   2  -7   1         26.31         25.28         1.63 o                         
   3  -7   1          6.63          4.46         0.91 o                         
   4  -7   1          0.36         -0.37         0.75 o                         
   5  -7   1          6.07          4.63         1.05 o                         
   6  -7   1          0.02         -0.99         1.13 o                         
   7  -7   1          0.34         -1.40         1.68 o                         
  -8  -6   1          1.08          2.44         1.16 o                         
  -7  -6   1          0.89          1.06         0.79 o                         
  -6  -6   1          0.25          0.51         0.67 o                         
  -5  -6   1          1.54          1.24         0.65 o                         
  -4  -6   1         46.02         42.89         1.62 o                         
  -3  -6   1        259.15        270.58         4.26 o                         
  -2  -6   1          9.40         11.94         1.02 o                         
  -1  -6   1          4.49          5.34         0.79 o                         
   0  -6   1         22.53         20.70         1.44 o                         
   1  -6   1          3.10          2.38         0.65 o                         
   2  -6   1          9.68         10.56         1.00 o                         
   3  -6   1        354.05        364.92         4.96 o                         
   4  -6   1        102.90        107.10         3.12 o                         
   5  -6   1         54.44         57.51         2.01 o                         
   6  -6   1          1.96          2.34         0.86 o                         
   7  -6   1          0.25          0.22         1.24 o                         
  -9  -5   1          4.91          2.54         1.33 o                         
  -8  -5   1          0.97          1.78         0.94 o                         
  -7  -5   1          0.64          0.88         0.67 o                         
  -6  -5   1         36.99         35.23         1.53 o                         
  -5  -5   1          0.55          0.40         0.53 o                         
  -4  -5   1        129.36        132.60         2.69 o                         
  -3  -5   1          1.97          1.98         0.53 o                         
  -2  -5   1         72.84         68.73         1.33 o                         
  -1  -5   1          1.74          1.88         0.36 o                         
   0  -5   1         38.03         41.91         1.46 o                         
   1  -5   1         74.02         73.72         2.47 o                         
   2  -5   1         65.79         66.32         1.56 o                         
   3  -5   1          0.07          1.01         0.48 o                         
   4  -5   1         51.91         48.30         1.45 o                         
   5  -5   1         18.12         17.14         1.10 o                         
   6  -5   1          1.79          1.67         0.69 o                         
   7  -5   1          7.56          8.22         1.42 o                         
   8  -5   1          0.94         -1.71         1.71 o                         
  -9  -4   1          2.65          2.27         1.14 o                         
  -8  -4   1          0.04         -0.11         0.72 o                         
  -7  -4   1         20.13         14.61         1.42 o                         
  -6  -4   1          0.00          0.19         0.50 o                         
  -5  -4   1          0.09          0.32         0.44 o                         
  -4  -4   1         63.61         58.97         1.53 o                         
  -3  -4   1        210.42        210.31         3.08 o                         
  -2  -4   1        240.67        241.45         2.95 o                         
  -1  -4   1         85.80         74.79         1.21 o                         
   0  -4   1        168.25        165.31         2.80 o                         
   1  -4   1        112.49        115.98         1.85 o                         
   2  -4   1         35.07         42.49         1.10 o                         
   3  -4   1         26.71         25.60         1.01 o                         
   4  -4   1          0.55          0.90         0.40 o                         
   5  -4   1          1.86          1.33         0.75 o                         
   6  -4   1          6.84          7.44         1.46 o                         
   7  -4   1          1.24          1.54         0.96 o                         
   8  -4   1          2.74          3.59         1.26 o                         
   9  -4   1          4.89          4.16         2.50 o                         
  -9  -3   1         11.37         10.07         1.57 o                         
  -8  -3   1          5.65          5.25         0.87 o                         
  -7  -3   1         18.20         17.33         1.30 o                         
  -6  -3   1        126.06        128.46         2.65 o                         
  -5  -3   1         33.16         31.99         1.13 o                         
  -4  -3   1          2.26          2.27         0.41 o                         
  -3  -3   1          6.96          6.81         0.48 o                         
  -2  -3   1         20.25         20.82         0.68 o                         
  -1  -3   1        123.67        121.80         1.82 o                         
   0  -3   1        375.80        352.47         3.89 o                         
   1  -3   1          9.94         10.89         0.61 o                         
   2  -3   1         19.76         14.82         0.54 o                         
   3  -3   1          9.75         13.43         0.65 o                         
   4  -3   1         23.35         24.05         1.05 o                         
   5  -3   1         60.89         56.78         1.97 o                         
   6  -3   1         58.36         62.38         3.01 o                         
   7  -3   1          2.67          1.22         0.89 o                         
   8  -3   1          1.81          0.51         0.96 o                         
   9  -3   1          2.68          5.03         2.59 o                         
 -10  -2   1          0.00         -1.70         2.04 o                         
  -9  -2   1          1.14          0.75         1.03 o                         
  -8  -2   1          0.26          1.02         0.62 o                         
  -7  -2   1          0.83          0.46         0.68 o                         
  -6  -2   1          0.14          0.63         0.40 o                         
  -5  -2   1         12.54         11.36         0.67 o                         
  -4  -2   1        215.91        227.05         4.19 o                         
  -3  -2   1          1.89          2.07         0.33 o                         
  -2  -2   1       1044.14       1028.92         9.05 o                         
  -1  -2   1       3098.34       2948.13        30.24 o                         
   0  -2   1        258.46        248.28         3.18 o                         
   1  -2   1          1.44          1.09         0.21 o                         
   2  -2   1         33.53         36.65         0.77 o                         
   3  -2   1       3807.14       3980.22        33.86 o                         
   4  -2   1          9.76         10.78         0.56 o                         
   5  -2   1         42.38         48.80         0.96 o                         
   6  -2   1          0.54          0.38         0.52 o                         
   7  -2   1         13.00         13.16         1.16 o                         
   8  -2   1          7.97          7.92         2.08 o                         
   9  -2   1          2.96          2.99         1.17 o                         
 -10  -1   1          0.03         -0.54         2.20 o                         
  -9  -1   1          0.01          0.87         0.93 o                         
  -8  -1   1         19.94         18.92         1.55 o                         
  -7  -1   1         15.62         16.89         1.71 o                         
  -6  -1   1          0.87          0.07         0.47 o                         
  -5  -1   1         20.80         18.11         1.20 o                         
  -4  -1   1        283.09        285.87         3.58 o                         
  -3  -1   1          1.28          0.65         0.25 o                         
  -2  -1   1          0.01          0.16         0.27 o                         
  -1  -1   1        901.40        898.38         9.29 o                         
   0  -1   1       1038.49        950.82        10.95 o                         
   1  -1   1       1869.73       1756.25        20.72 o                         
   2  -1   1         57.56         65.19         1.39 o                         
   3  -1   1        601.44        657.16         9.41 o                         
   4  -1   1        118.90        126.27         2.48 o                         
   5  -1   1         37.82         43.30         1.83 o                         
   6  -1   1         35.34         39.05         2.50 o                         
   7  -1   1         79.19         75.59         2.08 o                         
   8  -1   1         58.03         52.57         2.24 o                         
   9  -1   1          0.34          0.55         0.96 o                         
  -9   0   1          9.48          6.58         1.54 o                         
  -8   0   1          1.54          0.81         1.16 o                         
  -7   0   1         50.33         45.81         2.23 o                         
  -6   0   1         65.87         70.07         2.48 o                         
  -5   0   1         17.90         17.59         2.40 o                         
  -4   0   1        658.32        715.97         8.26 o                         
  -3   0   1         17.59         19.05         0.64 o                         
  -2   0   1        488.71        453.65         5.87 o                         
  -1   0   1        405.71        394.75         4.80 o                         
   0   0   1         19.58         16.27         0.68 o                         
   2   0   1        133.40        127.49        12.44 o                         
   3   0   1       1709.63       1746.61        34.70 o                         
   4   0   1          0.27         -0.01         0.47 o                         
   5   0   1          3.44          2.96         0.74 o                         
   6   0   1          0.16          0.53         0.62 o                         
   7   0   1          8.32          7.35         1.66 o                         
   8   0   1         36.63         31.91         1.73 o                         
   9   0   1          0.86          1.32         0.90 o                         
  10   0   1          1.09          0.46         3.55 o                         
  -9   1   1          1.34          3.70         1.41 o                         
  -8   1   1          1.12          0.49         1.24 o                         
  -7   1   1         32.33         29.98         1.66 o                         
  -6   1   1         20.30         21.08         2.88 o                         
  -5   1   1        139.68        133.50         2.84 o                         
  -4   1   1        212.15        217.74         2.63 o                         
  -3   1   1          0.71          0.60         0.29 o                         
  -2   1   1        426.75        409.33         5.44 o                         
  -1   1   1        208.05        180.07         2.63 o                         
   0   1   1         47.36         46.73         1.55 o                         
   1   1   1      10721.26       9567.79        94.96 o                         
   2   1   1        168.63        157.60         2.09 o                         
   3   1   1          8.84          9.35         1.18 o                         
   4   1   1          2.99          2.96         0.56 o                         
   5   1   1        322.91        349.14         4.17 o                         
   6   1   1         24.82         28.34         3.17 o                         
   7   1   1         11.40          9.58         1.01 o                         
   8   1   1         21.75         21.21         1.40 o                         
   9   1   1         12.41         11.18         1.65 o                         
  10   1   1          0.00          3.85         2.21 o                         
  -9   2   1          0.33         -2.00         2.00 o                         
  -8   2   1          3.32          2.88         1.32 o                         
  -7   2   1          7.42          6.52         1.61 o                         
  -6   2   1          1.11          1.43         1.06 o                         
  -5   2   1         35.18         37.96         1.51 o                         
  -4   2   1          9.33          5.58         0.52 o                         
  -3   2   1          6.50          6.39         1.09 o                         
  -2   2   1         47.97         50.45         0.94 o                         
  -1   2   1          4.59          4.05         0.31 o                         
   0   2   1         14.56         17.28         0.52 o                         
   1   2   1       2063.66       2066.39        25.07 o                         
   2   2   1       1115.85       1120.36        14.35 o                         
   3   2   1        864.32        874.83         8.81 o                         
   4   2   1         38.69         36.90         1.46 o                         
   5   2   1         14.53         13.19         1.17 o                         
   6   2   1          0.30          0.13         0.44 o                         
   7   2   1          1.86          1.02         0.65 o                         
   8   2   1          0.09         -0.26         0.65 o                         
   9   2   1          8.59         10.07         1.73 o                         
  10   2   1          1.15          1.09         1.85 o                         
  -9   3   1         14.94         30.02        13.72 o                         
  -8   3   1          2.86          3.52         1.24 o                         
  -7   3   1          0.81          1.47         0.99 o                         
  -6   3   1          2.93          3.38         0.91 o                         
  -5   3   1        120.56        127.85         2.33 o                         
  -4   3   1        103.49         93.61         1.86 o                         
  -3   3   1          4.99          5.07         0.61 o                         
  -2   3   1         53.07         47.77         1.70 o                         
  -1   3   1         10.02         10.21         0.47 o                         
   0   3   1          2.51          2.68         0.56 o                         
   1   3   1        296.06        280.85         3.29 o                         
   2   3   1         32.12         38.49         1.30 o                         
   3   3   1        303.16        330.25         5.27 o                         
   4   3   1          9.58         11.47         0.69 o                         
   5   3   1         53.52         63.83         2.29 o                         
   6   3   1        109.59        110.84         2.33 o                         
   7   3   1          1.05          0.81         0.54 o                         
   8   3   1          1.27          0.87         0.81 o                         
   9   3   1          0.50          2.05         1.03 o                         
  10   3   1          0.16         -0.25         2.26 o                         
  -8   4   1          4.94          7.65         2.33 o                         
  -7   4   1          0.11          1.73         0.91 o                         
  -6   4   1         61.24         60.58         3.91 o                         
  -5   4   1         99.74        101.33         3.01 o                         
  -4   4   1        450.50        460.01         6.19 o                         
  -3   4   1         53.21         51.32         1.70 o                         
  -2   4   1         37.26         34.80         1.04 o                         
  -1   4   1          6.63          7.70         0.50 o                         
   0   4   1         19.47         19.39         0.77 o                         
   1   4   1          0.04          0.24         0.24 o                         
   2   4   1        656.21        680.44         6.60 o                         
   3   4   1         31.62         28.83         1.05 o                         
   4   4   1          0.65          0.04         0.38 o                         
   5   4   1          7.96          6.56         0.97 o                         
   6   4   1         30.49         29.52         1.31 o                         
   7   4   1          4.20          2.86         0.68 o                         
   8   4   1          6.35          7.24         0.98 o                         
   9   4   1          0.98         -1.13         1.63 o                         
  -8   5   1          1.28          1.80         1.24 o                         
  -7   5   1          9.11          7.91         1.14 o                         
  -6   5   1          2.29          1.45         0.75 o                         
  -5   5   1          0.33          0.77         0.70 o                         
  -4   5   1        366.16        381.56        11.04 o                         
  -3   5   1         29.68         27.64         1.47 o                         
  -2   5   1          9.71          9.19         0.84 o                         
  -1   5   1         31.79         30.79         2.22 o                         
   0   5   1        128.01        130.25         1.99 o                         
   1   5   1         13.16         14.39         0.65 o                         
   2   5   1          9.45          8.49         0.63 o                         
   3   5   1         13.23         10.15         0.79 o                         
   4   5   1        164.82        172.88         3.01 o                         
   5   5   1         11.87         14.78         1.17 o                         
   6   5   1         25.50         27.53         1.39 o                         
   7   5   1          2.03          1.68         0.79 o                         
   8   5   1         11.55         11.10         1.36 o                         
   9   5   1          0.72          0.39         1.07 o                         
  -7   6   1         21.07         27.69         2.22 o                         
  -6   6   1          1.59          1.08         0.91 o                         
  -5   6   1          7.92          7.40         2.02 o                         
  -4   6   1        193.63        211.18         4.01 o                         
  -3   6   1         68.30         61.38         4.70 o                         
  -2   6   1         20.15         19.97         1.09 o                         
  -1   6   1         10.35         10.76         0.94 o                         
   0   6   1         31.07         31.68         2.95 o                         
   1   6   1          5.84          6.42         0.66 o                         
   2   6   1         14.37         15.32         0.97 o                         
   3   6   1         20.22         23.13         1.19 o                         
   4   6   1         20.54         19.42         1.17 o                         
   5   6   1          1.21          0.78         0.63 o                         
   6   6   1          3.80          2.34         0.78 o                         
   7   6   1          6.23          5.61         0.96 o                         
   8   6   1         15.33         17.04         1.69 o                         
  -6   7   1          5.86          4.77         1.33 o                         
  -5   7   1          0.35          0.20         0.85 o                         
  -4   7   1         68.23         71.80         3.31 o                         
  -3   7   1         75.32         78.46         2.40 o                         
  -2   7   1          1.64          0.94         0.76 o                         
  -1   7   1         79.60         85.43         2.40 o                         
   0   7   1         18.31         19.70         1.70 o                         
   1   7   1         11.69         13.70         1.46 o                         
   2   7   1          6.47          9.60         2.48 o                         
   3   7   1         32.00         29.95         1.44 o                         
   4   7   1          1.03          0.52         0.63 o                         
   5   7   1          2.26          2.88         0.91 o                         
   6   7   1         19.53         18.63         1.44 o                         
   7   7   1          0.02          0.11         0.84 o                         
   8   7   1          0.16          0.28         1.17 o                         
  -5   8   1          2.11          2.84         1.37 o                         
  -4   8   1          0.01          0.73         1.09 o                         
  -3   8   1         25.19         26.90         2.22 o                         
  -2   8   1        150.02        171.11         4.27 o                         
  -1   8   1          1.33          2.71         0.95 o                         
   0   8   1          0.00          0.17         0.98 o                         
   1   8   1          0.14          0.95         1.32 o                         
   2   8   1          2.50          3.53         1.62 o                         
   3   8   1          0.06          1.62         1.36 o                         
   4   8   1          1.06          0.67         0.89 o                         
   5   8   1          8.86          6.89         1.44 o                         
   6   8   1         10.93         11.65         1.32 o                         
   7   8   1          2.90          4.81         1.52 o                         
  -4   9   1          2.80          1.59         1.68 o                         
  -3   9   1          0.81          0.61         1.27 o                         
  -2   9   1          0.87          0.16         1.51 o                         
  -1   9   1         51.32         49.83         2.99 o                         
   0   9   1         16.40         15.19         2.64 o                         
   1   9   1          1.53          2.99         2.18 o                         
   2   9   1          1.54          3.52         1.80 o                         
   3   9   1          5.84          8.46         2.19 o                         
   4   9   1          2.16          5.56         2.18 o                         
   5   9   1          0.06          1.30         1.79 o                         
   6   9   1          1.80          0.84         1.34 o                         
  -2  10   1          8.53          9.73         2.26 o                         
  -1  10   1         12.15         11.20         3.98 o                         
   0  10   1          6.81         10.95         2.77 o                         
   1  10   1          0.97          0.99         1.82 o                         
   2  10   1          0.01          3.63         2.31 o                         
   3  10   1          0.19          1.87         1.86 o                         
   4  10   1          0.03         -0.43         3.09 o                         
  -4 -10   2          1.41          0.45         3.08 o                         
  -3 -10   2          0.84          0.99         1.99 o                         
  -2 -10   2          0.62          1.12         1.93 o                         
  -1 -10   2          0.52         -0.95         1.83 o                         
   0 -10   2          1.06          1.65         2.04 o                         
   1 -10   2          9.94          7.79         1.93 o                         
   2 -10   2          1.67          2.47         1.62 o                         
  -5  -9   2          0.57          0.58         2.09 o                         
  -4  -9   2          0.39          0.21         1.73 o                         
  -3  -9   2          2.44          2.96         1.87 o                         
  -2  -9   2          3.19          0.55         3.58 o                         
  -1  -9   2          0.03         -1.50         1.53 o                         
   0  -9   2          0.83          1.71         1.33 o                         
   1  -9   2          2.02          1.58         1.31 o                         
   2  -9   2          1.98          1.45         1.08 o                         
   3  -9   2          0.99          1.70         1.28 o                         
   4  -9   2          0.04         -0.19         1.47 o                         
  -7  -8   2          0.30         -0.74         1.15 o                         
  -6  -8   2          1.95          2.33         1.13 o                         
  -5  -8   2          0.15          0.36         0.98 o                         
  -4  -8   2          8.40          8.66         1.31 o                         
  -3  -8   2          5.42          7.50         3.02 o                         
  -2  -8   2          0.96          1.29         1.41 o                         
  -1  -8   2         12.49         14.77         2.28 o                         
   0  -8   2         10.57          9.01         1.52 o                         
   1  -8   2         46.51         43.13         2.00 o                         
   2  -8   2         32.35         32.35         1.80 o                         
   3  -8   2         21.45         22.28         1.61 o                         
   4  -8   2          6.77          5.49         1.38 o                         
   5  -8   2          1.77          2.10         1.43 o                         
  -8  -7   2          0.10         -1.41         2.22 o                         
  -7  -7   2          0.63          0.25         0.91 o                         
  -6  -7   2          3.44          3.68         1.01 o                         
  -5  -7   2         33.86         40.45         1.83 o                         
  -4  -7   2         24.16         20.78         1.35 o                         
  -3  -7   2         13.23         11.30         1.19 o                         
  -2  -7   2         39.11         42.37         3.13 o                         
  -1  -7   2          0.01         -0.66         0.82 o                         
   0  -7   2          0.08         -0.33         0.57 o                         
   1  -7   2          2.27          1.89         0.78 o                         
   2  -7   2          6.89          6.52         0.97 o                         
   3  -7   2         52.22         47.97         2.60 o                         
   4  -7   2          2.99          2.66         1.40 o                         
   5  -7   2          8.99          7.66         1.10 o                         
   6  -7   2          0.49          0.45         1.16 o                         
   7  -7   2         11.10         13.72         3.40 o                         
  -8  -6   2          0.00         -0.96         1.09 o                         
  -7  -6   2          6.21          5.70         1.04 o                         
  -6  -6   2          1.02          0.47         0.70 o                         
  -5  -6   2         38.34         39.56         1.68 o                         
  -4  -6   2        105.49         97.64         2.35 o                         
  -3  -6   2         21.45         17.58         1.10 o                         
  -2  -6   2          7.78          7.51         0.77 o                         
  -1  -6   2          6.23          5.56         0.70 o                         
   0  -6   2          0.51          0.59         0.57 o                         
   1  -6   2          3.28          3.95         0.70 o                         
   2  -6   2          5.29          4.38         0.74 o                         
   3  -6   2         13.91         16.40         1.10 o                         
   4  -6   2         30.23         27.52         1.68 o                         
   5  -6   2          0.55          1.32         0.74 o                         
   6  -6   2          3.14          5.41         0.98 o                         
   7  -6   2          1.88          1.62         1.17 o                         
  -9  -5   2          0.10         -0.57         1.10 o                         
  -8  -5   2          0.07         -0.05         0.80 o                         
  -7  -5   2          0.20          0.13         0.72 o                         
  -6  -5   2          4.17          4.82         0.80 o                         
  -5  -5   2         13.29         13.42         1.35 o                         
  -4  -5   2         18.58         16.72         1.05 o                         
  -3  -5   2        624.52        657.33         7.55 o                         
  -2  -5   2        423.03        432.47         4.39 o                         
  -1  -5   2         72.36         66.74         1.69 o                         
   0  -5   2         58.14         53.90         1.37 o                         
   1  -5   2          2.07          2.27         0.52 o                         
   2  -5   2          1.71          1.92         0.63 o                         
   3  -5   2         18.06         17.19         0.90 o                         
   4  -5   2          0.69          1.35         0.53 o                         
   5  -5   2         66.34         62.99         2.35 o                         
   6  -5   2          1.76          1.02         0.90 o                         
   7  -5   2          0.60          1.05         1.09 o                         
   8  -5   2         11.21         11.75         2.65 o                         
  -9  -4   2          2.76          6.39         1.45 o                         
  -8  -4   2          4.07          3.55         0.91 o                         
  -7  -4   2         14.03         13.88         1.18 o                         
  -6  -4   2          8.32          8.85         0.99 o                         
  -5  -4   2         29.48         28.91         1.88 o                         
  -4  -4   2        110.94        113.75         2.23 o                         
  -3  -4   2        313.59        306.96         4.08 o                         
  -2  -4   2        322.69        323.98         3.71 o                         
  -1  -4   2        882.69        811.79         6.98 o                         
   0  -4   2         12.52         12.62         0.79 o                         
   1  -4   2        116.72        116.74         2.15 o                         
   2  -4   2        170.90        190.44         2.70 o                         
   3  -4   2         92.66         98.51         1.76 o                         
   4  -4   2          0.42          0.48         0.48 o                         
   5  -4   2          0.21         -0.58         0.62 o                         
   6  -4   2         29.67         24.98         1.61 o                         
   7  -4   2          2.83          1.50         0.98 o                         
   8  -4   2         10.73          8.99         1.67 o                         
   9  -4   2          0.10          0.80         2.21 o                         
  -9  -3   2          7.90         10.57         1.54 o                         
  -8  -3   2          2.11          1.14         0.75 o                         
  -7  -3   2          1.17          1.02         0.63 o                         
  -6  -3   2         20.01         20.62         1.09 o                         
  -5  -3   2         71.13         70.38         1.70 o                         
  -4  -3   2         13.96         13.94         0.78 o                         
  -3  -3   2        131.77        135.88         2.00 o                         
  -2  -3   2        112.69        106.55         1.62 o                         
  -1  -3   2       1156.49       1107.36         9.01 o                         
   0  -3   2        115.03        105.28         1.63 o                         
   1  -3   2         96.38         92.82         1.45 o                         
   2  -3   2        248.80        287.28         3.03 o                         
   3  -3   2        110.99        116.83         1.88 o                         
   4  -3   2        196.75        206.65         2.83 o                         
   5  -3   2         14.49         14.46         1.06 o                         
   6  -3   2          2.79          2.99         0.84 o                         
   7  -3   2          0.28          0.29         0.73 o                         
   8  -3   2          8.92          7.68         2.57 o                         
   9  -3   2          0.09          0.64         2.09 o                         
  -9  -2   2         11.24         11.21         1.42 o                         
  -8  -2   2          7.65          5.61         0.96 o                         
  -7  -2   2          0.37          0.84         0.52 o                         
  -6  -2   2         14.54         12.24         0.84 o                         
  -5  -2   2         65.10         69.06         1.55 o                         
  -4  -2   2          5.09          5.31         0.50 o                         
  -3  -2   2          1.49          1.82         0.36 o                         
  -2  -2   2        149.56        140.02         1.95 o                         
  -1  -2   2      16110.82      14409.63       169.31 o                         
   0  -2   2         90.93         94.02         1.57 o                         
   1  -2   2        149.74        162.57         2.24 o                         
   2  -2   2        260.39        265.16         8.23 o                         
   3  -2   2          0.35          0.25         0.25 o                         
   4  -2   2        226.62        237.14         3.10 o                         
   5  -2   2         73.70         67.82         2.71 o                         
   6  -2   2         12.29          6.80         1.67 o                         
   7  -2   2          8.47          8.55         0.85 o                         
   8  -2   2          7.55          4.44         0.94 o                         
   9  -2   2          0.16          1.14         1.42 o                         
  -9  -1   2          1.84          2.92         1.08 o                         
  -8  -1   2          2.56          2.37         0.69 o                         
  -7  -1   2         30.76         33.31         1.30 o                         
  -6  -1   2          0.37          0.26         0.39 o                         
  -5  -1   2          7.52          7.65         0.54 o                         
  -4  -1   2          2.00          2.00         0.35 o                         
  -3  -1   2          2.88          2.96         0.34 o                         
  -2  -1   2        405.09        372.22         3.61 o                         
  -1  -1   2       4870.73       4392.89        58.43 o                         
   0  -1   2        589.20        581.63         7.76 o                         
   1  -1   2       5668.79       5180.32        43.40 o                         
   2  -1   2        105.12        106.72         2.19 o                         
   3  -1   2        120.64        125.09         2.42 o                         
   4  -1   2       1381.39       1566.34        15.99 o                         
   5  -1   2         39.32         36.90         1.54 o                         
   6  -1   2          6.44          6.88         0.98 o                         
   7  -1   2         29.53         28.11         2.14 o                         
   8  -1   2         14.51         12.42         1.91 o                         
   9  -1   2          0.05          1.11         1.85 o                         
  10  -1   2          1.17          1.49         2.73 o                         
  -9   0   2          0.14         -0.80         2.96 o                         
  -8   0   2          1.91          1.16         0.86 o                         
  -7   0   2         10.06          9.22         2.15 o                         
  -6   0   2         21.71         19.30         1.97 o                         
  -5   0   2          0.12          0.35         0.44 o                         
  -4   0   2         54.31         45.99         1.23 o                         
  -3   0   2         97.48         92.66         1.39 o                         
  -2   0   2          2.43          2.38         0.42 o                         
  -1   0   2       7074.33       6307.58        72.24 o                         
   0   0   2       1863.64       1663.35        23.29 o                         
   1   0   2         39.72         34.53         1.16 o                         
   2   0   2        170.72        149.10         3.35 o                         
   3   0   2          0.01         -0.36         0.36 o                         
   4   0   2        156.89        156.12         3.95 o                         
   5   0   2         26.00         24.05         1.52 o                         
   6   0   2         15.02         15.09         1.86 o                         
   7   0   2          0.81          0.35         1.09 o                         
   8   0   2         28.98         25.99         3.14 o                         
   9   0   2          4.27          2.53         0.81 o                         
  10   0   2          1.28         -0.09         2.63 o                         
  -9   1   2          0.02          0.58         2.94 o                         
  -8   1   2         26.58         31.40         2.39 o                         
  -7   1   2         31.07         29.24         1.98 o                         
  -6   1   2        143.16        135.06         3.26 o                         
  -5   1   2          0.49          0.25         0.50 o                         
  -4   1   2          0.00          0.05         0.33 o                         
  -3   1   2         41.15         35.50         0.84 o                         
  -2   1   2        213.18        216.47         3.44 o                         
  -1   1   2        538.93        506.66         6.58 o                         
   0   1   2        938.57        892.94        12.97 o                         
   1   1   2       1642.71       1594.61        16.23 o                         
   2   1   2        165.13        169.88         2.48 o                         
   3   1   2         83.10         78.81         2.07 o                         
   4   1   2          9.89          6.00         1.67 o                         
   5   1   2         15.29         17.03         1.46 o                         
   6   1   2        150.31        159.05         2.93 o                         
   7   1   2          1.90          1.48         0.53 o                         
   8   1   2         22.35         26.68         1.42 o                         
   9   1   2          1.08          1.47         0.79 o                         
  10   1   2          0.31          0.34         1.99 o                         
  -9   2   2          2.14          3.19         2.45 o                         
  -8   2   2          2.77          1.63         2.14 o                         
  -7   2   2         20.00         18.37         1.85 o                         
  -6   2   2        262.91        270.65         4.48 o                         
  -5   2   2          7.64          7.14         0.74 o                         
  -4   2   2         22.48         23.45         1.45 o                         
  -3   2   2          0.48          1.30         0.38 o                         
  -2   2   2          1.48          0.96         0.47 o                         
  -1   2   2        557.01        567.59         5.81 o                         
   0   2   2       1505.98       1490.39        18.06 o                         
   1   2   2       1262.01       1286.80        51.95 o                         
   2   2   2         66.94         66.20         1.05 o                         
   3   2   2         83.99         86.32         1.73 o                         
   4   2   2          4.82          5.45         0.58 o                         
   5   2   2         86.78         81.62         1.98 o                         
   6   2   2         47.18         45.33         1.80 o                         
   7   2   2          2.06          1.07         0.59 o                         
   8   2   2          8.72          8.10         1.04 o                         
   9   2   2          2.46          1.69         0.89 o                         
  10   2   2          0.04          1.69         1.92 o                         
  -9   3   2          0.27          1.13         2.31 o                         
  -8   3   2         12.53         17.90         1.97 o                         
  -7   3   2          3.04          2.59         0.74 o                         
  -6   3   2          9.90         10.51         1.37 o                         
  -5   3   2         13.80         15.16         0.96 o                         
  -4   3   2         68.26         69.96         1.74 o                         
  -3   3   2         27.66         28.74         0.90 o                         
  -2   3   2          0.00         -0.07         0.25 o                         
  -1   3   2        191.34        200.82         2.38 o                         
   0   3   2         90.03         88.60         1.94 o                         
   1   3   2        147.39        149.70         2.34 o                         
   2   3   2        544.82        542.71         9.75 o                         
   3   3   2         10.25          9.31         0.60 o                         
   4   3   2        192.07        218.43         3.06 o                         
   5   3   2          2.03          1.37         0.43 o                         
   6   3   2          9.52          9.95         0.74 o                         
   7   3   2         72.85         71.72         2.52 o                         
   8   3   2         25.65         30.79         3.06 o                         
   9   3   2          0.68          1.18         0.91 o                         
  10   3   2          1.19          4.16         2.74 o                         
  -8   4   2          1.54          2.68         1.24 o                         
  -7   4   2          1.21          2.71         0.87 o                         
  -6   4   2         34.27         32.46         1.53 o                         
  -5   4   2         32.38         31.35         1.43 o                         
  -4   4   2        214.75        209.40         4.66 o                         
  -3   4   2         69.44         65.80         1.52 o                         
  -2   4   2          0.61          0.17         0.35 o                         
  -1   4   2        488.88        541.57         6.00 o                         
   0   4   2        128.06        145.54         1.98 o                         
   1   4   2         35.20         32.86         0.81 o                         
   2   4   2        288.90        293.10         3.37 o                         
   3   4   2         49.13         43.55         1.25 o                         
   4   4   2         32.89         34.89         2.48 o                         
   5   4   2          0.05          0.62         0.50 o                         
   6   4   2         53.92         58.49         2.20 o                         
   7   4   2         52.89         51.97         1.69 o                         
   8   4   2         11.37         11.93         1.46 o                         
   9   4   2          3.92          2.36         1.31 o                         
  -8   5   2         58.79         73.30         3.20 o                         
  -7   5   2          3.65          2.67         0.97 o                         
  -6   5   2          3.93          5.13         0.99 o                         
  -5   5   2         34.77         33.02         1.77 o                         
  -4   5   2        157.67        165.99         3.34 o                         
  -3   5   2         96.38         91.19         2.25 o                         
  -2   5   2          8.52          7.75         0.72 o                         
  -1   5   2         53.11         52.91         1.75 o                         
   0   5   2         29.38         31.07         0.97 o                         
   1   5   2         79.42         88.30         1.47 o                         
   2   5   2         22.58         19.10         1.14 o                         
   3   5   2          4.09          3.41         0.60 o                         
   4   5   2         19.27         17.06         1.03 o                         
   5   5   2          0.62          0.43         0.56 o                         
   6   5   2          2.61          2.46         0.83 o                         
   7   5   2          1.07          1.47         0.76 o                         
   8   5   2          9.09         13.10         1.34 o                         
   9   5   2          4.74          8.56         2.97 o                         
  -7   6   2          0.92          1.18         1.27 o                         
  -6   6   2          4.58          2.17         1.05 o                         
  -5   6   2          5.28          5.40         1.06 o                         
  -4   6   2          0.27          0.92         0.77 o                         
  -3   6   2         29.61         29.79         1.53 o                         
  -2   6   2          1.40          1.48         0.62 o                         
  -1   6   2         25.34         23.49         3.06 o                         
   0   6   2         14.28         12.64         1.03 o                         
   1   6   2        122.46        132.36         2.29 o                         
   2   6   2          8.45          8.14         0.96 o                         
   3   6   2         82.21         82.38         2.97 o                         
   4   6   2         42.46         43.68         2.68 o                         
   5   6   2         26.20         21.51         1.52 o                         
   6   6   2          4.82          4.27         0.85 o                         
   7   6   2          3.04          2.35         1.16 o                         
   8   6   2          4.73          3.78         1.29 o                         
  -6   7   2          1.79          1.73         1.30 o                         
  -5   7   2          5.83          3.47         1.11 o                         
  -4   7   2          7.74          8.47         1.19 o                         
  -3   7   2         28.62         24.99         2.40 o                         
  -2   7   2          0.12          1.83         0.89 o                         
  -1   7   2          1.54          2.48         0.77 o                         
   0   7   2          4.45          5.15         1.07 o                         
   1   7   2         28.93         33.72         8.15 o                         
   2   7   2         44.02         39.87         2.13 o                         
   3   7   2          2.67          3.04         0.79 o                         
   4   7   2          9.91          9.14         1.04 o                         
   5   7   2         23.58         18.45         1.35 o                         
   6   7   2          0.00         -0.34         0.82 o                         
   7   7   2          1.88          1.23         1.00 o                         
   8   7   2         10.28         11.71         2.41 o                         
  -5   8   2          2.86          2.34         1.41 o                         
  -4   8   2          1.04          1.31         1.04 o                         
  -3   8   2          0.97          3.24         1.16 o                         
  -2   8   2          0.67         -0.90         0.94 o                         
  -1   8   2         36.24         37.98         2.85 o                         
   0   8   2          4.09          5.01         1.25 o                         
   1   8   2         26.07         25.84         3.14 o                         
   2   8   2          3.96          5.59         2.58 o                         
   3   8   2          5.81          4.53         1.91 o                         
   4   8   2         13.65         16.23         2.13 o                         
   5   8   2          3.78          5.07         1.13 o                         
   6   8   2          1.22          1.77         1.01 o                         
   7   8   2          4.19          7.15         1.65 o                         
  -4   9   2          0.10         -1.20         1.59 o                         
  -3   9   2          1.98          0.94         1.69 o                         
  -2   9   2         35.14         38.32         3.08 o                         
  -1   9   2         30.53         37.26         2.91 o                         
   0   9   2          5.99          7.56         2.14 o                         
   1   9   2          2.08          2.52         1.93 o                         
   2   9   2          1.56          2.91         1.83 o                         
   3   9   2          1.42          2.85         1.98 o                         
   4   9   2          4.01          3.45         1.72 o                         
   5   9   2          0.19         -0.28         1.58 o                         
   6   9   2          5.69          5.88         1.74 o                         
  -2  10   2          7.82          8.88         2.65 o                         
  -1  10   2          0.09         -1.19         3.08 o                         
   0  10   2          0.77         -0.26         4.62 o                         
   1  10   2          4.08          3.64         2.03 o                         
   2  10   2          0.09          0.27         1.91 o                         
   3  10   2          0.13          4.00         3.21 o                         
   4  10   2          0.02         -1.10         2.59 o                         
  -3 -10   3          0.03          0.54         2.79 o                         
  -2 -10   3          1.50          1.99         1.92 o                         
  -1 -10   3          3.62          5.31         2.35 o                         
   0 -10   3          0.11         -1.69         1.69 o                         
   1 -10   3          1.29          3.45         1.68 o                         
   2 -10   3          0.20          0.26         1.53 o                         
  -5  -9   3          0.16          0.85         2.07 o                         
  -4  -9   3          1.55          2.12         1.96 o                         
  -3  -9   3          3.08          1.79         1.80 o                         
  -2  -9   3          0.02          1.69         1.70 o                         
  -1  -9   3         12.85          9.63         2.21 o                         
   0  -9   3          1.52          3.85         1.44 o                         
   1  -9   3         23.78         22.88         2.14 o                         
   2  -9   3          2.76          4.30         1.47 o                         
   3  -9   3          0.02         -0.32         1.83 o                         
   4  -9   3          0.35         -0.26         2.60 o                         
  -6  -8   3          0.01          0.93         1.08 o                         
  -5  -8   3          0.65          0.18         0.98 o                         
  -4  -8   3          4.44          4.87         1.14 o                         
  -3  -8   3          0.64          0.33         1.46 o                         
  -2  -8   3          8.63          9.98         2.69 o                         
  -1  -8   3         40.53         49.46         3.57 o                         
   0  -8   3          0.11          0.64         1.01 o                         
   1  -8   3          2.47          2.16         0.98 o                         
   2  -8   3         29.73         32.88         2.54 o                         
   3  -8   3          0.39          0.86         0.94 o                         
   4  -8   3          0.12         -0.48         0.96 o                         
   5  -8   3          0.10          0.56         1.32 o                         
  -7  -7   3          2.00          1.35         0.98 o                         
  -6  -7   3          0.01          0.04         0.79 o                         
  -5  -7   3          3.24          1.72         0.81 o                         
  -4  -7   3          3.58          1.32         0.84 o                         
  -3  -7   3          1.92          3.72         1.49 o                         
  -2  -7   3          0.03          0.23         0.96 o                         
  -1  -7   3          3.27          3.56         1.02 o                         
   0  -7   3         38.62         40.56         2.46 o                         
   1  -7   3         74.63         79.87         2.35 o                         
   2  -7   3         28.01         30.76         1.59 o                         
   3  -7   3          9.00          9.55         1.06 o                         
   4  -7   3         20.93         21.64         1.91 o                         
   5  -7   3          0.04         -0.49         0.83 o                         
   6  -7   3          0.00          0.41         1.16 o                         
  -8  -6   3          0.71         -0.48         1.09 o                         
  -7  -6   3          0.59         -0.23         0.76 o                         
  -6  -6   3          0.34          0.55         0.72 o                         
  -5  -6   3          0.01          0.32         0.62 o                         
  -4  -6   3          0.80          0.36         0.55 o                         
  -3  -6   3         85.91         82.47         3.16 o                         
  -2  -6   3         86.92         70.50         2.08 o                         
  -1  -6   3        107.88        109.84         2.26 o                         
   0  -6   3         23.27         22.78         1.29 o                         
   1  -6   3          5.98          7.16         0.85 o                         
   2  -6   3          6.84          7.32         0.88 o                         
   3  -6   3         20.08         20.73         1.21 o                         
   4  -6   3         13.84         12.08         0.96 o                         
   5  -6   3         57.60         56.38         1.92 o                         
   6  -6   3          0.04         -0.60         0.71 o                         
   7  -6   3          1.05          1.51         2.42 o                         
  -8  -5   3          1.14          0.75         0.91 o                         
  -7  -5   3         10.57         11.35         1.77 o                         
  -6  -5   3          0.01         -0.36         0.58 o                         
  -5  -5   3          0.60          0.83         0.56 o                         
  -4  -5   3         52.42         56.25         1.69 o                         
  -3  -5   3        377.59        349.06         4.74 o                         
  -2  -5   3        105.97        107.13         1.76 o                         
  -1  -5   3          3.69          2.96         0.43 o                         
   0  -5   3         22.02         20.61         1.04 o                         
   1  -5   3         25.95         26.39         1.16 o                         
   2  -5   3          6.35          6.59         0.81 o                         
   3  -5   3          1.04          0.98         0.50 o                         
   4  -5   3         41.00         38.29         1.27 o                         
   5  -5   3         69.02         64.19         2.80 o                         
   6  -5   3          0.72          0.11         0.78 o                         
   7  -5   3          2.56          1.64         1.10 o                         
   8  -5   3          1.97          2.11         2.10 o                         
  -9  -4   3          3.35          2.22         1.23 o                         
  -8  -4   3          0.78         -0.74         0.74 o                         
  -7  -4   3          4.53          5.42         0.93 o                         
  -6  -4   3          1.05          1.34         0.59 o                         
  -5  -4   3         25.56         23.46         1.18 o                         
  -4  -4   3          2.62          1.07         0.49 o                         
  -3  -4   3        194.07        194.67         3.04 o                         
  -2  -4   3        847.19        830.70         7.29 o                         
  -1  -4   3        386.12        368.11         3.67 o                         
   0  -4   3         84.44         85.53         1.46 o                         
   1  -4   3          0.48          0.67         0.49 o                         
   2  -4   3        451.13        433.49         5.52 o                         
   3  -4   3         19.85         23.04         0.87 o                         
   4  -4   3         12.67         14.86         1.20 o                         
   5  -4   3         30.62         34.23         1.44 o                         
   6  -4   3          1.57          0.97         0.86 o                         
   7  -4   3          8.08         12.19         2.40 o                         
   8  -4   3          2.22          1.44         1.12 o                         
   9  -4   3          0.44          3.37         3.46 o                         
  -9  -3   3          0.25          0.14         1.19 o                         
  -8  -3   3          5.20          3.89         1.76 o                         
  -7  -3   3          0.02          0.41         0.63 o                         
  -6  -3   3          0.47          0.04         0.51 o                         
  -5  -3   3          6.95          5.58         0.66 o                         
  -4  -3   3          2.47          1.81         0.45 o                         
  -3  -3   3        376.65        353.13         4.30 o                         
  -2  -3   3         72.15         81.58         1.44 o                         
  -1  -3   3        538.62        546.19         4.89 o                         
   0  -3   3        618.85        595.07         6.20 o                         
   1  -3   3         10.02         13.46         0.61 o                         
   2  -3   3        101.38        114.63         1.54 o                         
   3  -3   3         49.05         60.98         1.26 o                         
   4  -3   3        247.78        279.58         3.34 o                         
   5  -3   3         52.42         48.87         1.41 o                         
   6  -3   3          1.96          0.62         0.60 o                         
   7  -3   3         49.31         36.24         1.70 o                         
   8  -3   3          0.91         -0.04         0.84 o                         
   9  -3   3          0.91          1.08         1.07 o                         
  -9  -2   3          0.73          1.03         1.03 o                         
  -8  -2   3         21.03         20.90         1.39 o                         
  -7  -2   3         11.16         12.06         1.05 o                         
  -6  -2   3         36.41         39.23         1.46 o                         
  -5  -2   3          7.75          8.41         0.70 o                         
  -4  -2   3         55.13         56.23         1.36 o                         
  -3  -2   3        203.25        207.02         2.58 o                         
  -2  -2   3         18.34         14.42         0.75 o                         
  -1  -2   3       1121.50       1098.05        10.71 o                         
   0  -2   3       1986.70       1923.43        17.76 o                         
   1  -2   3          0.39          0.33         0.27 o                         
   2  -2   3       1207.02       1247.24        11.12 o                         
   3  -2   3        918.38        941.43        17.67 o                         
   4  -2   3        221.09        233.56         3.13 o                         
   5  -2   3          0.25          0.06         0.51 o                         
   6  -2   3          1.71          1.18         0.82 o                         
   7  -2   3         21.02         17.75         4.65 o                         
   8  -2   3          0.16         -1.60         1.60 o                         
   9  -2   3          0.16         -0.77         0.89 o                         
  -9  -1   3          5.74          5.25         1.22 o                         
  -8  -1   3          5.80          5.93         1.33 o                         
  -7  -1   3          9.59         10.22         1.89 o                         
  -6  -1   3         30.95         36.42         2.66 o                         
  -5  -1   3         51.32         53.12         1.47 o                         
  -4  -1   3          6.78          6.90         0.53 o                         
  -3  -1   3         49.39         44.18         1.02 o                         
  -2  -1   3         10.46         11.87         0.48 o                         
  -1  -1   3         15.06         13.56         0.60 o                         
   0  -1   3       2086.33       1943.79        20.69 o                         
   1  -1   3         67.37         69.19         1.09 o                         
   2  -1   3         33.80         35.21         1.04 o                         
   3  -1   3        421.18        467.72         4.95 o                         
   4  -1   3        255.93        266.59         3.71 o                         
   5  -1   3          4.72          5.50         0.75 o                         
   6  -1   3          7.46          5.52         0.81 o                         
   7  -1   3         26.83         23.80         2.04 o                         
   8  -1   3          0.78          1.98         1.80 o                         
   9  -1   3          8.05          9.66         2.31 o                         
  10  -1   3          0.04          1.24         2.58 o                         
  -9   0   3          0.35          0.80         1.14 o                         
  -8   0   3          1.03          0.73         0.65 o                         
  -7   0   3         16.82         15.37         1.48 o                         
  -6   0   3         61.22         55.97         1.57 o                         
  -5   0   3          8.35          8.89         0.66 o                         
  -4   0   3          0.44          0.46         0.31 o                         
  -3   0   3        261.31        266.92         3.25 o                         
  -2   0   3          0.00          0.22         0.23 o                         
  -1   0   3        681.64        697.32         8.91 o                         
   0   0   3        209.78        179.53         2.75 o                         
   1   0   3       1731.21       1614.58        16.99 o                         
   2   0   3        120.06        128.38         4.89 o                         
   3   0   3         83.44         88.32         1.87 o                         
   4   0   3          9.40          8.81         0.95 o                         
   5   0   3        107.67        107.68         4.93 o                         
   6   0   3         37.50         44.31         2.17 o                         
   7   0   3          0.00         -0.24         0.84 o                         
   8   0   3          0.32          0.64         1.42 o                         
   9   0   3         10.62          9.37         3.09 o                         
  10   0   3          0.72          2.17         2.57 o                         
  -9   1   3          5.48          6.94         1.46 o                         
  -8   1   3          2.06          1.80         0.83 o                         
  -7   1   3         81.67         85.01         2.15 o                         
  -6   1   3         22.38         20.71         1.71 o                         
  -5   1   3         63.76         61.77         1.62 o                         
  -4   1   3          6.93          9.28         0.62 o                         
  -3   1   3         14.54         13.57         0.88 o                         
  -2   1   3        135.42        140.22         2.16 o                         
  -1   1   3         13.61         14.89         0.75 o                         
   0   1   3         38.40         33.67         1.01 o                         
   1   1   3        785.62        769.90         8.27 o                         
   2   1   3        610.69        616.52         6.22 o                         
   3   1   3          0.04         -0.15         0.21 o                         
   4   1   3         85.98         84.76         2.46 o                         
   5   1   3        313.97        302.95         7.96 o                         
   6   1   3         42.77         41.08         2.22 o                         
   7   1   3         22.68         21.85         2.71 o                         
   8   1   3          5.12          4.74         0.92 o                         
   9   1   3          4.23          2.74         0.76 o                         
  10   1   3          0.18         -1.72         2.26 o                         
  -9   2   3          1.52          2.68         1.54 o                         
  -8   2   3          2.12          3.01         0.95 o                         
  -7   2   3          0.01          0.61         0.72 o                         
  -6   2   3          9.09          9.10         1.29 o                         
  -5   2   3          2.49          2.02         0.51 o                         
  -4   2   3         36.05         38.78         1.18 o                         
  -3   2   3         35.89         30.05         1.30 o                         
  -2   2   3         52.81         49.61         1.40 o                         
  -1   2   3         20.00         20.69         0.62 o                         
   0   2   3        765.74        778.36         7.76 o                         
   1   2   3        153.24        153.96         2.29 o                         
   2   2   3       1221.34       1241.35        11.80 o                         
   3   2   3        130.34        135.88         2.04 o                         
   4   2   3         13.49         16.44         0.82 o                         
   5   2   3         43.98         43.53         1.42 o                         
   6   2   3          0.86          0.59         0.90 o                         
   7   2   3         10.68          8.77         1.08 o                         
   8   2   3         20.61         20.72         1.93 o                         
   9   2   3          0.36          0.05         0.77 o                         
  10   2   3          0.92          2.42         2.68 o                         
  -8   3   3          0.42         -0.21         1.01 o                         
  -7   3   3          1.99          2.87         1.01 o                         
  -6   3   3          4.45          5.27         0.83 o                         
  -5   3   3       1662.66       1750.81        19.66 o                         
  -4   3   3         72.70         70.69         4.65 o                         
  -3   3   3        109.75        102.97         2.18 o                         
  -2   3   3         99.21         95.73         1.54 o                         
  -1   3   3        335.81        351.58         4.10 o                         
   0   3   3        113.88        115.60         1.59 o                         
   1   3   3        108.51        106.46         1.56 o                         
   2   3   3        192.05        197.52         2.64 o                         
   3   3   3        976.18       1020.91        15.07 o                         
   4   3   3         21.88         20.74         1.04 o                         
   5   3   3         37.96         39.92         2.37 o                         
   6   3   3          4.72          2.51         0.87 o                         
   7   3   3         13.77         12.02         1.14 o                         
   8   3   3          0.42         -0.03         0.66 o                         
   9   3   3          4.97          5.07         1.23 o                         
  10   3   3          0.16         -0.77         2.14 o                         
  -8   4   3          0.05         -0.67         1.11 o                         
  -7   4   3          1.73          2.27         0.94 o                         
  -6   4   3          1.42          1.01         0.80 o                         
  -5   4   3        185.45        190.71         3.70 o                         
  -4   4   3         25.26         23.84         1.30 o                         
  -3   4   3          2.77          1.36         0.53 o                         
  -2   4   3         35.43         35.53         1.12 o                         
  -1   4   3          7.19          6.95         0.74 o                         
   0   4   3        246.77        260.28         3.02 o                         
   1   4   3        180.93        178.69         2.13 o                         
   2   4   3         37.35         42.58         1.31 o                         
   3   4   3         64.96         70.55         1.83 o                         
   4   4   3         11.97         13.50         0.85 o                         
   5   4   3          0.02          0.23         0.46 o                         
   6   4   3          5.12          4.68         0.72 o                         
   7   4   3         29.19         32.06         1.40 o                         
   8   4   3         20.17         21.01         1.41 o                         
   9   4   3          0.69          2.56         2.26 o                         
  -8   5   3          0.38          2.27         1.58 o                         
  -7   5   3          2.50          2.07         1.50 o                         
  -6   5   3          0.62          1.24         0.87 o                         
  -5   5   3        201.24        223.37         4.29 o                         
  -4   5   3         62.57         64.36         2.09 o                         
  -3   5   3         38.84         38.03         1.56 o                         
  -2   5   3         52.95         55.36         1.51 o                         
  -1   5   3         28.38         32.90         1.86 o                         
   0   5   3         36.40         42.06         1.22 o                         
   1   5   3          7.55          7.74         0.67 o                         
   2   5   3         64.80         73.20         1.72 o                         
   3   5   3          0.67          0.01         0.47 o                         
   4   5   3         22.66         25.29         1.20 o                         
   5   5   3         23.59         26.95         1.55 o                         
   6   5   3          2.48          2.92         0.76 o                         
   7   5   3         15.00         16.51         1.34 o                         
   8   5   3         27.22         29.36         1.91 o                         
   9   5   3          0.17          1.12         1.30 o                         
  -7   6   3         23.72         35.82         2.57 o                         
  -6   6   3          0.28         -0.56         0.90 o                         
  -5   6   3          0.24          1.51         0.91 o                         
  -4   6   3          7.39          7.98         1.09 o                         
  -3   6   3        271.15        298.81         4.99 o                         
  -2   6   3          6.47          5.66         0.85 o                         
  -1   6   3         10.45          8.24         0.90 o                         
   0   6   3          2.23          2.02         0.85 o                         
   1   6   3         11.35         12.49         0.92 o                         
   2   6   3        104.59        105.64         2.63 o                         
   3   6   3          0.80         -0.53         0.53 o                         
   4   6   3          0.02          0.16         0.56 o                         
   5   6   3          0.74          1.50         0.66 o                         
   6   6   3          5.14          4.19         0.97 o                         
   7   6   3          7.15          8.87         1.25 o                         
   8   6   3          8.82         11.14         1.73 o                         
  -6   7   3          3.15          3.21         1.41 o                         
  -5   7   3          1.96          0.20         0.98 o                         
  -4   7   3         10.84         11.48         1.34 o                         
  -3   7   3          0.58          0.54         0.80 o                         
  -2   7   3          6.72          7.14         1.15 o                         
  -1   7   3          5.78          5.80         0.96 o                         
   0   7   3          0.80          1.71         0.92 o                         
   1   7   3         25.02         18.42         2.22 o                         
   2   7   3         65.30         69.45         2.63 o                         
   3   7   3         19.31         19.54         1.64 o                         
   4   7   3          9.82          9.04         1.03 o                         
   5   7   3          2.24          2.13         1.09 o                         
   6   7   3          0.80         -0.65         1.00 o                         
   7   7   3          2.21          2.52         0.99 o                         
   8   7   3          2.17          0.43         2.67 o                         
  -5   8   3          0.82          1.00         1.40 o                         
  -4   8   3         11.43         10.45         1.70 o                         
  -3   8   3          4.47          2.88         1.25 o                         
  -2   8   3          3.87          2.36         1.16 o                         
  -1   8   3          0.57          1.24         1.15 o                         
   0   8   3          1.21          2.16         1.53 o                         
   1   8   3          1.62         -0.20         1.50 o                         
   2   8   3          5.91          2.01         1.58 o                         
   3   8   3          2.83          0.52         1.21 o                         
   4   8   3          0.00          0.20         1.30 o                         
   5   8   3          4.83          7.62         1.26 o                         
   6   8   3          0.83          2.12         1.14 o                         
   7   8   3          0.51          0.82         1.24 o                         
  -4   9   3          1.38          0.71         1.66 o                         
  -3   9   3          5.36          4.50         1.76 o                         
  -2   9   3          3.29          1.31         1.65 o                         
  -1   9   3          0.14         -1.52         1.52 o                         
   0   9   3         17.71         20.68         2.92 o                         
   1   9   3          0.05          2.07         1.75 o                         
   2   9   3          0.17          0.04         1.89 o                         
   3   9   3          0.13         -0.36         2.57 o                         
   4   9   3         20.54         24.68         2.86 o                         
   5   9   3          3.26          5.87         2.03 o                         
   6   9   3          3.59          4.24         1.61 o                         
  -1  10   3          2.66         -0.09         3.12 o                         
   0  10   3          7.86          6.33         3.96 o                         
   1  10   3          0.40         -0.68         2.81 o                         
   2  10   3          0.37          0.01         2.96 o                         
   3  10   3          1.11         -2.01         3.05 o                         
   4  10   3          0.20         -0.15         2.75 o                         
  -3 -10   4          0.24          1.06         3.10 o                         
  -2 -10   4          1.13          1.25         2.05 o                         
  -1 -10   4          0.02          0.61         1.88 o                         
   0 -10   4          4.26          5.84         2.47 o                         
   1 -10   4          4.34          4.50         1.78 o                         
   2 -10   4         12.93         18.45         2.71 o                         
  -5  -9   4          2.86          4.25         2.38 o                         
  -4  -9   4          3.59          4.00         2.19 o                         
  -3  -9   4          1.45          2.12         1.83 o                         
  -2  -9   4          3.56          1.09         1.74 o                         
  -1  -9   4          3.50          5.62         2.09 o                         
   0  -9   4          9.01          8.06         1.65 o                         
   1  -9   4          3.46          3.60         1.44 o                         
   2  -9   4          2.21          0.97         1.06 o                         
   3  -9   4          0.07         -1.00         1.00 o                         
   4  -9   4          0.29          0.07         1.65 o                         
  -6  -8   4          0.85          0.14         1.14 o                         
  -5  -8   4          5.62          5.37         1.23 o                         
  -4  -8   4          6.36          9.18         1.76 o                         
  -3  -8   4          5.96          5.71         2.42 o                         
  -2  -8   4          4.38          2.33         1.42 o                         
  -1  -8   4          7.08          5.64         1.32 o                         
   0  -8   4         56.70         55.92         2.70 o                         
   1  -8   4          0.79         -0.22         1.02 o                         
   2  -8   4         48.86         50.61         2.19 o                         
   3  -8   4          4.54          5.96         1.14 o                         
   4  -8   4          0.05          0.70         0.92 o                         
   5  -8   4          1.68          2.06         1.46 o                         
  -7  -7   4          1.57         -0.05         1.01 o                         
  -6  -7   4          8.35          7.56         1.54 o                         
  -5  -7   4          0.33         -0.09         0.83 o                         
  -4  -7   4         16.42         16.00         1.44 o                         
  -3  -7   4          7.63          7.45         3.03 o                         
  -2  -7   4         17.86         15.54         1.63 o                         
  -1  -7   4         54.50         43.40         2.24 o                         
   0  -7   4         74.43         67.76         2.45 o                         
   1  -7   4          3.58          2.62         0.80 o                         
   2  -7   4          1.10          0.86         0.71 o                         
   3  -7   4          5.00          3.40         1.47 o                         
   4  -7   4          3.95          2.67         0.87 o                         
   5  -7   4          2.77          1.17         0.93 o                         
   6  -7   4          1.04          0.65         1.50 o                         
  -8  -6   4          3.46          2.24         2.11 o                         
  -7  -6   4          0.98          0.75         0.90 o                         
  -6  -6   4          0.36          0.46         0.76 o                         
  -5  -6   4         13.61         12.16         1.56 o                         
  -4  -6   4          2.77          0.39         0.61 o                         
  -3  -6   4          0.18          0.32         0.53 o                         
  -2  -6   4        192.68        188.89         3.69 o                         
  -1  -6   4         23.88         22.57         1.37 o                         
   0  -6   4         29.97         32.24         1.52 o                         
   1  -6   4         99.79         94.36         2.75 o                         
   2  -6   4         96.14         91.55         3.05 o                         
   3  -6   4          1.00          1.60         0.67 o                         
   4  -6   4         21.10         18.57         1.18 o                         
   5  -6   4          0.30          0.66         0.64 o                         
   6  -6   4          0.27          1.44         0.79 o                         
   7  -6   4          3.73          1.79         1.99 o                         
  -8  -5   4          0.00          0.36         0.97 o                         
  -7  -5   4          0.71          1.19         0.85 o                         
  -6  -5   4         27.38         28.30         1.50 o                         
  -5  -5   4          1.73          1.61         0.71 o                         
  -4  -5   4         42.67         44.01         1.59 o                         
  -3  -5   4         37.53         37.31         1.40 o                         
  -2  -5   4         18.39         19.16         0.85 o                         
  -1  -5   4         78.55         74.41         2.02 o                         
   0  -5   4        165.00        167.22         2.72 o                         
   1  -5   4         86.09         93.50         2.55 o                         
   2  -5   4         76.00         74.21         1.91 o                         
   3  -5   4        103.50        107.11         2.30 o                         
   4  -5   4         18.79         17.86         0.94 o                         
   5  -5   4          0.34          0.51         0.50 o                         
   6  -5   4         14.22         11.35         1.89 o                         
   7  -5   4         12.07          8.74         1.31 o                         
   8  -5   4          0.75          1.10         1.97 o                         
  -9  -4   4          5.49          5.06         1.44 o                         
  -8  -4   4          9.17          8.95         1.52 o                         
  -7  -4   4          0.60          1.52         0.86 o                         
  -6  -4   4          0.15          0.90         0.64 o                         
  -5  -4   4          0.22          0.70         0.50 o                         
  -4  -4   4          0.41          0.15         0.43 o                         
  -3  -4   4         18.01         16.55         1.13 o                         
  -2  -4   4         26.10         20.61         0.79 o                         
  -1  -4   4         94.88         86.92         1.53 o                         
   0  -4   4          3.01          2.42         0.38 o                         
   1  -4   4          0.05          0.38         0.33 o                         
   2  -4   4         37.15         41.05         1.86 o                         
   3  -4   4        163.58        161.77         2.45 o                         
   4  -4   4         11.08         10.02         0.87 o                         
   5  -4   4          7.51          5.79         0.80 o                         
   6  -4   4         14.96          5.81         1.15 o                         
   7  -4   4          0.29          1.29         0.84 o                         
   8  -4   4          0.15         -0.02         0.96 o                         
  -9  -3   4          5.67          6.79         1.45 o                         
  -8  -3   4         32.18         34.32         1.91 o                         
  -7  -3   4          1.94          2.10         0.77 o                         
  -6  -3   4          5.90          3.97         0.77 o                         
  -5  -3   4          3.58          2.95         0.59 o                         
  -4  -3   4          0.01          0.02         0.35 o                         
  -3  -3   4         31.15         28.72         1.06 o                         
  -2  -3   4       1516.18       1478.74        13.17 o                         
  -1  -3   4        726.72        753.39         6.53 o                         
   0  -3   4       1854.26       1832.33        15.79 o                         
   1  -3   4         41.22         46.04         1.39 o                         
   2  -3   4         20.89         22.35         0.69 o                         
   3  -3   4        238.22        263.50         3.27 o                         
   4  -3   4          0.85          1.21         0.41 o                         
   5  -3   4         71.89         62.64         1.58 o                         
   6  -3   4          9.00          4.19         0.63 o                         
   7  -3   4         12.76         10.96         1.00 o                         
   8  -3   4          0.76         -0.22         1.42 o                         
   9  -3   4          1.22          2.15         1.12 o                         
  -9  -2   4          8.15          8.11         1.51 o                         
  -8  -2   4          7.77          8.65         1.12 o                         
  -7  -2   4         11.40         12.40         1.12 o                         
  -6  -2   4          0.74          0.40         0.58 o                         
  -5  -2   4         31.17         30.76         1.30 o                         
  -4  -2   4         25.99         24.99         1.01 o                         
  -3  -2   4        122.78        119.97         1.98 o                         
  -2  -2   4        214.24        207.36         2.57 o                         
  -1  -2   4        396.04        398.22         3.74 o                         
   0  -2   4         41.15         34.21         0.79 o                         
   1  -2   4        114.31        108.85         1.50 o                         
   2  -2   4          0.06          0.26         0.24 o                         
   3  -2   4        216.53        221.86         2.26 o                         
   4  -2   4         92.90        100.02         2.67 o                         
   5  -2   4         31.78         38.44         2.27 o                         
   6  -2   4          4.70          5.96         0.90 o                         
   7  -2   4          0.07          0.48         1.38 o                         
   8  -2   4          0.50         -0.22         1.66 o                         
   9  -2   4          0.26          1.03         2.08 o                         
  -9  -1   4          4.20          5.56         1.36 o                         
  -8  -1   4          4.82          4.69         0.99 o                         
  -7  -1   4         45.35         52.34         2.54 o                         
  -6  -1   4         11.98         13.36         0.99 o                         
  -5  -1   4         40.52         43.12         1.99 o                         
  -4  -1   4         26.22         25.55         0.94 o                         
  -3  -1   4          4.74          4.53         0.51 o                         
  -2  -1   4        267.38        260.38         2.93 o                         
  -1  -1   4         23.05         21.88         1.53 o                         
   0  -1   4        431.24        435.55         4.68 o                         
   1  -1   4          0.19          1.22         0.32 o                         
   2  -1   4         13.21         12.53         0.51 o                         
   3  -1   4         47.49         44.87         1.10 o                         
   4  -1   4        333.68        359.60         4.31 o                         
   5  -1   4          3.22          3.14         0.91 o                         
   6  -1   4         29.31         29.31         1.34 o                         
   7  -1   4         18.23         18.68         1.30 o                         
   8  -1   4          0.06         -0.05         1.64 o                         
   9  -1   4          0.18          0.26         2.07 o                         
  -9   0   4          0.01         -1.11         1.14 o                         
  -8   0   4          0.66          1.10         0.77 o                         
  -7   0   4         11.69         13.39         1.10 o                         
  -6   0   4          6.76          6.61         1.07 o                         
  -5   0   4         45.89         43.35         1.41 o                         
  -4   0   4         31.66         29.74         1.41 o                         
  -3   0   4          0.55          0.07         0.28 o                         
  -2   0   4         10.23         11.33         0.65 o                         
  -1   0   4        287.85        300.43         3.62 o                         
   0   0   4       1409.34       1242.71        36.02 o                         
   1   0   4       1441.26       1438.31        15.43 o                         
   2   0   4          2.71          1.68         0.22 o                         
   3   0   4          6.86          4.28         0.45 o                         
   4   0   4         24.86         23.31         0.96 o                         
   5   0   4        455.57        440.57         5.83 o                         
   6   0   4         38.11         39.62         2.17 o                         
   7   0   4          5.31          5.91         1.22 o                         
   8   0   4          0.06          1.15         1.23 o                         
   9   0   4          1.82          3.00         1.37 o                         
  -9   1   4          1.62          0.79         2.04 o                         
  -8   1   4          0.13          0.91         0.85 o                         
  -7   1   4         30.15         31.23         1.53 o                         
  -6   1   4        177.68        175.69         3.51 o                         
  -5   1   4         20.74         17.20         1.38 o                         
  -4   1   4          0.95          0.64         0.40 o                         
  -3   1   4          3.39          2.99         0.46 o                         
  -2   1   4       1710.34       1804.12        16.85 o                         
  -1   1   4         42.33         47.44         0.90 o                         
   0   1   4         90.49         94.65         1.99 o                         
   1   1   4          1.16          2.37         0.29 o                         
   2   1   4        127.25        129.67         1.88 o                         
   3   1   4        208.84        216.45         2.46 o                         
   4   1   4         20.45         16.85         1.23 o                         
   5   1   4          0.16         -0.57         0.63 o                         
   6   1   4        234.14        247.23         5.49 o                         
   7   1   4        123.26        135.36         4.93 o                         
   8   1   4          0.58          1.34         1.15 o                         
   9   1   4          0.80          0.79         0.72 o                         
  10   1   4          0.72          1.81         2.50 o                         
  -9   2   4          1.28          0.68         1.20 o                         
  -8   2   4          0.07          0.19         0.90 o                         
  -7   2   4          3.12          3.35         1.67 o                         
  -6   2   4         21.82         21.74         2.86 o                         
  -5   2   4          1.58          1.12         0.57 o                         
  -4   2   4        311.90        297.31         4.34 o                         
  -3   2   4          3.76          3.07         0.65 o                         
  -2   2   4        718.61        802.78        13.61 o                         
  -1   2   4        270.18        267.56         3.00 o                         
   0   2   4         61.82         73.44         1.19 o                         
   1   2   4        578.14        553.23         5.32 o                         
   2   2   4        561.49        596.61         5.71 o                         
   3   2   4        447.63        475.90         4.88 o                         
   4   2   4          0.00          0.44         0.34 o                         
   5   2   4        155.90        152.79         2.95 o                         
   6   2   4        103.08        106.36         2.51 o                         
   7   2   4          0.28          0.05         1.02 o                         
   8   2   4          0.13          0.04         0.67 o                         
   9   2   4          4.03          4.46         1.96 o                         
  10   2   4          0.60          1.13         2.42 o                         
  -8   3   4          1.82          3.61         1.56 o                         
  -7   3   4         24.08         26.78         1.65 o                         
  -6   3   4          0.51          0.52         1.19 o                         
  -5   3   4          0.29         -0.24         0.66 o                         
  -4   3   4         75.65         79.14         2.09 o                         
  -3   3   4         65.28         64.19         1.50 o                         
  -2   3   4        179.64        215.91         3.24 o                         
  -1   3   4         48.34         47.83         1.17 o                         
   0   3   4        106.26        107.90         1.47 o                         
   1   3   4         42.71         36.10         0.83 o                         
   2   3   4         84.90         85.22         1.62 o                         
   3   3   4        796.35        858.11         8.08 o                         
   4   3   4         67.41         69.29         1.54 o                         
   5   3   4         23.38         24.00         1.08 o                         
   6   3   4          2.00          0.25         0.92 o                         
   7   3   4        193.56        209.92         6.82 o                         
   8   3   4          1.07          1.70         0.92 o                         
   9   3   4          5.09          6.22         1.37 o                         
  10   3   4          2.69          0.31         2.54 o                         
  -8   4   4          0.37          1.37         1.23 o                         
  -7   4   4          1.50          1.54         1.06 o                         
  -6   4   4          2.41          0.82         0.99 o                         
  -5   4   4          9.35          8.69         1.04 o                         
  -4   4   4        907.09        954.84        11.76 o                         
  -3   4   4          7.98          7.53         0.97 o                         
  -2   4   4         16.62         20.27         1.31 o                         
  -1   4   4          0.00          0.16         0.36 o                         
   0   4   4        348.96        351.60         3.82 o                         
   1   4   4         59.95         65.47         1.73 o                         
   2   4   4        170.01        180.50         2.69 o                         
   3   4   4        159.54        166.18         3.05 o                         
   4   4   4        179.48        197.72         3.59 o                         
   5   4   4          0.26          1.45         0.66 o                         
   6   4   4         11.60         12.65         1.02 o                         
   7   4   4          0.88          0.16         0.65 o                         
   8   4   4          2.11          2.17         0.84 o                         
   9   4   4          7.31          8.59         2.45 o                         
  -7   5   4          0.90          0.27         1.14 o                         
  -6   5   4          0.00         -0.38         0.83 o                         
  -5   5   4          0.17          1.65         0.84 o                         
  -4   5   4         92.26         92.00         2.54 o                         
  -3   5   4          0.10         -0.02         0.63 o                         
  -2   5   4         37.51         36.22         1.46 o                         
  -1   5   4         43.78         42.87         1.33 o                         
   0   5   4         48.99         47.21         1.02 o                         
   1   5   4         11.44         12.10         0.62 o                         
   2   5   4          1.36          1.72         0.48 o                         
   3   5   4         10.54          8.69         0.79 o                         
   4   5   4         88.06         96.54         2.83 o                         
   5   5   4          1.59          3.36         0.73 o                         
   6   5   4          1.46          1.01         0.70 o                         
   7   5   4         12.56         12.57         1.24 o                         
   8   5   4          3.29          2.98         0.94 o                         
   9   5   4          6.57          6.13         1.51 o                         
  -7   6   4          2.74          4.64         1.52 o                         
  -6   6   4          0.03         -0.25         0.97 o                         
  -5   6   4          2.31          0.29         0.89 o                         
  -4   6   4          0.47          1.06         0.84 o                         
  -3   6   4          0.70          0.68         0.76 o                         
  -2   6   4         81.73         75.82         2.19 o                         
  -1   6   4          6.18          7.82         0.91 o                         
   0   6   4         24.76         25.31         1.49 o                         
   1   6   4         39.24         42.91         2.10 o                         
   2   6   4         64.26         70.30         1.72 o                         
   3   6   4         14.82         12.71         1.02 o                         
   4   6   4          1.40          2.27         0.81 o                         
   5   6   4          0.90          0.22         0.73 o                         
   6   6   4          2.48          3.94         0.98 o                         
   7   6   4          4.57          5.74         1.13 o                         
   8   6   4          4.01          6.57         1.53 o                         
  -6   7   4          1.15          1.58         1.39 o                         
  -5   7   4          0.27          1.54         1.05 o                         
  -4   7   4          0.41          1.05         0.96 o                         
  -3   7   4         29.46         27.91         1.71 o                         
  -2   7   4         11.84          9.03         1.09 o                         
  -1   7   4          6.46          5.88         1.10 o                         
   0   7   4          0.10         -0.14         0.91 o                         
   1   7   4         20.42         24.96         2.46 o                         
   2   7   4          4.04          2.46         1.22 o                         
   3   7   4         30.67         28.97         1.70 o                         
   4   7   4         19.84         20.44         1.54 o                         
   5   7   4          1.61          2.00         1.02 o                         
   6   7   4          1.69          2.85         1.05 o                         
   7   7   4          0.03          0.46         1.04 o                         
   8   7   4          0.01          0.71         1.37 o                         
  -5   8   4          2.38          0.60         1.74 o                         
  -4   8   4          2.45          4.95         1.25 o                         
  -3   8   4          1.34          1.56         1.18 o                         
  -2   8   4          0.44          0.38         1.49 o                         
  -1   8   4         16.88         18.53         2.14 o                         
   0   8   4          4.20          4.08         1.85 o                         
   1   8   4          4.26          4.26         1.78 o                         
   2   8   4         16.83         12.65         3.46 o                         
   3   8   4         18.03         22.43         4.05 o                         
   4   8   4          2.68          3.13         1.48 o                         
   5   8   4          5.33          4.75         1.20 o                         
   6   8   4          0.09          0.05         1.01 o                         
   7   8   4          0.05         -0.70         1.26 o                         
  -3   9   4          3.83          2.90         1.69 o                         
  -2   9   4          4.10          8.27         2.64 o                         
  -1   9   4          8.03          7.26         3.17 o                         
   0   9   4          2.17          3.84         2.00 o                         
   1   9   4          1.84         -0.85         2.32 o                         
   2   9   4          2.46          1.93         2.66 o                         
   3   9   4          5.41          1.56         2.83 o                         
   4   9   4          0.00          0.38         1.75 o                         
   5   9   4          0.26          2.12         1.76 o                         
   6   9   4          0.15          0.00         1.34 o                         
   1  10   4          7.55          4.18         3.33 o                         
   2  10   4          0.00         -0.58         3.12 o                         
   3  10   4          0.36          0.03         2.84 o                         
  -2 -10   5          3.00          2.87         4.02 o                         
  -1 -10   5          1.58          5.47         2.26 o                         
   0 -10   5          3.47          2.81         2.22 o                         
   1 -10   5          0.07          0.37         1.49 o                         
  -4  -9   5          1.44          2.92         2.26 o                         
  -3  -9   5          0.44          0.78         1.83 o                         
  -2  -9   5          0.01         -1.59         1.63 o                         
  -1  -9   5          2.27          0.25         2.88 o                         
   0  -9   5          1.19          2.50         1.37 o                         
   1  -9   5          8.57          7.99         1.74 o                         
   2  -9   5          0.78          1.46         1.13 o                         
   3  -9   5          0.00          0.30         1.33 o                         
   4  -9   5          0.00         -0.33         1.55 o                         
  -6  -8   5          0.38          0.14         1.17 o                         
  -5  -8   5          0.06          0.70         1.25 o                         
  -4  -8   5         14.98         14.81         1.99 o                         
  -3  -8   5         13.81         15.24         2.59 o                         
  -2  -8   5          5.27          5.87         1.96 o                         
  -1  -8   5          9.14          6.66         1.93 o                         
   0  -8   5          7.22          6.54         1.36 o                         
   1  -8   5          9.28          6.61         1.21 o                         
   2  -8   5          1.88          3.65         1.18 o                         
   3  -8   5          3.36          3.59         1.26 o                         
   4  -8   5          8.87          7.75         1.25 o                         
   5  -8   5          2.24          2.03         1.78 o                         
  -7  -7   5          0.96          0.16         1.22 o                         
  -6  -7   5          2.46          1.48         1.10 o                         
  -5  -7   5          1.94          2.02         1.03 o                         
  -4  -7   5         43.33         42.54         2.13 o                         
  -3  -7   5         13.74         14.23         1.72 o                         
  -2  -7   5          0.08         -0.46         0.75 o                         
  -1  -7   5          2.58          3.89         1.06 o                         
   0  -7   5         41.48         40.07         1.84 o                         
   1  -7   5         65.17         67.25         2.35 o                         
   2  -7   5          0.43         -0.12         0.70 o                         
   3  -7   5          1.09          1.26         0.81 o                         
   4  -7   5          0.00         -0.51         0.74 o                         
   5  -7   5          2.12          1.88         0.98 o                         
   6  -7   5          1.76         -0.74         1.20 o                         
  -7  -6   5          0.00          0.90         0.98 o                         
  -6  -6   5          1.08          0.35         0.80 o                         
  -5  -6   5          1.66          0.28         0.69 o                         
  -4  -6   5          0.40          0.04         0.61 o                         
  -3  -6   5          0.88          0.10         0.69 o                         
  -2  -6   5          0.66          0.51         0.88 o                         
  -1  -6   5         14.56         14.82         1.03 o                         
   0  -6   5         24.39         19.62         1.27 o                         
   1  -6   5         29.28         30.40         1.50 o                         
   2  -6   5          0.75          0.47         0.57 o                         
   3  -6   5          2.26          4.17         1.08 o                         
   4  -6   5         52.73         53.59         1.83 o                         
   5  -6   5         14.93         11.27         1.17 o                         
   6  -6   5          8.14         10.12         1.08 o                         
   7  -6   5          5.55          8.35         2.27 o                         
  -8  -5   5          0.23         -0.54         1.08 o                         
  -7  -5   5          0.01          0.37         0.85 o                         
  -6  -5   5          1.28          1.33         0.81 o                         
  -5  -5   5         16.32         13.48         1.74 o                         
  -4  -5   5        124.64        124.47         3.71 o                         
  -3  -5   5        113.16        114.98         2.47 o                         
  -2  -5   5         59.10         60.84         1.51 o                         
  -1  -5   5        116.99        110.72         2.50 o                         
   0  -5   5         20.75         22.50         1.05 o                         
   1  -5   5        125.83        123.28         2.60 o                         
   2  -5   5        117.10        130.97         2.69 o                         
   3  -5   5         99.74         98.36         3.22 o                         
   4  -5   5          5.47          4.01         0.69 o                         
   5  -5   5          4.97          2.44         0.75 o                         
   6  -5   5         27.63         25.35         2.64 o                         
   7  -5   5          1.18         -0.10         0.92 o                         
   8  -5   5          3.39          2.09         2.10 o                         
  -8  -4   5          0.09          0.68         1.04 o                         
  -7  -4   5          9.19          8.47         1.16 o                         
  -6  -4   5          3.50          2.63         0.80 o                         
  -5  -4   5          6.39          5.29         0.77 o                         
  -4  -4   5         17.90         17.00         1.16 o                         
  -3  -4   5         23.86         20.20         1.85 o                         
  -2  -4   5        378.00        367.04         3.94 o                         
  -1  -4   5         20.69         17.05         0.73 o                         
   0  -4   5         36.96         38.47         1.05 o                         
   1  -4   5         38.94         28.41         1.01 o                         
   2  -4   5        297.87        300.32         4.43 o                         
   3  -4   5         65.21         61.46         1.51 o                         
   4  -4   5          9.01          7.38         0.91 o                         
   5  -4   5          0.72          0.92         0.57 o                         
   6  -4   5          5.79          8.25         1.68 o                         
   7  -4   5          1.11          0.63         0.79 o                         
   8  -4   5          1.51          0.34         1.20 o                         
  -9  -3   5          4.61          5.69         1.94 o                         
  -8  -3   5          0.82          0.85         0.87 o                         
  -7  -3   5          3.79          4.12         0.96 o                         
  -6  -3   5          0.17          0.24         0.61 o                         
  -5  -3   5          0.23          0.01         0.48 o                         
  -4  -3   5         14.89         13.69         0.90 o                         
  -3  -3   5          0.21          0.04         0.36 o                         
  -2  -3   5         30.35         31.41         0.92 o                         
  -1  -3   5        112.54        133.99         2.17 o                         
   0  -3   5         23.73         22.45         0.79 o                         
   1  -3   5          1.59          1.54         0.42 o                         
   2  -3   5          2.69          2.99         0.36 o                         
   3  -3   5         48.09         45.23         1.32 o                         
   4  -3   5         39.09         40.54         1.15 o                         
   5  -3   5         22.23         17.95         1.33 o                         
   6  -3   5         25.76         23.41         1.43 o                         
   7  -3   5          0.67          0.02         0.60 o                         
   8  -3   5          1.19          0.95         0.78 o                         
   9  -3   5          2.49          4.22         4.63 o                         
  -9  -2   5          1.84          1.05         1.22 o                         
  -8  -2   5         28.94         30.71         3.24 o                         
  -7  -2   5        119.84        134.99         3.24 o                         
  -6  -2   5         12.18         14.78         1.17 o                         
  -5  -2   5          1.00          0.54         0.55 o                         
  -4  -2   5          0.84          1.76         0.47 o                         
  -3  -2   5          0.90          0.96         0.35 o                         
  -2  -2   5        487.00        477.91         5.00 o                         
  -1  -2   5        276.93        271.65         5.12 o                         
   0  -2   5        828.41        852.21         7.83 o                         
   1  -2   5          3.09          4.91         0.57 o                         
   2  -2   5         16.40         19.65         0.69 o                         
   3  -2   5         99.28        105.39         1.50 o                         
   4  -2   5        109.77        118.35         1.97 o                         
   5  -2   5         24.46         23.95         1.14 o                         
   6  -2   5          0.64          0.86         0.65 o                         
   7  -2   5          0.02          0.08         0.91 o                         
   8  -2   5         30.47         36.13         3.25 o                         
   9  -2   5          0.23          0.35         1.92 o                         
  -9  -1   5          2.41          0.68         1.43 o                         
  -8  -1   5         47.53         54.26         2.18 o                         
  -7  -1   5         26.31         26.98         1.54 o                         
  -6  -1   5         10.71         12.94         1.85 o                         
  -5  -1   5          4.81          5.00         0.73 o                         
  -4  -1   5         22.70         25.32         1.13 o                         
  -3  -1   5        202.07        207.22         2.69 o                         
  -2  -1   5        185.26        195.31         2.49 o                         
  -1  -1   5          0.49          0.40         0.31 o                         
   0  -1   5        375.85        394.72         3.75 o                         
   1  -1   5        171.52        169.41         1.93 o                         
   2  -1   5         55.44         56.60         1.37 o                         
   3  -1   5        415.75        403.23         3.82 o                         
   4  -1   5          0.05          0.15         0.38 o                         
   5  -1   5        244.60        240.03         3.50 o                         
   6  -1   5          3.46          2.86         0.70 o                         
   7  -1   5         12.47         11.08         1.12 o                         
   8  -1   5          0.15          0.34         1.73 o                         
   9  -1   5          5.59          4.30         3.08 o                         
  -9   0   5          0.20          0.24         1.34 o                         
  -8   0   5          0.17          0.04         0.78 o                         
  -7   0   5          2.26          1.80         0.77 o                         
  -6   0   5         19.79         19.89         1.25 o                         
  -5   0   5          5.06          5.02         0.73 o                         
  -4   0   5          6.40          6.72         0.71 o                         
  -3   0   5         97.43        117.59         1.78 o                         
  -2   0   5        171.84        201.73         2.49 o                         
  -1   0   5       1093.11       1080.45         9.01 o                         
   0   0   5        252.43        247.62         2.59 o                         
   1   0   5        106.58         96.70         1.29 o                         
   2   0   5         40.87         39.15         1.00 o                         
   3   0   5         72.23         80.22         1.11 o                         
   4   0   5         24.49         21.70         1.32 o                         
   5   0   5        112.05        114.36         2.27 o                         
   6   0   5        160.83        166.92         3.05 o                         
   7   0   5         12.96          9.65         1.66 o                         
   8   0   5          0.68          2.20         1.02 o                         
   9   0   5          5.22          8.30         2.90 o                         
  -9   1   5          1.76          1.18         1.57 o                         
  -8   1   5          2.52          2.10         1.10 o                         
  -7   1   5          1.36          0.64         0.83 o                         
  -6   1   5        340.54        352.34        15.64 o                         
  -5   1   5         50.16         47.87         1.60 o                         
  -4   1   5         96.54         96.57         2.16 o                         
  -3   1   5          0.17          0.39         0.38 o                         
  -2   1   5         52.20         57.53         1.47 o                         
  -1   1   5        210.62        228.66         2.47 o                         
   0   1   5        351.27        368.42         4.22 o                         
   1   1   5        549.34        551.29         5.77 o                         
   2   1   5          4.53          4.60         0.41 o                         
   3   1   5        179.64        178.92         2.73 o                         
   4   1   5          0.78          1.17         0.27 o                         
   5   1   5         66.06         71.54         2.16 o                         
   6   1   5        376.46        382.65         6.25 o                         
   7   1   5         88.82         93.50         3.42 o                         
   8   1   5          9.20          9.08         2.35 o                         
   9   1   5          1.22          1.79         1.65 o                         
  10   1   5          4.41          8.67         3.17 o                         
  -8   2   5          1.27          4.41         1.52 o                         
  -7   2   5          3.57          3.59         1.03 o                         
  -6   2   5         17.32         22.02         2.20 o                         
  -5   2   5         43.15         43.99         2.40 o                         
  -4   2   5        118.42        116.80         2.45 o                         
  -3   2   5          0.02          0.27         0.42 o                         
  -2   2   5          0.57          1.87         0.47 o                         
  -1   2   5       3644.04       3899.94        32.56 o                         
   0   2   5        326.86        341.43         3.63 o                         
   1   2   5         29.28         32.24         0.87 o                         
   2   2   5        108.99        111.58         1.73 o                         
   3   2   5        208.25        234.75         2.78 o                         
   4   2   5          0.86          0.36         0.32 o                         
   5   2   5          2.70          1.93         0.54 o                         
   6   2   5         62.99         67.68         2.92 o                         
   7   2   5        156.86        178.72         4.07 o                         
   8   2   5          6.48          7.03         1.99 o                         
   9   2   5          5.03          5.62         1.11 o                         
  10   2   5          0.61         -0.21         2.31 o                         
  -8   3   5          3.68          2.55         1.42 o                         
  -7   3   5          0.00         -0.03         0.87 o                         
  -6   3   5        143.24        141.97         4.78 o                         
  -5   3   5         15.71         17.90         1.31 o                         
  -4   3   5         34.82         37.93         1.60 o                         
  -3   3   5          3.76          3.36         0.79 o                         
  -2   3   5          7.27          7.35         0.58 o                         
  -1   3   5        123.30        137.83         1.87 o                         
   0   3   5         23.19         27.87         1.07 o                         
   1   3   5         65.25         63.45         1.43 o                         
   2   3   5         24.43         27.69         1.12 o                         
   3   3   5        211.07        238.04         3.97 o                         
   4   3   5         59.23         63.38         2.15 o                         
   5   3   5         13.25         14.39         1.28 o                         
   6   3   5         44.75         43.55         5.29 o                         
   7   3   5         42.64         42.28         3.40 o                         
   8   3   5          1.16          1.38         1.48 o                         
   9   3   5          2.01          1.26         1.03 o                         
  -8   4   5          3.69          2.81         1.43 o                         
  -7   4   5          0.52          1.48         1.13 o                         
  -6   4   5          6.24          7.57         1.13 o                         
  -5   4   5         14.99         11.89         1.25 o                         
  -4   4   5         66.23         67.17         2.97 o                         
  -3   4   5         45.87         46.82         1.72 o                         
  -2   4   5          3.47          2.33         0.73 o                         
  -1   4   5         88.23        101.57         1.75 o                         
   0   4   5         22.77         26.44         0.81 o                         
   1   4   5        454.80        448.95         4.80 o                         
   2   4   5         20.07         17.88         1.51 o                         
   3   4   5         10.56          8.06         1.09 o                         
   4   4   5         18.45         22.10         2.45 o                         
   5   4   5         17.32         17.74         1.40 o                         
   6   4   5         26.81         26.77         2.24 o                         
   7   4   5          3.23          3.16         1.03 o                         
   8   4   5          8.90          3.25         1.12 o                         
   9   4   5          4.77          7.15         2.36 o                         
  -7   5   5          1.77          2.25         1.34 o                         
  -6   5   5          0.83          2.52         1.01 o                         
  -5   5   5         17.61         17.74         1.50 o                         
  -4   5   5         11.24         13.75         2.35 o                         
  -3   5   5         60.26         58.47         1.99 o                         
  -2   5   5          8.50          8.16         0.90 o                         
  -1   5   5          0.83          1.25         0.53 o                         
   0   5   5          0.06          0.25         0.42 o                         
   1   5   5         11.69         11.62         0.83 o                         
   2   5   5         13.35         14.24         0.95 o                         
   3   5   5         36.29         37.81         2.42 o                         
   4   5   5          1.51          0.79         0.65 o                         
   5   5   5          9.14         11.96         1.38 o                         
   6   5   5          1.45          1.87         0.76 o                         
   7   5   5         14.26         14.49         1.34 o                         
   8   5   5          0.23          2.27         0.94 o                         
   9   5   5          2.09          2.14         1.33 o                         
  -6   6   5          0.03          0.01         1.19 o                         
  -5   6   5          4.68          5.95         1.23 o                         
  -4   6   5          0.74          1.04         0.87 o                         
  -3   6   5         35.06         34.19         2.54 o                         
  -2   6   5         21.09         22.61         1.53 o                         
  -1   6   5         49.73         46.44         2.30 o                         
   0   6   5          0.49         -0.19         0.72 o                         
   1   6   5         40.93         37.62         2.65 o                         
   2   6   5         13.73         10.69         0.94 o                         
   3   6   5          7.22          8.01         1.12 o                         
   4   6   5          0.65          1.18         0.67 o                         
   5   6   5          2.55          1.96         0.84 o                         
   6   6   5          0.14          0.18         0.76 o                         
   7   6   5          1.74          2.12         1.05 o                         
   8   6   5          2.31          2.55         1.37 o                         
  -5   7   5          2.90          2.78         1.20 o                         
  -4   7   5          4.70          3.67         1.17 o                         
  -3   7   5         15.83         15.62         1.46 o                         
  -2   7   5          1.15          0.81         0.83 o                         
  -1   7   5         26.70         23.49         1.99 o                         
   0   7   5          3.84          3.00         1.53 o                         
   1   7   5         16.19         16.88         3.43 o                         
   2   7   5         84.95         94.10         3.86 o                         
   3   7   5         45.00         49.24         2.23 o                         
   4   7   5          4.40          3.72         0.89 o                         
   5   7   5          7.61          6.44         1.05 o                         
   6   7   5          0.01          0.14         0.98 o                         
   7   7   5          0.99          1.20         1.26 o                         
   8   7   5          0.35          0.43         1.41 o                         
  -4   8   5          2.02          2.44         1.67 o                         
  -3   8   5          2.40          4.60         1.34 o                         
  -2   8   5          2.06          1.75         1.42 o                         
  -1   8   5          1.11          3.10         1.55 o                         
   0   8   5          0.31          1.34         2.14 o                         
   1   8   5          0.20          0.82         2.11 o                         
   2   8   5          1.90          0.45         2.20 o                         
   3   8   5          2.89          3.66         2.80 o                         
   4   8   5          0.68         -1.53         2.13 o                         
   5   8   5          0.87          0.65         1.04 o                         
   6   8   5          1.30          2.18         1.23 o                         
   7   8   5          0.23          0.63         1.43 o                         
  -3   9   5          0.23         -1.35         1.60 o                         
  -2   9   5          5.81          3.45         2.84 o                         
   1   9   5          2.06          1.34         2.69 o                         
   2   9   5          6.32          8.73         3.63 o                         
   3   9   5          0.22          0.74         2.71 o                         
   4   9   5         20.18         19.93         2.98 o                         
   5   9   5          3.00          2.48         1.89 o                         
   1  10   5          0.75          1.07         2.88 o                         
   2  10   5          0.78          1.43         3.11 o                         
   3  10   5          8.93          5.10         3.57 o                         
  -4  -9   6          0.97          0.95         2.12 o                         
  -3  -9   6          1.74          0.90         1.95 o                         
  -2  -9   6          2.27          3.90         2.25 o                         
  -1  -9   6          7.35          5.66         2.10 o                         
   0  -9   6          2.31          3.49         1.50 o                         
   1  -9   6          0.10         -0.90         1.15 o                         
   2  -9   6          3.63          3.80         1.29 o                         
   3  -9   6          1.08          1.39         1.40 o                         
  -5  -8   6          1.35         -0.89         1.23 o                         
  -4  -8   6          2.34          1.47         1.97 o                         
  -3  -8   6         28.73         40.89         3.68 o                         
  -2  -8   6          9.07          9.12         3.84 o                         
  -1  -8   6          0.03          1.34         1.85 o                         
   0  -8   6          3.79          3.48         1.33 o                         
   1  -8   6          0.21          0.63         0.93 o                         
   2  -8   6          0.20         -0.06         0.89 o                         
   3  -8   6          1.01          1.10         0.94 o                         
   4  -8   6          1.64          2.29         1.22 o                         
   5  -8   6          0.24          1.49         1.60 o                         
  -6  -7   6          1.38          0.74         1.11 o                         
  -5  -7   6          1.44          2.73         1.08 o                         
  -4  -7   6          1.86          1.25         1.07 o                         
  -3  -7   6         13.11         14.93         3.08 o                         
  -2  -7   6          0.01          0.62         0.92 o                         
  -1  -7   6         30.41         24.67         1.92 o                         
   0  -7   6         23.98         25.75         1.61 o                         
   1  -7   6          5.31          5.03         1.50 o                         
   2  -7   6         68.47         69.48         2.85 o                         
   3  -7   6          5.57          4.37         1.04 o                         
   4  -7   6          0.53          0.19         0.83 o                         
   5  -7   6          1.92          0.87         0.86 o                         
   6  -7   6          0.44         -1.48         1.48 o                         
  -7  -6   6          0.38          1.82         1.10 o                         
  -6  -6   6          4.83          1.21         1.26 o                         
  -5  -6   6          0.14         -0.42         0.79 o                         
  -4  -6   6          6.30          7.03         1.10 o                         
  -3  -6   6          0.42          0.16         0.69 o                         
  -2  -6   6          9.00          8.48         1.27 o                         
  -1  -6   6          2.30          1.88         0.67 o                         
   0  -6   6         19.54         19.50         1.61 o                         
   1  -6   6         58.85         55.95         1.98 o                         
   2  -6   6          1.47          1.48         0.70 o                         
   3  -6   6          1.88          0.74         0.95 o                         
   4  -6   6          0.94          0.59         0.70 o                         
   5  -6   6          1.61          1.92         0.78 o                         
   6  -6   6          3.23          5.32         1.06 o                         
   7  -6   6          0.05         -1.32         1.75 o                         
  -8  -5   6          0.13         -0.67         1.15 o                         
  -7  -5   6          0.64          2.29         1.00 o                         
  -6  -5   6         13.73         13.51         1.37 o                         
  -5  -5   6          0.45          0.61         0.66 o                         
  -4  -5   6          4.01          4.86         0.84 o                         
  -3  -5   6         32.45         28.61         1.37 o                         
  -2  -5   6          2.37          2.90         0.88 o                         
  -1  -5   6         55.38         50.28         1.58 o                         
   0  -5   6          1.61          1.94         0.58 o                         
   1  -5   6         18.82         19.07         1.01 o                         
   2  -5   6         34.85         30.45         1.37 o                         
   3  -5   6          2.24          2.04         0.76 o                         
   4  -5   6        107.20        105.23         2.35 o                         
   5  -5   6          0.02          0.60         0.70 o                         
   6  -5   6          1.63          0.45         1.27 o                         
   7  -5   6          0.00          0.70         0.92 o                         
   8  -5   6          0.46         -0.98         1.84 o                         
  -8  -4   6          1.02          1.10         1.22 o                         
  -7  -4   6          0.02         -0.78         0.78 o                         
  -6  -4   6          2.65          1.65         0.82 o                         
  -5  -4   6         21.66         23.07         1.31 o                         
  -4  -4   6        117.07        109.40         2.44 o                         
  -3  -4   6         14.44         11.96         0.92 o                         
  -2  -4   6         49.64         55.13         1.86 o                         
  -1  -4   6         30.12         34.20         1.01 o                         
   0  -4   6         12.23         10.43         0.76 o                         
   1  -4   6         20.87         22.10         1.54 o                         
   2  -4   6        261.74        260.98         3.55 o                         
   3  -4   6         90.79         90.81         1.97 o                         
   4  -4   6         29.90         30.04         1.05 o                         
   5  -4   6         26.15         21.32         1.87 o                         
   6  -4   6          8.26          8.21         1.11 o                         
   7  -4   6          7.26          7.20         2.54 o                         
   8  -4   6          0.00         -0.04         0.85 o                         
  -8  -3   6          5.55          3.36         1.39 o                         
  -7  -3   6         22.28         24.48         1.70 o                         
  -6  -3   6         27.90         38.49         1.86 o                         
  -5  -3   6         12.62         11.90         1.11 o                         
  -4  -3   6          1.92          2.09         0.57 o                         
  -3  -3   6         42.30         40.98         1.45 o                         
  -2  -3   6         53.00         54.74         1.32 o                         
  -1  -3   6          0.52          0.00         0.30 o                         
   0  -3   6        260.59        281.14         3.35 o                         
   1  -3   6         23.28         24.95         1.48 o                         
   2  -3   6         51.22         54.20         1.25 o                         
   3  -3   6        101.19         99.49         1.58 o                         
   4  -3   6          7.06          8.33         0.66 o                         
   5  -3   6         67.01         71.57         2.15 o                         
   6  -3   6         44.00         48.63         1.50 o                         
   7  -3   6          4.12          3.83         1.11 o                         
   8  -3   6          3.55          6.75         1.19 o                         
   9  -3   6          0.27         -0.04         2.72 o                         
  -8  -2   6         27.56         30.95         1.93 o                         
  -7  -2   6          5.33          3.25         0.94 o                         
  -6  -2   6          0.00          0.73         0.69 o                         
  -5  -2   6         18.02         20.32         3.51 o                         
  -4  -2   6          0.84          0.36         0.51 o                         
  -3  -2   6         12.08         12.35         0.80 o                         
  -2  -2   6          3.47          3.48         0.42 o                         
  -1  -2   6        247.57        239.27         2.90 o                         
   0  -2   6        968.32        988.74         9.87 o                         
   1  -2   6         20.39         22.94         1.07 o                         
   2  -2   6         10.58         12.19         0.58 o                         
   3  -2   6         10.99         11.26         0.60 o                         
   4  -2   6        184.25        179.75         2.24 o                         
   5  -2   6         37.84         41.84         1.70 o                         
   6  -2   6          1.94          1.57         0.73 o                         
   7  -2   6          0.17          0.64         0.95 o                         
   8  -2   6          0.68         -0.61         1.60 o                         
  -9  -1   6          0.19         -0.74         2.04 o                         
  -8  -1   6         20.95         24.79         2.96 o                         
  -7  -1   6        118.26        128.04         3.19 o                         
  -6  -1   6         88.80         87.80         2.46 o                         
  -5  -1   6          5.32          4.99         1.11 o                         
  -4  -1   6         11.92         11.23         0.92 o                         
  -3  -1   6        125.52        129.48         2.25 o                         
  -2  -1   6          0.12          0.44         0.30 o                         
  -1  -1   6         14.38         16.26         0.66 o                         
   0  -1   6         33.19         30.03         1.02 o                         
   1  -1   6         72.62         80.57         1.40 o                         
   2  -1   6        102.94        102.43         1.38 o                         
   3  -1   6         11.37         11.67         0.51 o                         
   4  -1   6          5.08          5.51         0.50 o                         
   5  -1   6        130.00        127.13         2.64 o                         
   6  -1   6        275.56        269.35         6.88 o                         
   7  -1   6         10.32          9.91         1.36 o                         
   8  -1   6          6.73          9.32         3.66 o                         
  -8   0   6          6.73          8.96         1.30 o                         
  -7   0   6         10.55         10.55         1.20 o                         
  -6   0   6         28.25         29.43         1.82 o                         
  -5   0   6        126.69        126.41         8.11 o                         
  -4   0   6          1.74          1.30         0.52 o                         
  -3   0   6          0.06         -0.27         0.35 o                         
  -2   0   6         27.10         35.11         0.95 o                         
  -1   0   6         65.42         69.43         1.13 o                         
   0   0   6        337.08        324.35         3.32 o                         
   1   0   6         34.12         35.35         1.07 o                         
   2   0   6        424.56        468.97         4.72 o                         
   3   0   6         27.83         27.58         0.68 o                         
   4   0   6          3.84          3.61         0.39 o                         
   5   0   6         37.26         38.61         2.15 o                         
   6   0   6        110.93        122.04         3.11 o                         
   7   0   6          0.00          0.06         0.88 o                         
   8   0   6          3.16          2.29         1.13 o                         
   9   0   6          3.45          4.91         3.60 o                         
  -8   1   6         13.71         15.75         5.92 o                         
  -7   1   6          2.66          0.99         0.95 o                         
  -6   1   6         12.96         15.89         1.99 o                         
  -5   1   6        110.96        117.55         2.88 o                         
  -4   1   6          3.25          4.15         0.69 o                         
  -3   1   6         41.43         50.04         1.78 o                         
  -2   1   6        272.86        311.01         3.24 o                         
  -1   1   6        646.52        723.00         5.98 o                         
   0   1   6          0.47          0.81         0.30 o                         
   1   1   6          2.69          1.41         0.42 o                         
   2   1   6        434.74        477.88         5.31 o                         
   3   1   6         12.78         14.30         0.79 o                         
   4   1   6         19.94         16.13         0.67 o                         
   5   1   6          7.75          7.41         0.53 o                         
   6   1   6        840.56        890.13        11.01 o                         
   7   1   6        125.75        132.95         3.74 o                         
   8   1   6         22.98         28.24         2.16 o                         
   9   1   6          7.08          7.98         2.81 o                         
  10   1   6          0.64          1.56         2.75 o                         
  -8   2   6          1.21          1.00         1.93 o                         
  -7   2   6          0.02          0.38         1.08 o                         
  -6   2   6          8.47          7.04         1.21 o                         
  -5   2   6        294.87        299.42         4.85 o                         
  -4   2   6          0.11          0.82         0.56 o                         
  -3   2   6          0.00          0.46         0.47 o                         
  -2   2   6        107.23        120.61         1.88 o                         
  -1   2   6         86.81         87.53         1.49 o                         
   0   2   6         39.71         40.74         0.84 o                         
   1   2   6         68.42         66.47         1.45 o                         
   2   2   6        318.86        338.78         4.29 o                         
   3   2   6         13.76         16.11         0.86 o                         
   4   2   6         87.24         97.54         2.83 o                         
   5   2   6          0.01          0.59         0.55 o                         
   6   2   6         12.48         10.52         1.08 o                         
   7   2   6         37.65         36.30         1.73 o                         
   8   2   6          3.24          3.63         0.93 o                         
   9   2   6          4.95          5.50         1.71 o                         
  -8   3   6          1.33          2.56         1.38 o                         
  -7   3   6          0.00         -0.35         0.90 o                         
  -6   3   6         10.93         13.42         1.55 o                         
  -5   3   6         22.09         20.94         1.59 o                         
  -4   3   6         16.18         15.15         1.22 o                         
  -3   3   6         17.03         13.20         0.91 o                         
  -2   3   6         19.62         18.54         0.95 o                         
  -1   3   6         89.09         93.79         1.43 o                         
   0   3   6        190.75        213.25         2.32 o                         
   1   3   6         47.43         44.24         1.00 o                         
   2   3   6         13.47         16.71         1.08 o                         
   3   3   6          0.52          0.61         0.45 o                         
   4   3   6         23.12         23.08         1.72 o                         
   5   3   6          1.86          2.05         0.55 o                         
   6   3   6         24.34         21.25         1.44 o                         
   7   3   6          9.50          9.36         1.58 o                         
   8   3   6         53.08         58.62         3.30 o                         
   9   3   6         14.22         12.91         2.09 o                         
  -7   4   6          1.55          1.90         1.26 o                         
  -6   4   6          7.35          4.31         1.12 o                         
  -5   4   6         16.44         14.59         1.40 o                         
  -4   4   6         61.41         66.25         2.22 o                         
  -3   4   6          5.26          5.36         0.88 o                         
  -2   4   6         12.52         12.81         1.03 o                         
  -1   4   6         27.15         26.98         0.97 o                         
   0   4   6        177.76        195.83         2.42 o                         
   1   4   6        229.58        227.52         3.03 o                         
   2   4   6         17.35         15.96         0.99 o                         
   3   4   6         22.94         26.00         1.38 o                         
   4   4   6         44.21         46.69         1.69 o                         
   5   4   6          1.17          2.45         0.75 o                         
   6   4   6          2.03          1.10         0.75 o                         
   7   4   6          3.66          3.30         0.93 o                         
   8   4   6         47.35         53.66         4.41 o                         
   9   4   6          1.56          5.23         2.73 o                         
  -7   5   6          0.00         -0.81         1.24 o                         
  -6   5   6          0.66          0.06         0.98 o                         
  -5   5   6          2.54          1.67         1.01 o                         
  -4   5   6          0.65         -0.10         0.83 o                         
  -3   5   6         11.45          9.64         1.31 o                         
  -2   5   6          3.14          1.60         0.69 o                         
  -1   5   6          2.13          1.34         0.62 o                         
   0   5   6         16.86         18.38         1.34 o                         
   1   5   6          0.13          0.77         0.59 o                         
   2   5   6         95.81         87.72         2.33 o                         
   3   5   6        121.31        116.33         2.83 o                         
   4   5   6          0.01         -0.41         0.65 o                         
   5   5   6          1.78          1.32         0.78 o                         
   6   5   6          2.32          1.36         0.91 o                         
   7   5   6          1.93          2.16         0.84 o                         
   8   5   6          0.05          0.00         0.98 o                         
   9   5   6          0.51          2.01         1.16 o                         
  -6   6   6          6.18          6.32         2.17 o                         
  -5   6   6         14.26         15.11         1.93 o                         
  -4   6   6          2.44          1.79         0.98 o                         
  -3   6   6          0.00         -0.75         0.77 o                         
  -2   6   6         62.30         61.34         2.09 o                         
  -1   6   6          0.25          0.38         0.78 o                         
   0   6   6          0.66         -0.03         0.99 o                         
   1   6   6         13.93         12.35         1.73 o                         
   2   6   6          9.42         11.19         1.77 o                         
   3   6   6          0.03          0.03         0.64 o                         
   4   6   6         26.24         29.49         2.73 o                         
   5   6   6          0.40          0.22         0.69 o                         
   6   6   6          0.10         -0.05         0.72 o                         
   7   6   6          3.75          4.76         1.03 o                         
   8   6   6          0.49          0.21         1.06 o                         
  -5   7   6          1.74          3.68         1.45 o                         
  -4   7   6          9.80          9.89         1.97 o                         
  -3   7   6         14.23         13.44         1.41 o                         
  -2   7   6         18.49         19.44         1.71 o                         
  -1   7   6          1.21          1.80         1.18 o                         
   0   7   6          2.29          3.73         2.29 o                         
   1   7   6          3.20          3.82         2.30 o                         
   2   7   6          1.73          1.36         1.72 o                         
   3   7   6         82.31         86.70         2.42 o                         
   4   7   6          0.00          0.98         0.76 o                         
   5   7   6          8.00          6.99         1.91 o                         
   6   7   6          0.70          1.35         0.90 o                         
   7   7   6          0.84          1.67         1.18 o                         
  -4   8   6          0.01         -0.47         1.36 o                         
  -3   8   6          3.67          5.09         1.49 o                         
  -2   8   6          0.28          2.84         1.93 o                         
   1   8   6          0.53          2.27         2.41 o                         
   2   8   6         17.28         17.81         4.03 o                         
   3   8   6         24.45         26.21         4.74 o                         
   4   8   6          4.29          2.79         1.62 o                         
   5   8   6          2.06          1.98         1.06 o                         
   6   8   6          0.05          0.47         1.06 o                         
   1   9   6          1.23         -2.50         2.50 o                         
   2   9   6          3.85          2.29         2.80 o                         
   3   9   6          1.51          5.13         3.26 o                         
   4   9   6          0.04          1.72         2.11 o                         
   5   9   6         10.39         11.77         2.48 o                         
   2  10   6          1.32          0.70         2.93 o                         
  -3  -9   7          1.05          1.58         2.08 o                         
  -2  -9   7          3.56          2.74         2.07 o                         
  -1  -9   7          4.29          2.57         2.07 o                         
   0  -9   7          9.02          8.49         1.78 o                         
   1  -9   7          0.37          2.67         1.50 o                         
   2  -9   7          0.06          0.78         1.16 o                         
   3  -9   7          0.03         -1.30         1.30 o                         
  -5  -8   7          2.15         -0.03         1.61 o                         
  -4  -8   7          5.20          5.93         1.68 o                         
  -3  -8   7          7.51          6.77         2.27 o                         
  -2  -8   7          1.37          0.28         1.55 o                         
  -1  -8   7          0.00          1.42         2.42 o                         
   0  -8   7          1.73          3.32         1.31 o                         
   1  -8   7          5.43          5.10         1.61 o                         
   2  -8   7          7.24          7.54         1.29 o                         
   3  -8   7         10.24          7.81         1.27 o                         
   4  -8   7          3.56          4.38         1.45 o                         
   5  -8   7          0.26          1.17         1.29 o                         
  -6  -7   7          0.72          2.27         1.57 o                         
  -5  -7   7         10.97          8.04         2.66 o                         
  -4  -7   7         17.12         17.36         2.03 o                         
  -3  -7   7         17.51         19.77         1.98 o                         
  -2  -7   7         17.14         18.67         1.85 o                         
  -1  -7   7          5.97          5.23         1.30 o                         
   0  -7   7          3.18          3.30         0.99 o                         
   1  -7   7         14.46         10.15         1.22 o                         
   2  -7   7          2.74          2.73         0.92 o                         
   3  -7   7          0.30          0.15         0.82 o                         
   4  -7   7          2.14          2.04         0.89 o                         
   5  -7   7         19.68         20.99         2.29 o                         
   6  -7   7          0.12          2.38         1.48 o                         
  -7  -6   7          0.06          0.64         1.77 o                         
  -6  -6   7          0.19          0.32         1.11 o                         
  -5  -6   7          3.92          2.82         1.08 o                         
  -4  -6   7          0.44          0.47         0.83 o                         
  -3  -6   7         31.64         29.26         2.18 o                         
  -2  -6   7          5.63          6.60         1.24 o                         
  -1  -6   7          0.20          0.42         0.64 o                         
   0  -6   7          0.01          0.63         0.73 o                         
   1  -6   7         20.55         20.94         1.41 o                         
   2  -6   7          0.87          1.06         0.68 o                         
   3  -6   7         34.83         37.19         1.72 o                         
   4  -6   7          2.48          3.26         0.88 o                         
   5  -6   7          0.20          0.80         0.71 o                         
   6  -6   7          0.25          0.92         1.03 o                         
   7  -6   7          0.10          5.00         3.03 o                         
  -7  -5   7          1.60          2.24         1.12 o                         
  -6  -5   7          1.88          0.77         0.90 o                         
  -5  -5   7         53.74         51.12         2.25 o                         
  -4  -5   7          0.05          0.03         0.69 o                         
  -3  -5   7         80.54         85.71         2.53 o                         
  -2  -5   7         10.71         15.69         1.72 o                         
  -1  -5   7          3.27          3.34         1.06 o                         
   0  -5   7          0.11          0.83         0.55 o                         
   1  -5   7         74.62         78.00         1.92 o                         
   2  -5   7          1.83          1.65         0.64 o                         
   3  -5   7        199.83        196.25         3.97 o                         
   4  -5   7         49.96         49.57         1.68 o                         
   5  -5   7          6.57          6.47         1.09 o                         
   6  -5   7          1.27          0.15         0.79 o                         
   7  -5   7          0.31          0.78         1.04 o                         
   8  -5   7          1.07         -1.35         2.69 o                         
  -8  -4   7          7.76          6.60         2.34 o                         
  -7  -4   7          4.51          5.19         1.23 o                         
  -6  -4   7         12.21         14.24         2.23 o                         
  -5  -4   7         46.21         48.35         2.66 o                         
  -4  -4   7          1.43          1.56         0.66 o                         
  -3  -4   7         27.64         27.18         1.45 o                         
  -2  -4   7          1.80          2.27         0.59 o                         
  -1  -4   7         36.83         38.77         1.41 o                         
   0  -4   7         28.63         31.41         1.67 o                         
   1  -4   7         29.96         30.36         1.19 o                         
   2  -4   7         95.85         93.03         1.93 o                         
   3  -4   7        232.81        229.84         3.72 o                         
   4  -4   7         16.53         16.55         0.94 o                         
   5  -4   7          7.54          7.60         1.02 o                         
   6  -4   7          0.70          0.78         0.67 o                         
   7  -4   7          8.31         10.00         1.74 o                         
   8  -4   7          1.35          2.55         1.46 o                         
  -8  -3   7          0.01         -0.37         1.12 o                         
  -7  -3   7         13.67         14.55         1.47 o                         
  -6  -3   7         10.86         10.33         1.21 o                         
  -5  -3   7          9.13          8.26         1.03 o                         
  -4  -3   7         96.66         99.55         3.00 o                         
  -3  -3   7        199.79        208.98         3.96 o                         
  -2  -3   7          0.86          0.55         0.41 o                         
  -1  -3   7          4.07          3.55         0.47 o                         
   0  -3   7         27.66         29.46         1.13 o                         
   1  -3   7          0.96          1.46         0.45 o                         
   2  -3   7        125.45        127.02         2.18 o                         
   3  -3   7          0.86          1.53         0.41 o                         
   4  -3   7        151.04        151.54         2.73 o                         
   5  -3   7          0.00          0.02         0.75 o                         
   6  -3   7          0.20         -0.51         0.51 o                         
   7  -3   7          1.24          2.25         1.25 o                         
   8  -3   7          4.10          5.92         1.01 o                         
  -8  -2   7          0.02          1.85         1.15 o                         
  -7  -2   7         20.00         18.17         1.54 o                         
  -6  -2   7         15.23         16.21         1.38 o                         
  -5  -2   7         30.73         36.61         1.72 o                         
  -4  -2   7         48.81         48.60         3.04 o                         
  -3  -2   7        112.38        113.54         2.53 o                         
  -2  -2   7        196.21        183.61         2.45 o                         
  -1  -2   7        201.07        214.94         2.81 o                         
   0  -2   7          0.06          0.53         0.35 o                         
   1  -2   7        380.40        387.42         4.37 o                         
   2  -2   7         76.53         71.39         1.74 o                         
   3  -2   7         21.75         24.61         1.98 o                         
   4  -2   7         18.00         17.18         1.28 o                         
   5  -2   7        176.18        171.80         2.48 o                         
   6  -2   7          4.17          2.21         0.97 o                         
   7  -2   7          9.39          5.85         1.81 o                         
   8  -2   7          2.34          0.79         2.99 o                         
  -8  -1   7          0.35          0.96         1.37 o                         
  -7  -1   7          1.10          1.38         0.93 o                         
  -6  -1   7         39.08         43.11         1.96 o                         
  -5  -1   7          7.60          9.77         1.05 o                         
  -4  -1   7          1.49          1.12         0.59 o                         
  -3  -1   7          0.07          0.11         0.39 o                         
  -2  -1   7        152.22        158.85         2.18 o                         
  -1  -1   7         13.93         12.88         0.62 o                         
   0  -1   7        104.98        104.04         1.64 o                         
   1  -1   7        111.04        115.15         2.07 o                         
   2  -1   7         42.36         40.31         0.92 o                         
   3  -1   7         20.52         25.53         1.98 o                         
   4  -1   7         12.44         12.72         0.74 o                         
   5  -1   7        249.22        258.53         3.27 o                         
   6  -1   7         59.08         57.69         5.80 o                         
   7  -1   7          3.14          2.61         1.05 o                         
   8  -1   7          0.76          2.12         1.39 o                         
  -8   0   7          0.81          2.05         1.18 o                         
  -7   0   7         37.59         47.59         2.14 o                         
  -6   0   7         56.88         65.04         2.22 o                         
  -5   0   7        125.41        129.51         2.97 o                         
  -4   0   7         14.62         14.47         1.43 o                         
  -3   0   7         29.04         29.17         1.32 o                         
  -2   0   7        805.66        827.78         7.36 o                         
  -1   0   7         49.25         46.98         1.11 o                         
   0   0   7        199.85        189.66         2.37 o                         
   1   0   7         26.70         24.52         0.90 o                         
   2   0   7        376.61        407.14         4.40 o                         
   3   0   7          0.12          0.28         0.31 o                         
   4   0   7          0.47          0.53         0.44 o                         
   5   0   7         61.16         58.82         2.08 o                         
   6   0   7          8.05          8.47         1.25 o                         
   7   0   7        119.99        122.72         3.59 o                         
   8   0   7          0.95          0.63         1.10 o                         
   9   0   7          7.26          5.06         2.00 o                         
  -8   1   7          2.81          3.34         1.46 o                         
  -7   1   7          6.60          6.61         1.50 o                         
  -6   1   7          5.40          3.72         0.93 o                         
  -5   1   7         29.76         22.70         1.47 o                         
  -4   1   7          0.62          0.09         0.53 o                         
  -3   1   7          9.33          9.20         0.96 o                         
  -2   1   7         97.62        107.35         1.98 o                         
  -1   1   7          2.01          3.26         0.40 o                         
   0   1   7        438.35        431.29         4.33 o                         
   1   1   7          4.15          3.65         0.45 o                         
   2   1   7          0.99          3.57         0.53 o                         
   3   1   7         95.41        104.18         1.95 o                         
   4   1   7          4.20          5.36         0.81 o                         
   5   1   7          6.77          5.49         1.31 o                         
   6   1   7        100.54         97.55         2.33 o                         
   7   1   7         23.44         22.64         2.04 o                         
   8   1   7          0.21          0.44         0.77 o                         
   9   1   7          3.77          5.12         1.22 o                         
  -8   2   7          2.89          2.31         1.46 o                         
  -7   2   7          9.67          7.75         1.56 o                         
  -6   2   7          0.09          0.61         0.86 o                         
  -5   2   7          3.56          4.24         0.92 o                         
  -4   2   7         28.45         24.00         1.33 o                         
  -3   2   7         20.01         20.52         1.28 o                         
  -2   2   7        157.20        172.18         3.09 o                         
  -1   2   7        234.73        256.65         2.96 o                         
   0   2   7          8.87          7.54         0.53 o                         
   1   2   7        215.18        212.24         3.09 o                         
   2   2   7          1.76          4.15         0.59 o                         
   3   2   7          1.64          2.03         0.51 o                         
   4   2   7         24.94         20.97         1.18 o                         
   5   2   7         13.11         14.24         1.70 o                         
   6   2   7          7.88          7.21         0.99 o                         
   7   2   7        157.63        156.87         3.57 o                         
   8   2   7          8.84          9.10         1.21 o                         
   9   2   7          0.69          1.07         1.35 o                         
  -7   3   7          0.93          1.52         1.09 o                         
  -6   3   7          2.25          2.22         1.05 o                         
  -5   3   7         20.10         21.87         1.95 o                         
  -4   3   7          1.64          1.81         0.84 o                         
  -3   3   7          0.24          0.24         0.52 o                         
  -2   3   7         12.31         12.44         0.87 o                         
  -1   3   7        159.37        175.20         2.18 o                         
   0   3   7         49.99         46.99         1.05 o                         
   1   3   7         30.71         29.07         1.33 o                         
   2   3   7         93.67         93.07         2.05 o                         
   3   3   7          2.18          1.69         0.53 o                         
   4   3   7          0.37          0.49         0.51 o                         
   5   3   7          4.58          4.17         0.70 o                         
   6   3   7         13.98         11.40         1.21 o                         
   7   3   7         15.18         16.53         1.89 o                         
   8   3   7         38.24         43.75         3.05 o                         
   9   3   7          0.14         -0.11         1.49 o                         
  -7   4   7         19.57         24.31         2.35 o                         
  -6   4   7          3.25          4.35         1.21 o                         
  -5   4   7          0.01          0.34         0.89 o                         
  -4   4   7          1.37          1.33         0.88 o                         
  -3   4   7         45.35         40.58         2.00 o                         
  -2   4   7          5.81          2.66         0.72 o                         
  -1   4   7          5.65          5.28         0.85 o                         
   0   4   7         30.48         30.55         1.09 o                         
   1   4   7         82.70         82.94         2.22 o                         
   2   4   7         39.31         36.19         2.13 o                         
   3   4   7          1.53          2.51         0.63 o                         
   4   4   7          1.23          0.87         0.59 o                         
   5   4   7          2.93          3.01         0.72 o                         
   6   4   7          1.06          0.80         0.80 o                         
   7   4   7          9.67          9.67         1.26 o                         
   8   4   7          0.76          1.11         1.26 o                         
   9   4   7          2.12          1.36         1.49 o                         
  -6   5   7          2.25          3.09         1.21 o                         
  -5   5   7          7.97          7.73         1.26 o                         
  -4   5   7          6.92          8.07         1.23 o                         
  -3   5   7         31.40         26.84         1.58 o                         
  -2   5   7         25.42         25.88         1.44 o                         
  -1   5   7          3.69          2.20         0.68 o                         
   0   5   7         65.12         67.06         3.79 o                         
   1   5   7        189.83        200.64         4.34 o                         
   2   5   7         16.95         15.58         1.54 o                         
   3   5   7         18.27         20.77         1.43 o                         
   4   5   7          2.90          2.41         0.99 o                         
   5   5   7          0.09          0.52         0.76 o                         
   6   5   7          9.70          8.23         1.29 o                         
   7   5   7          0.50          1.25         0.98 o                         
   8   5   7          5.51          6.32         1.39 o                         
  -6   6   7          4.81          5.47         1.66 o                         
  -5   6   7          0.37         -1.03         1.04 o                         
  -4   6   7          0.07          0.10         1.00 o                         
  -3   6   7          0.53          0.36         0.91 o                         
  -2   6   7         67.36         63.18         2.46 o                         
  -1   6   7         15.35         17.05         2.22 o                         
   0   6   7          1.95          2.02         1.74 o                         
   1   6   7          1.90          2.51         1.18 o                         
   2   6   7        140.38        152.03         3.40 o                         
   3   6   7          0.15         -0.23         0.81 o                         
   4   6   7          6.11          5.77         1.09 o                         
   5   6   7          5.70          4.46         1.07 o                         
   6   6   7          1.15          0.72         0.80 o                         
   7   6   7          3.43          2.19         0.96 o                         
   8   6   7          0.19         -0.93         1.09 o                         
  -5   7   7          6.64          9.38         1.87 o                         
  -4   7   7          3.54          5.95         1.38 o                         
  -3   7   7          2.55          1.44         1.20 o                         
  -2   7   7          4.53          4.55         1.95 o                         
   1   7   7         15.19         10.71         3.06 o                         
   2   7   7          5.02          5.00         1.70 o                         
   3   7   7          1.86          2.30         0.89 o                         
   4   7   7         12.87          9.93         1.85 o                         
   5   7   7          0.17         -0.10         0.85 o                         
   6   7   7          0.01          0.93         0.96 o                         
   7   7   7          0.74          0.90         1.17 o                         
  -4   8   7          0.15         -0.86         1.63 o                         
  -3   8   7          0.01         -1.07         2.05 o                         
  -2   8   7          4.74          2.16         2.04 o                         
   1   8   7          0.16          0.65         2.45 o                         
   2   8   7         18.13         13.84         3.90 o                         
   3   8   7         12.22         13.20         2.34 o                         
   4   8   7          6.70          8.81         2.14 o                         
   5   8   7          6.07          3.89         1.11 o                         
   6   8   7          1.70          2.48         1.28 o                         
   2   9   7          1.87          4.97         3.21 o                         
   3   9   7          1.65          3.02         3.23 o                         
   4   9   7         23.78         18.17         2.76 o                         
   5   9   7          2.29          5.90         3.88 o                         
  -2  -9   8          2.28          3.62         2.15 o                         
  -1  -9   8          4.51          7.27         2.57 o                         
   0  -9   8          0.31          1.06         1.49 o                         
   1  -9   8         13.26         17.79         2.76 o                         
   2  -9   8          0.42          0.16         1.33 o                         
  -4  -8   8          1.59          2.96         1.46 o                         
  -3  -8   8          1.10          0.16         1.75 o                         
  -2  -8   8          3.11          5.18         2.13 o                         
  -1  -8   8          0.03         -0.01         1.61 o                         
   0  -8   8          4.46          2.77         1.51 o                         
   1  -8   8          2.62          5.03         1.21 o                         
   2  -8   8          0.00         -0.80         0.98 o                         
   3  -8   8          2.13          4.02         1.18 o                         
   4  -8   8          0.11          0.67         1.29 o                         
  -6  -7   8          0.87         -0.54         2.08 o                         
  -5  -7   8          2.32          3.24         1.36 o                         
  -4  -7   8          0.96          2.07         1.27 o                         
  -3  -7   8         22.14         26.86         2.32 o                         
  -2  -7   8          4.09          2.38         1.19 o                         
  -1  -7   8          0.97          2.36         1.17 o                         
   0  -7   8         11.92         10.20         1.32 o                         
   1  -7   8          0.01          0.09         0.88 o                         
   2  -7   8          4.15          5.01         1.10 o                         
   3  -7   8         13.03         12.54         1.36 o                         
   4  -7   8          0.03          0.09         0.93 o                         
   5  -7   8          2.33          2.42         1.28 o                         
   6  -7   8          7.53          6.57         1.56 o                         
  -6  -6   8          0.98          0.46         1.18 o                         
  -5  -6   8          3.85          3.15         1.64 o                         
  -4  -6   8          4.91          3.97         1.27 o                         
  -3  -6   8          5.76          7.69         1.83 o                         
  -2  -6   8          6.27          5.20         1.23 o                         
  -1  -6   8          2.99          2.75         1.06 o                         
   0  -6   8         18.22         18.81         1.27 o                         
   1  -6   8         39.95         37.94         3.01 o                         
   2  -6   8          6.48          5.75         0.96 o                         
   3  -6   8         33.64         34.40         2.38 o                         
   4  -6   8         16.49         17.19         1.37 o                         
   5  -6   8          0.79          1.01         1.29 o                         
   6  -6   8         14.44         16.38         1.68 o                         
   7  -6   8          0.02         -2.47         2.63 o                         
  -7  -5   8          1.91          1.78         1.34 o                         
  -6  -5   8          1.55          0.04         1.03 o                         
  -5  -5   8          5.80          5.14         1.23 o                         
  -4  -5   8          5.47          9.23         1.43 o                         
  -3  -5   8          1.81          1.11         0.94 o                         
  -2  -5   8          1.33          1.69         0.90 o                         
  -1  -5   8         26.80         33.78         1.49 o                         
   0  -5   8          0.27          0.26         0.57 o                         
   1  -5   8         15.39         15.48         1.06 o                         
   2  -5   8         77.78         83.83         2.33 o                         
   3  -5   8        105.11        109.03         2.62 o                         
   4  -5   8          0.25          0.90         0.70 o                         
   5  -5   8         27.09         31.30         1.44 o                         
   6  -5   8          0.74          1.59         0.96 o                         
   7  -5   8          5.67          5.32         1.99 o                         
  -7  -4   8          0.54          0.15         1.02 o                         
  -6  -4   8          5.58          5.11         1.18 o                         
  -5  -4   8          7.13          6.29         1.50 o                         
  -4  -4   8         69.76         67.83         2.44 o                         
  -3  -4   8          0.00          0.94         0.70 o                         
  -2  -4   8          0.02          0.48         0.66 o                         
  -1  -4   8         25.44         28.20         1.37 o                         
   0  -4   8         32.55         30.70         1.32 o                         
   1  -4   8         16.34         15.82         0.99 o                         
   2  -4   8         62.50         61.80         1.78 o                         
   3  -4   8         43.55         44.90         2.24 o                         
   4  -4   8        367.67        395.59         5.58 o                         
   5  -4   8         15.78         13.78         1.27 o                         
   6  -4   8          0.08          0.66         0.68 o                         
   7  -4   8          3.57          2.55         1.44 o                         
  -8  -3   8          3.69          2.07         1.43 o                         
  -7  -3   8          1.71          1.12         1.01 o                         
  -6  -3   8          0.29         -0.20         0.81 o                         
  -5  -3   8         23.41         25.70         2.09 o                         
  -4  -3   8         47.18         45.77         2.41 o                         
  -3  -3   8          3.24          2.42         0.65 o                         
  -2  -3   8          0.96          0.12         0.43 o                         
  -1  -3   8        101.24        113.43         2.35 o                         
   0  -3   8          3.48          3.96         0.91 o                         
   1  -3   8         94.09         89.23         2.17 o                         
   2  -3   8         18.28         17.39         1.18 o                         
   3  -3   8         56.80         54.19         1.90 o                         
   4  -3   8        411.45        420.90         5.67 o                         
   5  -3   8        104.32        104.99         2.94 o                         
   6  -3   8         18.69         18.29         2.07 o                         
   7  -3   8          1.26          2.47         0.82 o                         
   8  -3   8          6.74          7.29         1.19 o                         
  -8  -2   8          3.33          4.40         1.41 o                         
  -7  -2   8          0.20          0.50         0.91 o                         
  -6  -2   8         57.35         62.63         2.42 o                         
  -5  -2   8          6.82          5.80         0.95 o                         
  -4  -2   8         18.03         18.21         1.30 o                         
  -3  -2   8         69.77         70.35         1.82 o                         
  -2  -2   8        100.67        103.83         2.21 o                         
  -1  -2   8         29.87         28.16         1.13 o                         
   0  -2   8         60.03         56.66         1.58 o                         
   1  -2   8         74.83         88.37         1.75 o                         
   2  -2   8          4.22          3.95         0.52 o                         
   3  -2   8         17.48         18.16         1.32 o                         
   4  -2   8          8.79          8.70         1.11 o                         
   5  -2   8        151.87        159.44         2.89 o                         
   6  -2   8          0.13          0.18         0.53 o                         
   7  -2   8          5.32          3.69         0.68 o                         
   8  -2   8          0.04          1.23         1.95 o                         
  -8  -1   8          3.90          4.26         2.06 o                         
  -7  -1   8         10.37         12.31         1.41 o                         
  -6  -1   8          0.07          0.09         0.73 o                         
  -5  -1   8          4.78          4.08         1.15 o                         
  -4  -1   8          2.50          1.77         0.70 o                         
  -3  -1   8        110.62        112.49         2.88 o                         
  -2  -1   8        185.13        192.90         2.57 o                         
  -1  -1   8         30.61         30.96         1.40 o                         
   0  -1   8          9.84          9.67         0.64 o                         
   1  -1   8         23.82         26.01         0.96 o                         
   2  -1   8         10.93         10.48         0.69 o                         
   3  -1   8          0.86          0.13         0.36 o                         
   4  -1   8         35.19         31.08         1.76 o                         
   5  -1   8        238.46        242.21         4.77 o                         
   6  -1   8        187.45        185.45         3.20 o                         
   7  -1   8          8.48          6.66         1.35 o                         
   8  -1   8          0.22         -0.06         1.11 o                         
  -8   0   8          0.18         -0.25         1.17 o                         
  -7   0   8          0.57         -0.30         0.93 o                         
  -6   0   8          0.34          0.11         0.80 o                         
  -5   0   8          1.23          1.56         0.77 o                         
  -4   0   8          1.71          1.57         0.69 o                         
  -3   0   8          0.04          0.11         0.52 o                         
  -2   0   8          0.33          0.31         0.37 o                         
  -1   0   8          0.30          0.16         0.34 o                         
   0   0   8         33.31         29.41         0.95 o                         
   1   0   8        181.14        196.41         2.73 o                         
   2   0   8          6.74          8.28         0.68 o                         
   3   0   8         18.59         20.24         0.96 o                         
   4   0   8         22.43         24.43         1.76 o                         
   5   0   8         86.86         88.08         2.13 o                         
   6   0   8         32.35         32.10         2.35 o                         
   7   0   8         10.56          9.77         0.88 o                         
   8   0   8          0.03          1.30         1.10 o                         
   9   0   8          0.02          1.45         1.39 o                         
  -8   1   8          0.03          0.78         1.48 o                         
  -7   1   8         11.23         13.63         1.73 o                         
  -6   1   8         50.97         48.10         4.58 o                         
  -5   1   8         25.99         23.38         1.75 o                         
  -4   1   8         44.91         36.85         1.66 o                         
  -3   1   8          0.04         -0.24         0.58 o                         
  -2   1   8          0.52          1.28         0.56 o                         
  -1   1   8          5.13          5.00         0.49 o                         
   0   1   8          3.55          4.21         0.50 o                         
   1   1   8          0.24          0.98         0.47 o                         
   2   1   8          0.01          0.23         0.42 o                         
   3   1   8         87.45         94.84         1.84 o                         
   4   1   8          0.67          0.90         0.52 o                         
   5   1   8         40.39         33.25         3.16 o                         
   6   1   8         15.53         12.20         1.09 o                         
   7   1   8          2.81          3.07         0.80 o                         
   8   1   8          0.30         -0.32         0.81 o                         
   9   1   8          0.76          0.70         0.97 o                         
  -7   2   8          0.89          1.19         1.18 o                         
  -6   2   8          3.56          4.37         1.24 o                         
  -5   2   8         33.91         32.67         2.17 o                         
  -4   2   8          0.78          0.46         0.66 o                         
  -3   2   8         27.28         26.90         1.38 o                         
  -2   2   8         66.84         63.70         2.15 o                         
  -1   2   8          8.43          8.37         0.57 o                         
   0   2   8        453.55        460.76         4.68 o                         
   1   2   8          3.29          5.39         0.75 o                         
   2   2   8         17.17         18.32         1.14 o                         
   3   2   8         22.71         22.47         1.68 o                         
   4   2   8          1.82          1.20         0.54 o                         
   5   2   8          2.91          1.93         0.77 o                         
   6   2   8          1.72          0.95         0.78 o                         
   7   2   8          0.09          0.68         0.82 o                         
   8   2   8          0.74          0.47         0.91 o                         
   9   2   8          0.88          1.60         1.47 o                         
  -7   3   8          5.88          3.57         1.56 o                         
  -6   3   8          2.29          4.09         1.35 o                         
  -5   3   8          0.66          1.37         1.01 o                         
  -4   3   8          2.39          1.94         0.97 o                         
  -3   3   8          8.25          6.77         0.91 o                         
  -2   3   8          0.58          1.22         0.58 o                         
  -1   3   8          1.10          0.16         0.46 o                         
   0   3   8        177.61        184.31         6.07 o                         
   1   3   8         86.88         92.34         2.37 o                         
   2   3   8         70.11         69.06         2.87 o                         
   3   3   8          0.68         -0.08         0.52 o                         
   4   3   8         18.86         13.53         1.45 o                         
   5   3   8          7.70          7.47         0.86 o                         
   6   3   8          1.53          0.75         0.64 o                         
   7   3   8         15.47         18.23         2.96 o                         
   8   3   8          0.04          1.07         0.93 o                         
   9   3   8          3.82          3.10         1.61 o                         
  -7   4   8          0.77          1.15         1.49 o                         
  -6   4   8          0.30          0.74         1.13 o                         
  -5   4   8          2.76          3.70         1.11 o                         
  -4   4   8          0.50          0.35         1.06 o                         
  -3   4   8          9.88          8.96         1.14 o                         
  -2   4   8         16.15         12.78         1.21 o                         
  -1   4   8          4.01          3.79         0.85 o                         
   0   4   8          1.43          0.80         0.71 o                         
   1   4   8        353.08        353.40         6.45 o                         
   2   4   8         97.20         95.22         3.15 o                         
   3   4   8         41.22         42.84         2.13 o                         
   4   4   8          0.42         -0.38         0.57 o                         
   5   4   8          0.90          0.48         0.65 o                         
   6   4   8          1.00          0.12         0.68 o                         
   7   4   8          2.94          2.33         0.95 o                         
   8   4   8          7.47          7.33         1.77 o                         
   9   4   8          8.90         10.08         2.02 o                         
  -6   5   8         55.71         70.09         3.51 o                         
  -5   5   8         11.03         13.61         1.86 o                         
  -4   5   8          7.37          7.11         1.24 o                         
  -3   5   8          1.43          0.35         0.84 o                         
  -2   5   8         15.99         11.08         1.54 o                         
  -1   5   8          1.08         -0.52         1.25 o                         
   0   5   8          1.17          0.68         0.79 o                         
   1   5   8         11.10         13.57         1.39 o                         
   2   5   8        423.02        442.33        10.02 o                         
   3   5   8         12.56         11.78         1.12 o                         
   4   5   8         13.47         12.13         1.31 o                         
   5   5   8          4.71          3.57         1.00 o                         
   6   5   8          0.28          0.11         0.84 o                         
   7   5   8          0.16          0.34         0.95 o                         
   8   5   8          4.89          6.11         1.34 o                         
  -5   6   8          1.41          2.00         1.25 o                         
  -4   6   8          4.16          5.77         1.39 o                         
  -3   6   8          1.24          0.46         1.52 o                         
  -2   6   8         41.96         33.48         3.11 o                         
   1   6   8         53.20         55.57         3.15 o                         
   2   6   8         45.83         46.46         2.66 o                         
   3   6   8          2.76          1.32         0.98 o                         
   4   6   8          0.10          0.84         0.89 o                         
   5   6   8          0.04          0.68         0.93 o                         
   6   6   8          5.56          5.09         1.18 o                         
   7   6   8          0.07          0.49         1.05 o                         
   8   6   8          0.11          0.43         1.17 o                         
  -4   7   8          4.71          3.00         1.98 o                         
  -3   7   8          1.06         -0.80         1.74 o                         
  -2   7   8          0.00         -1.70         1.70 o                         
   1   7   8         13.01         19.86         3.93 o                         
   2   7   8          1.74          1.15         1.38 o                         
   3   7   8         24.50         26.17         1.86 o                         
   4   7   8         16.92         21.53         1.81 o                         
   5   7   8          0.05          0.36         0.92 o                         
   6   7   8          0.34          0.49         1.00 o                         
   7   7   8          5.12          7.16         1.58 o                         
  -3   8   8          0.07         -0.03         2.07 o                         
   2   8   8          4.46          4.19         2.93 o                         
   3   8   8          0.15          0.22         1.63 o                         
   4   8   8          0.22          1.58         2.83 o                         
   5   8   8          0.52         -1.03         1.03 o                         
   6   8   8          0.08          1.87         1.30 o                         
   2   9   8          0.98         -1.07         2.65 o                         
   3   9   8          0.28          2.63         3.43 o                         
   4   9   8          0.57          0.92         3.36 o                         
  -1  -9   9          0.04          0.88         1.77 o                         
   0  -9   9         19.29         27.35         4.41 o                         
   1  -9   9          4.17          2.85         1.64 o                         
  -4  -8   9          0.22          0.54         1.40 o                         
  -3  -8   9          2.66          6.17         2.21 o                         
  -2  -8   9          0.19          0.74         1.65 o                         
  -1  -8   9          0.56          3.37         3.17 o                         
   0  -8   9          5.76          6.00         1.61 o                         
   1  -8   9          3.02          5.36         1.45 o                         
   2  -8   9          5.16          3.85         1.32 o                         
   3  -8   9          0.00          0.41         1.22 o                         
   4  -8   9          0.46          1.10         1.38 o                         
  -5  -7   9          0.28          2.50         2.21 o                         
  -4  -7   9         14.07         19.50         2.29 o                         
  -3  -7   9          0.12          1.02         1.22 o                         
  -2  -7   9          8.86         10.49         1.66 o                         
  -1  -7   9          0.03          0.78         1.15 o                         
   0  -7   9          0.22          0.32         1.19 o                         
   1  -7   9          0.09          0.27         0.89 o                         
   2  -7   9          7.69          6.98         1.28 o                         
   3  -7   9          9.95         11.81         1.40 o                         
   4  -7   9          3.39          4.47         1.31 o                         
   5  -7   9         18.80         15.77         1.89 o                         
  -6  -6   9          5.20          5.88         1.61 o                         
  -5  -6   9          2.37          1.56         1.41 o                         
  -4  -6   9          0.18         -0.49         1.07 o                         
  -3  -6   9          2.27          3.31         1.22 o                         
  -2  -6   9          0.68         -0.05         0.90 o                         
  -1  -6   9          0.01          0.00         0.78 o                         
   0  -6   9         17.76         19.96         2.32 o                         
   1  -6   9          1.49          1.23         0.82 o                         
   2  -6   9          0.36         -0.12         0.79 o                         
   3  -6   9          6.53          4.76         1.15 o                         
   4  -6   9          1.58          1.87         0.89 o                         
   5  -6   9          0.70          0.80         0.89 o                         
   6  -6   9          2.05          3.12         1.26 o                         
  -6  -5   9          0.22          0.79         1.20 o                         
  -5  -5   9          0.33          0.40         1.01 o                         
  -4  -5   9          4.92          5.79         1.95 o                         
  -3  -5   9          1.14          1.37         1.01 o                         
  -2  -5   9          0.27          0.44         0.86 o                         
  -1  -5   9          0.02          0.24         0.71 o                         
   0  -5   9          0.69          1.00         0.69 o                         
   1  -5   9          0.84          0.12         0.77 o                         
   2  -5   9         13.86         15.67         1.26 o                         
   3  -5   9          4.11          3.24         0.81 o                         
   4  -5   9         47.49         47.04         1.83 o                         
   5  -5   9          9.89         10.44         1.69 o                         
   6  -5   9         10.91          8.15         1.46 o                         
   7  -5   9         20.14         30.84         4.64 o                         
  -7  -4   9          0.55          0.71         1.34 o                         
  -6  -4   9          5.79          4.34         1.88 o                         
  -5  -4   9          3.25          2.63         1.10 o                         
  -4  -4   9          0.92          2.13         0.99 o                         
  -3  -4   9         99.26        102.56         3.46 o                         
  -2  -4   9         37.78         44.11         2.33 o                         
  -1  -4   9          0.42         -0.08         0.57 o                         
   0  -4   9         56.94         69.88         1.94 o                         
   1  -4   9          1.06          1.28         0.59 o                         
   2  -4   9          0.21          1.07         0.58 o                         
   3  -4   9        340.15        355.90         4.85 o                         
   4  -4   9          3.08          2.72         0.70 o                         
   5  -4   9          0.29          0.90         0.81 o                         
   6  -4   9          6.81          8.19         1.24 o                         
   7  -4   9          2.19          1.36         1.43 o                         
  -7  -3   9          8.55          9.97         1.51 o                         
  -6  -3   9          3.20          3.84         1.13 o                         
  -5  -3   9          5.02          3.00         0.99 o                         
  -4  -3   9         18.61         18.26         1.41 o                         
  -3  -3   9         14.80         15.04         1.23 o                         
  -2  -3   9          4.01          4.02         0.82 o                         
  -1  -3   9          5.45          5.51         0.82 o                         
   0  -3   9         10.14         10.06         0.89 o                         
   1  -3   9          0.38         -0.28         0.51 o                         
   2  -3   9          4.76          5.33         0.72 o                         
   3  -3   9         28.74         27.63         1.12 o                         
   4  -3   9         24.25         28.11         2.01 o                         
   5  -3   9          6.36          6.57         2.69 o                         
   6  -3   9         40.27         36.41         4.07 o                         
   7  -3   9          0.47          2.45         0.92 o                         
   8  -3   9         14.44         18.71         1.53 o                         
  -7  -2   9          0.11         -0.26         0.98 o                         
  -6  -2   9          3.38          3.42         1.06 o                         
  -5  -2   9          4.85          6.89         1.09 o                         
  -4  -2   9         26.42         26.87         1.60 o                         
  -3  -2   9          0.00         -0.17         0.58 o                         
  -2  -2   9          5.70          4.95         0.70 o                         
  -1  -2   9        160.63        161.04         4.22 o                         
   0  -2   9          8.39          9.65         0.85 o                         
   1  -2   9         12.07          9.69         0.78 o                         
   2  -2   9          2.42          3.42         0.59 o                         
   3  -2   9         36.96         37.08         1.31 o                         
   4  -2   9         33.52         35.01         1.48 o                         
   5  -2   9        224.85        231.59         4.34 o                         
   6  -2   9         82.16         86.35         4.06 o                         
   7  -2   9          0.68          0.62         0.73 o                         
   8  -2   9          2.48          2.98         1.78 o                         
  -7  -1   9         10.40         10.75         1.49 o                         
  -6  -1   9          1.39          2.14         0.97 o                         
  -5  -1   9          0.15         -0.06         0.73 o                         
  -4  -1   9          1.02          0.78         0.69 o                         
  -3  -1   9        123.96        127.23         4.28 o                         
  -2  -1   9         40.65         40.39         1.49 o                         
  -1  -1   9        235.85        238.76         3.67 o                         
   0  -1   9         26.05         25.88         1.19 o                         
   1  -1   9         34.82         31.62         1.14 o                         
   2  -1   9         81.85         91.87         2.03 o                         
   3  -1   9          5.14          3.59         0.59 o                         
   4  -1   9          1.95          0.99         0.71 o                         
   5  -1   9        199.92        213.91         4.12 o                         
   6  -1   9         68.33         55.28         4.34 o                         
   7  -1   9          0.07          0.83         0.65 o                         
   8  -1   9          5.62          6.50         0.90 o                         
   9  -1   9          0.10          0.87         2.36 o                         
  -7   0   9          4.36          3.57         1.18 o                         
  -6   0   9          1.60          1.73         0.95 o                         
  -5   0   9          2.92          0.90         0.81 o                         
  -4   0   9         26.88         22.53         1.50 o                         
  -3   0   9         46.36         47.58         2.17 o                         
  -2   0   9         75.63         78.02         2.11 o                         
  -1   0   9          9.18          9.81         0.63 o                         
   0   0   9        201.46        204.13         3.70 o                         
   1   0   9         10.33         10.22         1.30 o                         
   2   0   9          4.56          5.06         0.84 o                         
   3   0   9         22.11         16.57         0.96 o                         
   4   0   9          8.93         11.62         0.74 o                         
   5   0   9          4.16          3.17         0.76 o                         
   6   0   9         79.61         92.11         4.45 o                         
   7   0   9          0.20         -0.03         0.69 o                         
   8   0   9          0.21          0.37         0.80 o                         
   9   0   9          2.78          3.70         1.52 o                         
  -7   1   9          0.00          0.48         1.16 o                         
  -6   1   9          3.48          2.63         0.94 o                         
  -5   1   9         43.28         41.17         2.11 o                         
  -4   1   9          0.00          0.37         0.67 o                         
  -3   1   9          2.99          4.18         0.80 o                         
  -2   1   9          9.86          9.53         1.01 o                         
  -1   1   9         10.90         10.90         0.67 o                         
   0   1   9         33.96         33.73         1.85 o                         
   1   1   9         22.83         21.43         1.36 o                         
   2   1   9          0.61          0.68         0.52 o                         
   3   1   9         25.97         23.15         1.16 o                         
   4   1   9          6.06          5.07         0.66 o                         
   5   1   9          1.22          0.30         0.64 o                         
   6   1   9          0.48          1.14         0.91 o                         
   7   1   9         19.57         19.95         1.44 o                         
   8   1   9          5.28          5.28         1.06 o                         
   9   1   9          1.91          2.05         1.41 o                         
  -7   2   9          2.17          2.87         1.56 o                         
  -6   2   9          1.23          1.76         1.14 o                         
  -5   2   9          3.24          2.25         1.13 o                         
  -4   2   9         41.09         34.19         3.09 o                         
  -3   2   9          2.26          3.19         0.82 o                         
  -2   2   9          2.22          2.00         0.72 o                         
  -1   2   9         64.32         70.35         1.59 o                         
   0   2   9        248.06        258.77         3.96 o                         
   1   2   9        202.19        199.24         3.75 o                         
   2   2   9         32.64         33.92         1.56 o                         
   3   2   9          0.01          0.50         0.63 o                         
   4   2   9         38.67         34.06         1.43 o                         
   5   2   9          7.25          6.29         0.78 o                         
   6   2   9          0.07         -0.71         0.71 o                         
   7   2   9          1.49          1.15         0.85 o                         
   8   2   9         13.57         15.59         1.71 o                         
   9   2   9          0.25          1.64         1.38 o                         
  -7   3   9          0.88          1.75         1.53 o                         
  -6   3   9          0.47          2.26         1.34 o                         
  -5   3   9          2.54          0.40         1.09 o                         
  -4   3   9          8.27          5.27         1.17 o                         
  -3   3   9         15.37          8.76         1.07 o                         
  -2   3   9          0.32          1.29         0.70 o                         
  -1   3   9          1.77          1.57         0.87 o                         
   0   3   9          0.08         -0.28         0.61 o                         
   1   3   9         37.84         39.63         1.76 o                         
   2   3   9         24.73         22.42         1.67 o                         
   3   3   9          0.10         -0.30         0.54 o                         
   4   3   9          1.67          1.89         0.67 o                         
   5   3   9         74.65         74.83         2.11 o                         
   6   3   9         15.56         15.74         1.24 o                         
   7   3   9          2.97          2.53         1.05 o                         
   8   3   9          1.70          2.24         1.11 o                         
   9   3   9          0.02          1.78         1.60 o                         
  -6   4   9          4.68          6.06         1.44 o                         
  -5   4   9          2.05          0.90         1.14 o                         
  -4   4   9          0.77         -0.97         0.97 o                         
  -3   4   9         21.34         18.46         2.14 o                         
  -2   4   9          0.18          0.01         1.20 o                         
  -1   4   9          0.85          2.76         1.45 o                         
   0   4   9          2.49          3.91         1.03 o                         
   1   4   9        692.69        725.43         9.60 o                         
   2   4   9        245.92        265.93         4.78 o                         
   3   4   9         28.88         25.42         1.44 o                         
   4   4   9          8.33          8.51         1.02 o                         
   5   4   9          8.47          6.10         0.99 o                         
   6   4   9          7.25          5.42         1.22 o                         
   7   4   9          1.84          1.54         0.85 o                         
   8   4   9          0.88          2.03         1.14 o                         
  -6   5   9          0.32          2.06         1.45 o                         
  -5   5   9          1.87          3.66         1.31 o                         
  -4   5   9          0.20          0.52         1.17 o                         
  -3   5   9         21.21         20.55         2.69 o                         
  -2   5   9          0.69          1.19         1.44 o                         
   0   5   9          0.56          0.22         1.31 o                         
   1   5   9         14.94         16.68         1.96 o                         
   2   5   9        108.96        108.11         2.99 o                         
   3   5   9          0.22          0.80         0.74 o                         
   4   5   9          2.78          1.92         0.85 o                         
   5   5   9          1.75          1.48         0.78 o                         
   6   5   9         11.97          8.67         1.57 o                         
   7   5   9          0.01         -0.18         1.02 o                         
   8   5   9          0.05         -1.08         1.08 o                         
  -5   6   9         17.02         18.57         3.12 o                         
  -4   6   9          1.42          1.75         1.89 o                         
  -3   6   9          3.52         -0.24         1.59 o                         
  -2   6   9          3.08          1.52         1.65 o                         
   1   6   9         41.39         36.19         2.74 o                         
   2   6   9         31.61         36.22         2.24 o                         
   3   6   9        101.22        103.48         6.03 o                         
   4   6   9         13.06         15.14         1.55 o                         
   5   6   9          2.25          2.07         1.08 o                         
   6   6   9          0.27          0.08         1.00 o                         
   7   6   9          0.67          0.29         1.10 o                         
  -4   7   9          1.76          2.90         2.27 o                         
  -3   7   9          0.45          3.30         2.05 o                         
   2   7   9          3.61          1.64         1.61 o                         
   3   7   9         64.37         73.35         3.57 o                         
   4   7   9          9.08          9.82         1.68 o                         
   5   7   9          0.42          1.45         1.11 o                         
   6   7   9          1.51         -0.26         1.07 o                         
   2   8   9          4.24          4.61         3.18 o                         
   3   8   9          0.00         -0.11         1.79 o                         
   4   8   9          0.85          1.38         1.91 o                         
   5   8   9          3.37          4.98         1.24 o                         
   3   9   9          1.99          9.44         4.49 o                         
  -3  -8  10          2.37          4.21         2.08 o                         
  -2  -8  10          0.71          3.13         1.96 o                         
  -1  -8  10          0.10          1.26         1.78 o                         
   0  -8  10          6.43          5.03         1.66 o                         
   1  -8  10         12.18         15.00         2.12 o                         
   2  -8  10         18.59         24.59         2.02 o                         
   3  -8  10          0.97          1.89         1.50 o                         
  -4  -7  10          1.13          2.28         1.53 o                         
  -3  -7  10          0.62          1.20         1.28 o                         
  -2  -7  10          3.37         -0.70         1.20 o                         
  -1  -7  10          0.31          0.87         1.78 o                         
   0  -7  10          1.77          4.02         1.84 o                         
   1  -7  10         18.09         20.91         1.77 o                         
   2  -7  10         21.36         25.77         1.86 o                         
   3  -7  10          1.68          1.36         1.13 o                         
   4  -7  10          2.77          6.15         1.50 o                         
   5  -7  10          0.30          0.51         1.53 o                         
  -5  -6  10         11.88         18.93         2.85 o                         
  -4  -6  10          0.15          0.02         1.11 o                         
  -3  -6  10          1.35          1.70         1.18 o                         
  -2  -6  10          1.86          0.96         1.08 o                         
  -1  -6  10          0.62          0.17         0.83 o                         
   0  -6  10          1.93          2.50         0.94 o                         
   1  -6  10          0.19          0.66         0.88 o                         
   2  -6  10          4.95          5.53         1.22 o                         
   3  -6  10         57.26         62.58         3.07 o                         
   4  -6  10          0.15          0.14         0.88 o                         
   5  -6  10          4.56          4.27         1.35 o                         
   6  -6  10         49.77         45.97         5.64 o                         
  -6  -5  10          0.59          1.63         1.38 o                         
  -5  -5  10          6.02          7.10         2.01 o                         
  -4  -5  10          0.51          0.92         1.38 o                         
  -3  -5  10          5.00          3.58         1.49 o                         
  -2  -5  10         22.56         24.17         2.05 o                         
  -1  -5  10          0.22          0.46         0.76 o                         
   0  -5  10          0.82          1.38         0.70 o                         
   1  -5  10         11.55         10.30         1.38 o                         
   2  -5  10          8.56         10.13         1.15 o                         
   3  -5  10          5.60          6.65         1.08 o                         
   4  -5  10         11.53         13.18         1.26 o                         
   5  -5  10         17.44         18.29         1.48 o                         
   6  -5  10          4.10          8.33         2.91 o                         
   7  -5  10          3.06          1.95         2.60 o                         
  -6  -4  10          2.20          1.32         1.23 o                         
  -5  -4  10          0.16         -0.04         1.01 o                         
  -4  -4  10          9.78          5.68         2.09 o                         
  -3  -4  10          2.71          1.65         0.98 o                         
  -2  -4  10          0.11          0.30         0.83 o                         
  -1  -4  10          1.31          2.09         0.79 o                         
   0  -4  10         35.53         34.21         2.17 o                         
   1  -4  10          1.51          0.65         0.63 o                         
   2  -4  10          2.81          3.13         0.74 o                         
   3  -4  10         50.40         58.75         1.98 o                         
   4  -4  10          2.75          0.75         0.76 o                         
   5  -4  10         17.91         15.84         1.27 o                         
   6  -4  10         22.63         22.95         2.87 o                         
   7  -4  10          4.66          2.26         1.99 o                         
  -7  -3  10          0.05          1.67         1.39 o                         
  -6  -3  10          0.47          1.09         1.14 o                         
  -5  -3  10          5.02          3.97         1.23 o                         
  -4  -3  10         15.35         13.51         1.57 o                         
  -3  -3  10          8.39          7.53         3.23 o                         
  -2  -3  10         59.15         58.62         2.59 o                         
  -1  -3  10          2.88          2.64         0.77 o                         
   0  -3  10          0.19         -0.38         0.52 o                         
   1  -3  10          0.43          0.90         0.61 o                         
   2  -3  10          0.10          0.79         0.60 o                         
   3  -3  10         51.83         54.87         2.35 o                         
   4  -3  10         22.71         22.85         1.20 o                         
   5  -3  10         57.48         56.44         2.21 o                         
   6  -3  10          1.94          1.02         0.99 o                         
   7  -3  10          0.02         -0.42         1.11 o                         
   8  -3  10         17.77         19.66         3.42 o                         
  -7  -2  10          0.21          0.08         1.13 o                         
  -6  -2  10          0.27          1.39         1.05 o                         
  -5  -2  10          0.01         -0.75         0.95 o                         
  -4  -2  10         17.78         15.42         2.11 o                         
  -3  -2  10         17.28         17.74         1.72 o                         
  -2  -2  10         95.46         89.84         2.98 o                         
  -1  -2  10         64.25         66.17         1.90 o                         
   0  -2  10         16.73         17.21         1.10 o                         
   1  -2  10          1.33          2.51         0.61 o                         
   2  -2  10          1.45          1.43         0.65 o                         
   3  -2  10          3.78          3.30         0.68 o                         
   4  -2  10        113.49        119.53         2.40 o                         
   5  -2  10          1.55          2.69         0.86 o                         
   6  -2  10         31.20         29.90         1.71 o                         
   7  -2  10         14.22          9.18         2.70 o                         
   8  -2  10          2.13          1.98         1.04 o                         
  -7  -1  10          1.20          0.05         1.14 o                         
  -6  -1  10          0.04         -0.67         0.91 o                         
  -5  -1  10          0.57         -0.08         0.83 o                         
  -4  -1  10          2.85          2.30         0.92 o                         
  -3  -1  10         14.31         12.37         1.38 o                         
  -2  -1  10        133.94        136.67         3.52 o                         
  -1  -1  10          7.04          6.22         0.82 o                         
   0  -1  10         50.52         48.11         1.63 o                         
   1  -1  10          0.60          0.26         0.54 o                         
   2  -1  10         13.06         14.15         1.01 o                         
   3  -1  10         13.23         10.09         0.88 o                         
   4  -1  10          7.94          9.75         0.84 o                         
   5  -1  10         26.78         20.15         2.25 o                         
   6  -1  10          4.23          3.30         0.94 o                         
   7  -1  10          0.01          0.48         0.75 o                         
   8  -1  10          0.38          0.67         0.87 o                         
  -7   0  10          0.51          0.84         1.29 o                         
  -6   0  10          0.60          1.24         1.00 o                         
  -5   0  10          4.77          5.04         1.07 o                         
  -4   0  10          6.73          6.39         1.17 o                         
  -3   0  10          5.89          6.25         1.40 o                         
  -2   0  10         28.10         27.78         2.56 o                         
  -1   0  10        279.52        297.81         4.04 o                         
   0   0  10         17.46         15.68         1.08 o                         
   1   0  10         17.27         13.83         2.08 o                         
   2   0  10          6.38          5.36         0.75 o                         
   3   0  10         36.16         28.79         1.54 o                         
   4   0  10          1.27          2.38         0.62 o                         
   5   0  10          1.06          0.60         0.76 o                         
   6   0  10          9.17          7.36         1.02 o                         
   7   0  10          1.33         -0.25         0.80 o                         
   8   0  10          2.06          2.29         0.95 o                         
   9   0  10          7.88          9.56         2.18 o                         
  -7   1  10          0.68          2.51         1.62 o                         
  -6   1  10          8.45          5.60         1.22 o                         
  -5   1  10          0.27          1.02         0.87 o                         
  -4   1  10         56.49         56.56         2.52 o                         
  -3   1  10          4.33          3.73         0.87 o                         
  -2   1  10          0.09         -0.69         0.70 o                         
  -1   1  10         22.34         18.66         1.48 o                         
   0   1  10         83.13         77.54         2.12 o                         
   1   1  10          0.36          0.21         0.56 o                         
   2   1  10         24.42         25.38         1.89 o                         
   3   1  10          4.49          2.89         0.69 o                         
   4   1  10          1.07          0.42         0.61 o                         
   5   1  10          4.21          4.20         0.67 o                         
   6   1  10         27.03         25.54         1.81 o                         
   7   1  10         12.56         15.74         1.44 o                         
   8   1  10          0.10          1.28         0.99 o                         
   9   1  10          2.82          1.21         1.50 o                         
  -7   2  10          1.87          0.89         1.75 o                         
  -6   2  10          0.01          1.57         1.21 o                         
  -5   2  10          0.12          1.12         1.24 o                         
  -4   2  10         31.78         26.62         1.66 o                         
  -3   2  10          3.57          1.15         0.75 o                         
  -2   2  10          5.27          3.22         1.08 o                         
  -1   2  10         44.63         44.84         3.68 o                         
   0   2  10        184.34        191.62         3.59 o                         
   1   2  10         10.86         10.79         1.27 o                         
   2   2  10          0.06         -0.58         0.59 o                         
   3   2  10          1.17          0.49         0.62 o                         
   4   2  10         74.93         67.77         2.20 o                         
   5   2  10         30.62         30.22         2.20 o                         
   6   2  10          1.30          0.60         0.79 o                         
   7   2  10          2.63          3.62         1.03 o                         
   8   2  10          0.81         -0.62         0.98 o                         
   9   2  10          1.08          0.77         1.47 o                         
  -6   3  10          2.69          3.81         1.52 o                         
  -5   3  10          0.01          1.48         1.25 o                         
  -4   3  10          0.01          0.38         1.03 o                         
  -3   3  10         21.54         20.10         3.03 o                         
  -2   3  10          3.03          5.19         1.24 o                         
  -1   3  10          1.16          0.94         1.26 o                         
   0   3  10         20.84         20.12         1.29 o                         
   1   3  10         10.46         10.87         1.23 o                         
   2   3  10        152.45        154.87         3.48 o                         
   3   3  10          0.00         -0.26         0.69 o                         
   4   3  10         35.23         34.88         1.64 o                         
   5   3  10         13.95         11.27         1.15 o                         
   6   3  10          7.59          6.22         1.39 o                         
   7   3  10          8.68          6.54         1.33 o                         
   8   3  10          4.19          4.13         1.62 o                         
  -6   4  10          0.09          0.64         1.50 o                         
  -5   4  10         19.57         25.84         2.05 o                         
  -4   4  10          0.04         -0.89         1.56 o                         
  -3   4  10          8.34          1.71         1.80 o                         
  -2   4  10         20.70         17.19         2.30 o                         
  -1   4  10          1.77          3.40         1.77 o                         
   0   4  10          9.27          7.90         1.42 o                         
   1   4  10         60.76         64.84         2.40 o                         
   2   4  10         13.07         14.83         1.39 o                         
   3   4  10          7.94          8.89         1.19 o                         
   4   4  10          4.21          3.73         0.89 o                         
   5   4  10         14.98         17.48         1.41 o                         
   6   4  10         13.59         13.37         1.31 o                         
   7   4  10          0.32         -0.26         0.86 o                         
   8   4  10          0.03          0.03         1.08 o                         
  -5   5  10          1.13          3.35         2.32 o                         
  -4   5  10          4.90          4.04         1.99 o                         
  -3   5  10          3.97          2.62         1.77 o                         
   0   5  10          8.30         10.99         2.36 o                         
   1   5  10         29.90         32.52         2.11 o                         
   2   5  10        223.58        228.29         5.51 o                         
   3   5  10         12.71         12.71         1.46 o                         
   4   5  10          2.51          2.34         1.07 o                         
   5   5  10          3.53          2.69         0.94 o                         
   6   5  10         16.32         17.58         1.53 o                         
   7   5  10          0.39          0.84         1.13 o                         
   8   5  10          4.37          2.61         1.40 o                         
  -4   6  10          4.57          3.24         2.20 o                         
  -3   6  10          0.36          2.63         1.84 o                         
   2   6  10          9.77          8.84         2.01 o                         
   3   6  10         21.47         19.23         1.96 o                         
   4   6  10          0.02         -0.45         0.91 o                         
   5   6  10          3.46          2.78         1.18 o                         
   6   6  10          0.24          0.07         1.02 o                         
   7   6  10          0.05          0.10         1.15 o                         
   2   7  10          2.26          1.34         1.81 o                         
   3   7  10          2.91          4.26         1.97 o                         
   4   7  10          5.94          5.70         1.34 o                         
   5   7  10          3.08          5.31         1.41 o                         
   6   7  10          1.99          3.69         1.37 o                         
   3   8  10          4.61          5.50         2.27 o                         
   4   8  10          6.83          7.54         2.41 o                         
  -1  -8  11          2.03          2.99         3.11 o                         
   0  -8  11          7.39         13.87         3.38 o                         
   1  -8  11          2.78          3.21         2.53 o                         
   2  -8  11          0.20         -1.06         1.37 o                         
  -3  -7  11          0.14          0.47         1.39 o                         
  -2  -7  11          0.03          0.77         1.37 o                         
  -1  -7  11          2.01          3.51         1.94 o                         
   0  -7  11          0.07          0.24         1.20 o                         
   1  -7  11          1.58          2.75         1.20 o                         
   2  -7  11          9.69         11.60         1.72 o                         
   3  -7  11         23.45         28.81         2.40 o                         
   4  -7  11          2.09          3.61         1.52 o                         
  -5  -6  11          0.52         -0.62         2.01 o                         
  -4  -6  11         20.73         25.27         4.44 o                         
  -3  -6  11          1.38          1.78         1.27 o                         
  -2  -6  11          0.00         -0.07         1.05 o                         
  -1  -6  11         16.66         14.23         1.54 o                         
   0  -6  11          0.04          0.20         0.88 o                         
   1  -6  11          1.99          3.32         1.10 o                         
   2  -6  11         71.00         81.20         3.60 o                         
   3  -6  11          0.01          0.10         0.94 o                         
   4  -6  11          1.04          1.85         1.18 o                         
   5  -6  11          0.14          0.37         1.36 o                         
  -5  -5  11          2.27          3.27         1.84 o                         
  -4  -5  11          1.19          3.22         1.71 o                         
  -3  -5  11          0.86          2.45         1.40 o                         
  -2  -5  11          0.16         -0.40         0.94 o                         
  -1  -5  11          0.10          0.98         0.80 o                         
   0  -5  11          0.02          1.03         0.78 o                         
   1  -5  11          1.99          2.58         0.85 o                         
   2  -5  11          2.66          3.56         0.86 o                         
   3  -5  11          0.31          0.23         0.80 o                         
   4  -5  11          0.14          1.86         1.64 o                         
   5  -5  11          4.71          6.07         1.19 o                         
   6  -5  11          0.02          0.98         1.31 o                         
  -6  -4  11          0.79          0.90         1.39 o                         
  -5  -4  11          0.02          1.12         1.53 o                         
  -4  -4  11          2.36          2.73         1.46 o                         
  -3  -4  11          0.61          1.32         1.24 o                         
  -2  -4  11          8.42          4.39         1.65 o                         
  -1  -4  11          1.46          2.21         0.96 o                         
   0  -4  11          0.44          2.04         0.75 o                         
   1  -4  11         27.78         26.57         1.46 o                         
   2  -4  11         19.41         20.52         1.30 o                         
   3  -4  11         16.79         18.25         1.33 o                         
   4  -4  11         28.08         28.16         1.79 o                         
   5  -4  11          9.35         11.40         1.24 o                         
   6  -4  11          0.01         -0.04         1.05 o                         
   7  -4  11          9.63         11.00         5.21 o                         
  -6  -3  11          0.00          0.49         1.28 o                         
  -5  -3  11          1.99          3.15         1.32 o                         
  -4  -3  11         10.69         11.57         2.38 o                         
  -3  -3  11         14.52         15.84         3.81 o                         
  -2  -3  11          2.20          5.41         1.14 o                         
  -1  -3  11         11.74         13.13         1.95 o                         
   0  -3  11          0.03         -0.22         0.58 o                         
   1  -3  11         64.83         59.37         1.96 o                         
   2  -3  11          2.45          2.26         0.78 o                         
   3  -3  11         13.29         13.04         1.08 o                         
   4  -3  11         18.91         23.52         1.58 o                         
   5  -3  11          2.47          2.32         0.75 o                         
   6  -3  11         11.00         10.62         1.53 o                         
   7  -3  11          0.17          1.63         1.91 o                         
  -6  -2  11          0.03         -0.28         1.20 o                         
  -5  -2  11          0.68          1.79         1.15 o                         
  -4  -2  11          8.76          7.81         1.38 o                         
  -3  -2  11         36.16         31.28         5.03 o                         
  -2  -2  11         73.27         71.84         3.58 o                         
  -1  -2  11          4.53          6.59         0.90 o                         
   0  -2  11         16.39         15.91         1.37 o                         
   1  -2  11          0.56          0.82         0.60 o                         
   2  -2  11         17.19         16.23         2.13 o                         
   3  -2  11          5.00          4.44         0.79 o                         
   4  -2  11         76.02         83.29         2.65 o                         
   5  -2  11          3.59          3.25         0.96 o                         
   6  -2  11          9.84         10.46         1.71 o                         
   7  -2  11          0.30          0.66         1.07 o                         
   8  -2  11          0.54          0.69         2.22 o                         
  -6  -1  11          2.17          2.96         1.38 o                         
  -5  -1  11          0.56          1.77         1.12 o                         
  -4  -1  11          2.40          1.32         1.37 o                         
  -3  -1  11         11.33          9.94         1.36 o                         
  -2  -1  11          4.11          2.39         1.18 o                         
  -1  -1  11        348.47        366.91         8.06 o                         
   0  -1  11          8.00          6.49         1.27 o                         
   1  -1  11          0.83          1.44         0.65 o                         
   2  -1  11          1.00          1.84         0.68 o                         
   3  -1  11          1.69          1.38         0.65 o                         
   4  -1  11         16.90         17.34         1.31 o                         
   5  -1  11         10.20          9.25         1.23 o                         
   6  -1  11         13.44         12.79         1.39 o                         
   7  -1  11         20.88         21.21         2.23 o                         
   8  -1  11          0.75          1.13         1.60 o                         
  -6   0  11          1.86          2.59         1.38 o                         
  -5   0  11          3.63          6.47         1.39 o                         
  -4   0  11         15.69         15.20         1.62 o                         
  -3   0  11          9.17          5.72         1.76 o                         
  -2   0  11         73.95         62.17         4.37 o                         
  -1   0  11        468.74        503.05        11.24 o                         
   0   0  11         92.97        100.74         3.31 o                         
   1   0  11         25.67         25.08         1.38 o                         
   2   0  11         16.28         16.79         1.41 o                         
   3   0  11         18.86         18.96         2.05 o                         
   4   0  11          2.01          2.03         0.70 o                         
   5   0  11          8.15          7.63         1.12 o                         
   6   0  11          1.01          1.38         0.92 o                         
   7   0  11         11.89         14.42         1.42 o                         
   8   0  11          0.10          1.17         1.35 o                         
  -6   1  11          1.10          0.50         1.28 o                         
  -5   1  11          1.52          1.43         1.14 o                         
  -4   1  11          0.32          1.49         1.03 o                         
  -3   1  11          0.87          0.88         1.03 o                         
  -2   1  11          5.41          6.66         2.02 o                         
  -1   1  11          0.26         -0.20         1.04 o                         
   0   1  11         81.71         87.50         2.32 o                         
   1   1  11          9.06         10.28         1.17 o                         
   2   1  11          2.35          2.03         0.72 o                         
   3   1  11          2.43          1.24         0.66 o                         
   4   1  11          0.05         -0.17         0.64 o                         
   5   1  11         61.08         54.39         1.84 o                         
   6   1  11          7.15          5.99         1.12 o                         
   7   1  11          2.14          2.61         1.00 o                         
   8   1  11          1.89          3.10         1.45 o                         
  -6   2  11          1.33          1.89         1.81 o                         
  -5   2  11          2.72          0.15         1.39 o                         
  -4   2  11          1.21          0.76         1.03 o                         
  -3   2  11         17.16         11.61         2.14 o                         
  -2   2  11          0.13          0.37         1.55 o                         
  -1   2  11         31.07         32.73         3.40 o                         
   0   2  11        224.32        233.72         4.01 o                         
   1   2  11        358.38        382.09         5.60 o                         
   2   2  11          2.88          2.41         0.96 o                         
   3   2  11          4.68          3.95         0.87 o                         
   4   2  11         16.41         17.43         1.39 o                         
   5   2  11          2.12          1.59         0.72 o                         
   6   2  11         14.67         17.12         1.33 o                         
   7   2  11          1.55          1.29         0.98 o                         
   8   2  11          1.26          0.72         1.32 o                         
  -6   3  11          1.48          0.59         1.51 o                         
  -5   3  11          0.00         -0.40         1.68 o                         
  -4   3  11         15.54         16.70         2.69 o                         
  -3   3  11          0.51          0.09         1.08 o                         
  -2   3  11          0.23         -0.25         1.35 o                         
  -1   3  11          5.11          6.82         2.16 o                         
   0   3  11         32.93         36.44         3.76 o                         
   1   3  11         98.18        103.26         2.96 o                         
   2   3  11          2.94          3.21         0.97 o                         
   3   3  11          2.13          2.25         0.85 o                         
   4   3  11          4.80          5.42         1.05 o                         
   5   3  11        129.58        121.45         2.98 o                         
   6   3  11         21.94         20.70         1.48 o                         
   7   3  11          2.52          3.58         1.01 o                         
   8   3  11          1.62          1.34         1.41 o                         
  -5   4  11          0.43          0.76         1.93 o                         
  -4   4  11          0.27          1.53         1.84 o                         
  -3   4  11          1.90          2.30         1.81 o                         
  -1   4  11          0.00         -1.31         1.46 o                         
   0   4  11         43.32         43.88         3.79 o                         
   1   4  11         60.60         57.64         2.93 o                         
   2   4  11         14.18         16.89         1.79 o                         
   3   4  11          4.05          4.33         1.10 o                         
   4   4  11          0.07          1.27         0.82 o                         
   5   4  11         13.94         12.45         1.32 o                         
   6   4  11          0.77          0.38         0.94 o                         
   7   4  11          1.34          2.63         1.20 o                         
   8   4  11          0.01          0.38         1.20 o                         
  -4   5  11          7.20          7.45         2.36 o                         
   0   5  11          6.05          2.32         1.84 o                         
   1   5  11          0.04          0.20         1.08 o                         
   2   5  11          0.07         -0.06         1.00 o                         
   3   5  11         14.78         13.74         1.97 o                         
   4   5  11          0.93          0.29         0.88 o                         
   5   5  11          4.52          2.34         1.04 o                         
   6   5  11          0.01          0.03         0.95 o                         
   7   5  11          8.31          9.51         1.56 o                         
   2   6  11         21.64         19.45         2.85 o                         
   3   6  11          0.86         -1.09         1.09 o                         
   4   6  11          3.37          4.13         1.23 o                         
   5   6  11          0.04         -0.23         1.12 o                         
   6   6  11          0.87          2.13         1.28 o                         
   3   7  11          1.81          2.88         1.94 o                         
   4   7  11         10.88         10.01         1.76 o                         
   5   7  11          2.09          2.60         1.34 o                         
   3   8  11          9.12          7.94         4.16 o                         
  -2  -7  12          0.01          0.97         1.45 o                         
  -1  -7  12          0.06          1.23         1.87 o                         
   0  -7  12          1.74          4.44         1.57 o                         
   1  -7  12          0.29          0.98         1.34 o                         
   2  -7  12          4.60          5.21         2.05 o                         
   3  -7  12          3.40          2.22         1.54 o                         
  -4  -6  12          6.54          8.49         2.73 o                         
  -3  -6  12          2.49          5.57         1.63 o                         
  -2  -6  12          0.20          0.18         1.25 o                         
  -1  -6  12          0.16          1.74         1.23 o                         
   0  -6  12          5.56          3.18         1.14 o                         
   1  -6  12          0.13          2.26         1.13 o                         
   2  -6  12         20.30         26.03         2.32 o                         
   3  -6  12         17.94         20.89         1.99 o                         
   4  -6  12          2.16          1.23         1.43 o                         
   5  -6  12          9.34         10.54         1.98 o                         
  -5  -5  12          5.17          4.70         2.65 o                         
  -4  -5  12          2.53          4.35         1.83 o                         
  -3  -5  12         12.98          9.11         4.05 o                         
  -2  -5  12          0.13          0.87         1.09 o                         
  -1  -5  12          0.08          0.98         0.91 o                         
   0  -5  12          6.64          5.65         1.12 o                         
   1  -5  12          6.69          6.93         1.06 o                         
   2  -5  12          6.18          5.78         1.17 o                         
   3  -5  12          5.34          4.71         1.28 o                         
   4  -5  12         27.37         24.25         1.95 o                         
   5  -5  12          0.21          0.47         1.59 o                         
   6  -5  12          1.67          3.73         1.58 o                         
  -5  -4  12          0.33          0.23         1.93 o                         
  -4  -4  12          2.88          5.77         1.86 o                         
  -3  -4  12          1.70          1.30         1.45 o                         
  -2  -4  12          9.56          8.66         1.55 o                         
  -1  -4  12          4.86          7.32         1.15 o                         
   0  -4  12         21.97         22.56         1.74 o                         
   1  -4  12         14.02         11.79         1.31 o                         
   2  -4  12         15.31         13.73         1.37 o                         
   3  -4  12          0.62          0.78         0.88 o                         
   4  -4  12          6.84          7.07         1.49 o                         
   5  -4  12          0.41          1.45         0.93 o                         
   6  -4  12          3.33          3.09         1.36 o                         
  -6  -3  12          1.08          2.93         2.17 o                         
  -5  -3  12          3.18          3.48         1.87 o                         
  -4  -3  12          2.29          2.56         1.65 o                         
  -3  -3  12          0.74          1.39         1.27 o                         
  -2  -3  12          1.26          0.84         1.75 o                         
  -1  -3  12         13.33         12.48         1.65 o                         
   0  -3  12          1.98          1.32         0.83 o                         
   1  -3  12          0.12          0.23         0.77 o                         
   2  -3  12         99.80         92.29         2.67 o                         
   3  -3  12          0.06          0.68         0.74 o                         
   4  -3  12         38.54         37.77         1.72 o                         
   5  -3  12          1.00          0.66         0.78 o                         
   6  -3  12          2.51          1.84         2.54 o                         
   7  -3  12          0.28          0.59         3.27 o                         
  -6  -2  12          0.28          0.55         1.30 o                         
  -5  -2  12          1.15          1.36         1.16 o                         
  -4  -2  12          0.94          0.56         1.19 o                         
  -3  -2  12          0.03          1.70         1.17 o                         
  -2  -2  12          4.22          4.67         1.48 o                         
  -1  -2  12         42.86         47.45         2.59 o                         
   0  -2  12         53.47         52.71         2.23 o                         
   1  -2  12         22.29         20.97         1.40 o                         
   2  -2  12         73.61         71.29         2.19 o                         
   3  -2  12          2.03          2.04         0.77 o                         
   4  -2  12          1.18          1.02         0.77 o                         
   5  -2  12          0.87          0.14         0.74 o                         
   6  -2  12          0.65          0.63         1.00 o                         
   7  -2  12          0.36          0.60         2.02 o                         
  -6  -1  12          0.21          0.06         1.20 o                         
  -5  -1  12          9.14         10.45         1.78 o                         
  -4  -1  12          0.13         -0.61         1.24 o                         
  -3  -1  12          0.55          1.06         1.32 o                         
  -2  -1  12         84.97         83.13         5.34 o                         
  -1  -1  12         10.37          7.51         1.36 o                         
   0  -1  12          3.56          2.66         0.82 o                         
   1  -1  12         28.65         34.04         2.20 o                         
   2  -1  12          8.53          8.70         1.03 o                         
   3  -1  12          7.79          7.56         0.99 o                         
   4  -1  12          4.67          3.24         0.83 o                         
   5  -1  12          6.20          8.40         1.45 o                         
   6  -1  12         30.31         31.64         2.06 o                         
   7  -1  12          7.87          8.51         1.97 o                         
   8  -1  12          2.99          4.20         1.94 o                         
  -6   0  12          0.20         -1.07         1.20 o                         
  -5   0  12          0.09          1.03         1.18 o                         
  -4   0  12          0.61          1.07         1.03 o                         
  -3   0  12          4.69          3.32         1.77 o                         
  -2   0  12         68.48         51.91         4.37 o                         
  -1   0  12         21.02         22.24         2.16 o                         
   0   0  12        102.04        102.79         2.61 o                         
   1   0  12         40.01         39.38         1.77 o                         
   2   0  12          5.84          6.31         0.95 o                         
   3   0  12         17.25         17.87         1.32 o                         
   4   0  12         21.53         21.80         1.38 o                         
   5   0  12          2.91          1.59         0.80 o                         
   6   0  12          4.03          4.24         1.20 o                         
   7   0  12          0.17         -0.49         1.17 o                         
   8   0  12          0.00          0.77         1.67 o                         
  -6   1  12          2.31          1.20         1.38 o                         
  -5   1  12          4.21          5.20         1.48 o                         
  -4   1  12          1.52          2.07         1.23 o                         
  -3   1  12          3.92          3.36         1.83 o                         
  -2   1  12         11.62         11.69         2.59 o                         
  -1   1  12          2.39          3.54         1.37 o                         
   0   1  12         89.08        101.44         2.63 o                         
   1   1  12        119.53        126.25         3.25 o                         
   2   1  12          4.23          4.20         0.90 o                         
   3   1  12          0.02         -0.36         0.67 o                         
   4   1  12         14.12         11.16         1.16 o                         
   5   1  12          4.27          3.55         0.93 o                         
   6   1  12          0.88          0.90         0.85 o                         
   7   1  12          2.51          1.61         1.44 o                         
   8   1  12         12.77         16.36         2.23 o                         
  -5   2  12          1.54          4.55         2.08 o                         
  -4   2  12          0.29          1.13         1.26 o                         
  -3   2  12         12.14          6.47         2.17 o                         
  -2   2  12          0.15         -0.54         1.58 o                         
  -1   2  12          2.10          3.70         1.81 o                         
   0   2  12        100.55        105.59         4.05 o                         
   1   2  12         65.58         69.17         2.27 o                         
   2   2  12         11.33         14.66         1.85 o                         
   3   2  12         10.77          9.51         1.17 o                         
   4   2  12          2.61          2.56         0.87 o                         
   5   2  12          4.34          6.41         1.07 o                         
   6   2  12         21.73         20.52         1.44 o                         
   7   2  12          0.00          0.26         1.11 o                         
   8   2  12          1.23          1.62         1.94 o                         
  -5   3  12          5.22          2.93         2.39 o                         
  -4   3  12          0.58          0.13         1.68 o                         
  -3   3  12          0.22          1.46         1.84 o                         
  -2   3  12          0.75          0.34         1.56 o                         
  -1   3  12          6.08          9.28         2.38 o                         
   0   3  12          1.09          0.78         1.21 o                         
   1   3  12        100.96        105.03         2.80 o                         
   2   3  12         15.60         16.37         1.40 o                         
   3   3  12          0.08          0.14         0.78 o                         
   4   3  12          0.23          0.03         0.82 o                         
   5   3  12          3.58          3.70         1.26 o                         
   6   3  12          1.77          0.83         0.89 o                         
   7   3  12          0.41         -0.28         1.01 o                         
   8   3  12          3.01          2.85         1.72 o                         
  -4   4  12          0.00          0.79         1.99 o                         
  -1   4  12          0.06          0.88         1.70 o                         
   0   4  12         12.55          6.10         2.30 o                         
   1   4  12          4.03          4.27         1.67 o                         
   2   4  12          8.24          9.86         1.90 o                         
   3   4  12          2.30          1.36         1.00 o                         
   4   4  12          5.03          3.85         1.72 o                         
   5   4  12          1.99          1.08         0.94 o                         
   6   4  12         13.34          9.00         1.33 o                         
   7   4  12          5.27          3.76         1.39 o                         
   1   5  12          0.01          1.83         1.47 o                         
   2   5  12          3.13          2.67         1.36 o                         
   3   5  12          7.20          7.65         1.39 o                         
   4   5  12          0.09          0.30         1.07 o                         
   5   5  12          0.41          0.03         0.96 o                         
   6   5  12          4.40          3.84         1.33 o                         
   7   5  12         16.56         24.75         2.55 o                         
   2   6  12          2.67          2.82         2.35 o                         
   3   6  12          1.03          1.85         1.40 o                         
   4   6  12          0.01          0.20         1.24 o                         
   5   6  12          0.54          0.55         1.25 o                         
   6   6  12          1.40          0.91         1.45 o                         
   3   7  12          0.11         -0.86         1.89 o                         
   4   7  12          1.47          1.30         1.64 o                         
   0  -7  13          1.03          1.55         1.83 o                         
   1  -7  13          4.59          3.71         1.66 o                         
  -3  -6  13          2.15          4.56         1.92 o                         
  -2  -6  13          0.20          1.30         1.43 o                         
  -1  -6  13          1.21          1.98         1.36 o                         
   0  -6  13          0.08          1.73         1.15 o                         
   1  -6  13          2.46          5.26         1.84 o                         
   2  -6  13          0.11         -1.26         1.26 o                         
   3  -6  13          1.01          1.99         1.66 o                         
   4  -6  13          4.86          4.40         1.87 o                         
  -4  -5  13         17.97         19.90         4.18 o                         
  -3  -5  13          7.34         11.79         2.27 o                         
  -2  -5  13          0.38          1.39         1.52 o                         
  -1  -5  13          0.30         -0.69         1.25 o                         
   0  -5  13          0.10         -0.76         0.99 o                         
   1  -5  13          2.14          1.55         1.01 o                         
   2  -5  13          6.65          8.31         1.35 o                         
   3  -5  13          0.07         -0.26         1.12 o                         
   4  -5  13          2.41          3.40         2.20 o                         
   5  -5  13          0.46          0.30         1.40 o                         
  -4  -4  13         11.34         13.82         3.26 o                         
  -3  -4  13          8.75         12.76         2.35 o                         
  -2  -4  13          0.22          1.25         2.29 o                         
  -1  -4  13          1.30          0.92         1.03 o                         
   0  -4  13          0.02         -0.38         0.88 o                         
   1  -4  13          5.89          2.58         1.03 o                         
   2  -4  13         15.05         12.77         1.37 o                         
   3  -4  13         47.63         49.29         2.60 o                         
   4  -4  13          0.21         -0.61         0.99 o                         
   5  -4  13          0.04         -0.39         1.19 o                         
   6  -4  13          0.05         -0.51         1.36 o                         
  -5  -3  13          0.03         -0.83         1.58 o                         
  -4  -3  13          0.00          0.80         1.52 o                         
  -3  -3  13          0.40          0.44         1.70 o                         
  -2  -3  13         50.18         52.14         4.92 o                         
  -1  -3  13          1.32          0.64         0.89 o                         
   0  -3  13         12.46         12.34         1.68 o                         
   1  -3  13         66.42         62.41         2.83 o                         
   2  -3  13         23.91         22.81         1.71 o                         
   3  -3  13          0.37          0.55         0.81 o                         
   4  -3  13          0.53         -0.25         0.84 o                         
   5  -3  13          7.50          8.04         1.35 o                         
   6  -3  13          1.47          0.50         1.23 o                         
  -5  -2  13          0.05          0.61         1.70 o                         
  -4  -2  13          8.60          8.46         2.07 o                         
  -3  -2  13          5.86          6.71         2.32 o                         
  -2  -2  13         18.34         17.02         3.02 o                         
  -1  -2  13          6.82          5.54         1.20 o                         
   0  -2  13         20.54         17.38         3.18 o                         
   1  -2  13         17.72         18.18         1.51 o                         
   2  -2  13          7.30          7.48         1.43 o                         
   3  -2  13         83.14         83.64         2.50 o                         
   4  -2  13          7.61          7.48         1.11 o                         
   5  -2  13          0.58          0.28         0.86 o                         
   6  -2  13          1.66          2.22         1.05 o                         
   7  -2  13          0.10         -1.27         2.00 o                         
  -5  -1  13          2.82          2.00         1.86 o                         
  -4  -1  13          1.37          1.25         1.61 o                         
  -3  -1  13          0.80          3.03         2.05 o                         
  -2  -1  13         22.22         25.89         3.57 o                         
  -1  -1  13          0.70          0.55         0.99 o                         
   0  -1  13         48.61         47.00         3.24 o                         
   1  -1  13         24.01         21.24         1.50 o                         
   2  -1  13         24.45         21.81         1.76 o                         
   3  -1  13         51.89         45.03         2.85 o                         
   4  -1  13         37.35         37.96         1.81 o                         
   5  -1  13         11.71         11.21         1.81 o                         
   6  -1  13         12.91         16.25         1.35 o                         
   7  -1  13          8.46          5.98         3.37 o                         
  -5   0  13          0.12         -0.88         1.86 o                         
  -4   0  13          1.73          1.44         1.96 o                         
  -3   0  13          0.10          2.10         1.87 o                         
  -2   0  13         27.20         24.25         3.38 o                         
  -1   0  13         11.94         13.75         2.78 o                         
   0   0  13         76.49         78.31         3.05 o                         
   1   0  13          0.53         -0.05         0.72 o                         
   2   0  13          3.81          3.33         0.89 o                         
   3   0  13         23.32         21.63         1.49 o                         
   4   0  13         22.82         15.41         1.95 o                         
   5   0  13         13.11         15.33         1.35 o                         
   6   0  13          0.57          0.19         0.84 o                         
   7   0  13          2.47          0.73         1.54 o                         
  -5   1  13          1.37         -1.77         1.80 o                         
  -4   1  13          2.16          0.40         1.62 o                         
  -3   1  13          0.10          1.34         1.84 o                         
  -2   1  13          3.38          5.71         2.14 o                         
  -1   1  13         53.60         54.95         4.68 o                         
   0   1  13          8.37          9.77         1.76 o                         
   1   1  13         38.59         37.41         2.28 o                         
   2   1  13         41.69         45.18         2.01 o                         
   3   1  13          0.00          0.59         0.81 o                         
   4   1  13         74.38         69.79         3.00 o                         
   5   1  13         12.52          9.26         1.47 o                         
   6   1  13          5.06          6.07         1.14 o                         
   7   1  13          0.60          0.57         1.70 o                         
  -4   2  13          0.01         -0.58         1.71 o                         
  -3   2  13          1.26          1.35         1.75 o                         
  -2   2  13          3.85          4.86         1.99 o                         
  -1   2  13          6.69          6.13         2.30 o                         
   0   2  13         52.63         53.38         3.19 o                         
   1   2  13          9.48          7.32         1.12 o                         
   2   2  13          7.54          5.78         1.06 o                         
   3   2  13          0.36         -0.70         0.79 o                         
   4   2  13          3.74          2.59         1.00 o                         
   5   2  13          0.33          0.75         0.95 o                         
   6   2  13          5.13          4.43         1.15 o                         
   7   2  13          0.00         -0.03         1.13 o                         
  -2   3  13          5.53          7.05         2.33 o                         
  -1   3  13          1.03         -0.16         1.59 o                         
   0   3  13          0.30          0.98         1.30 o                         
   1   3  13         14.68         13.43         2.10 o                         
   2   3  13         24.26         24.11         1.69 o                         
   3   3  13          2.04          3.11         1.05 o                         
   4   3  13         14.46         14.33         1.45 o                         
   5   3  13          1.33          1.84         1.04 o                         
   6   3  13          1.30          1.09         1.22 o                         
   7   3  13          2.62          3.25         1.29 o                         
  -1   4  13          1.49         -1.41         1.41 o                         
   0   4  13          6.08          3.39         2.07 o                         
   1   4  13         20.73         24.92         2.49 o                         
   2   4  13          1.99          2.75         1.04 o                         
   3   4  13          0.09         -0.65         1.02 o                         
   4   4  13          1.01         -0.26         1.08 o                         
   5   4  13          1.91          4.91         1.33 o                         
   6   4  13          2.01          2.32         1.53 o                         
   7   4  13          0.06         -0.06         1.24 o                         
   1   5  13          1.36          0.06         1.98 o                         
   2   5  13          0.00         -0.50         1.84 o                         
   3   5  13          1.45          3.70         1.32 o                         
   4   5  13          0.40         -0.83         1.11 o                         
   5   5  13          0.15          0.85         1.39 o                         
   6   5  13          1.76          0.37         1.28 o                         
   2   6  13         12.00         14.31         4.11 o                         
   3   6  13          2.65          1.52         1.54 o                         
   4   6  13         10.57         11.43         1.81 o                         
   5   6  13          0.16          0.00         1.60 o                         
   3   7  13          0.01         -2.32         2.32 o                         
  -1  -6  14          3.09          7.86         2.20 o                         
   0  -6  14          3.15          2.25         1.51 o                         
   1  -6  14          8.00          8.53         2.24 o                         
   2  -6  14          2.44          3.21         2.01 o                         
  -3  -5  14          1.87          1.46         2.20 o                         
  -2  -5  14          0.10         -0.65         1.80 o                         
  -1  -5  14          0.41          1.77         1.42 o                         
   0  -5  14          1.00          1.43         1.24 o                         
   1  -5  14          6.07          5.63         1.46 o                         
   2  -5  14          0.17         -0.37         1.08 o                         
   3  -5  14          4.51          5.83         2.75 o                         
   4  -5  14          0.63         -0.76         1.49 o                         
  -3  -4  14          2.26          2.13         2.20 o                         
  -2  -4  14         25.09         25.14         3.93 o                         
  -1  -4  14         11.87         10.24         2.05 o                         
   0  -4  14          0.58          0.54         1.13 o                         
   1  -4  14          0.92          0.26         0.99 o                         
   2  -4  14          0.33         -0.73         0.96 o                         
   3  -4  14          1.07          0.20         0.95 o                         
   4  -4  14          0.26         -0.03         1.37 o                         
   5  -4  14          0.35         -0.01         1.43 o                         
  -4  -3  14          1.05          0.94         2.16 o                         
  -3  -3  14         26.36         27.37         3.98 o                         
  -2  -3  14          6.47          6.47         2.44 o                         
  -1  -3  14          6.96          4.39         1.90 o                         
   0  -3  14          3.75          3.04         1.22 o                         
   1  -3  14          0.09          0.98         0.96 o                         
   2  -3  14         14.35         12.13         2.72 o                         
   3  -3  14          7.19          4.03         1.09 o                         
   4  -3  14          0.13         -0.11         1.15 o                         
   5  -3  14          2.12          2.35         1.21 o                         
   6  -3  14          0.30          2.05         1.43 o                         
  -4  -2  14          0.04         -0.03         1.95 o                         
  -3  -2  14          2.64          1.68         1.83 o                         
  -2  -2  14          0.67         -0.45         1.49 o                         
  -1  -2  14         18.20         20.37         3.39 o                         
   0  -2  14          4.57          3.15         2.22 o                         
   1  -2  14          0.49          1.44         0.93 o                         
   2  -2  14         51.13         51.95         2.75 o                         
   3  -2  14          1.15          0.58         0.93 o                         
   4  -2  14          0.97          2.14         0.94 o                         
   5  -2  14          6.44          5.65         1.30 o                         
   6  -2  14          0.01          0.27         1.08 o                         
  -4  -1  14          2.21          1.86         2.08 o                         
  -3  -1  14          7.45          8.24         2.68 o                         
  -2  -1  14          0.37          1.77         1.68 o                         
  -1  -1  14          0.77          1.29         1.47 o                         
   0  -1  14         18.47         16.93         1.75 o                         
   1  -1  14         11.33          8.54         1.20 o                         
   2  -1  14         12.17         12.06         1.52 o                         
   3  -1  14          4.89          6.68         1.32 o                         
   4  -1  14          6.38          3.88         1.06 o                         
   5  -1  14          3.30          2.34         1.02 o                         
   6  -1  14          1.82          1.91         1.13 o                         
   7  -1  14          0.25          4.85         2.71 o                         
  -4   0  14         11.82         12.64         2.91 o                         
  -3   0  14          0.13         -0.06         1.75 o                         
  -2   0  14          7.01          5.84         2.25 o                         
  -1   0  14          2.64          1.86         1.75 o                         
   0   0  14          1.27          0.56         1.27 o                         
   1   0  14          0.30         -0.12         0.80 o                         
   2   0  14          0.14          0.55         0.87 o                         
   3   0  14          0.18          0.89         0.90 o                         
   4   0  14         52.91         62.24         2.39 o                         
   5   0  14         25.16         26.53         2.23 o                         
   6   0  14          1.13          3.39         1.23 o                         
   7   0  14          0.18          0.34         1.62 o                         
  -4   1  14          0.09          0.83         2.05 o                         
  -3   1  14          0.56          2.22         1.95 o                         
  -2   1  14          3.03          0.73         1.70 o                         
  -1   1  14         16.10         14.08         3.00 o                         
   0   1  14          2.36          3.17         2.71 o                         
   1   1  14          0.00         -0.63         0.87 o                         
   2   1  14          0.00         -0.30         0.88 o                         
   3   1  14          0.16          1.22         0.93 o                         
   4   1  14         12.64         13.30         1.46 o                         
   5   1  14          5.94          6.06         1.26 o                         
   6   1  14          0.17          0.64         1.14 o                         
   7   1  14          5.99          6.90         1.55 o                         
  -4   2  14          0.10         -1.40         1.86 o                         
  -3   2  14          3.26          4.40         2.48 o                         
  -2   2  14          0.01          1.20         1.71 o                         
  -1   2  14         22.15         12.97         2.83 o                         
   0   2  14         15.49         16.33         2.88 o                         
   1   2  14          0.49          2.31         1.46 o                         
   2   2  14         12.39         10.73         1.38 o                         
   3   2  14          0.39          0.80         0.98 o                         
   4   2  14          0.89          1.26         0.98 o                         
   5   2  14          4.83          1.85         1.07 o                         
   6   2  14          0.33          0.64         1.17 o                         
   7   2  14          0.25          1.61         1.35 o                         
  -2   3  14          3.90          3.58         2.17 o                         
  -1   3  14          1.71          2.41         2.08 o                         
   0   3  14          0.61          1.06         1.74 o                         
   1   3  14          1.48          3.34         1.54 o                         
   2   3  14         14.65         15.12         2.93 o                         
   3   3  14          0.27         -0.44         1.00 o                         
   4   3  14          0.68          1.27         1.12 o                         
   5   3  14          1.62          1.77         1.11 o                         
   6   3  14          6.89         12.00         1.80 o                         
  -1   4  14          0.86         -0.70         1.75 o                         
   0   4  14         12.60          9.41         2.78 o                         
   1   4  14          4.60          5.66         1.79 o                         
   2   4  14          0.17         -0.84         1.37 o                         
   3   4  14          2.05          5.01         1.27 o                         
   4   4  14          2.00          1.26         1.20 o                         
   5   4  14          0.03         -0.54         1.23 o                         
   6   4  14          1.65          2.35         1.47 o                         
   1   5  14          0.61          0.77         1.84 o                         
   2   5  14          0.46          1.21         1.62 o                         
   3   5  14          0.87          0.80         1.53 o                         
   4   5  14          0.00         -0.27         1.32 o                         
   5   5  14          0.19          0.89         1.55 o                         
   2   6  14          1.02         -0.42         2.27 o                         
   3   6  14          0.00          2.62         1.90 o                         
  -1  -5  15          4.85          2.21         1.70 o                         
   0  -5  15         15.45         26.84         5.72 o                         
   1  -5  15         11.12         16.08         3.29 o                         
   2  -5  15          3.14          1.21         1.62 o                         
  -2  -4  15          1.00          1.50         2.16 o                         
  -1  -4  15         10.71          9.74         2.99 o                         
   0  -4  15          0.28          0.96         1.21 o                         
   1  -4  15          0.46          1.72         1.22 o                         
   2  -4  15          8.32          6.15         1.41 o                         
   3  -4  15          0.02         -0.20         1.20 o                         
   4  -4  15          0.12          1.77         1.71 o                         
  -3  -3  15          6.22          5.17         2.47 o                         
  -2  -3  15          7.03          5.25         2.68 o                         
  -1  -3  15         12.74         15.27         3.27 o                         
   0  -3  15         10.34          8.32         2.52 o                         
   1  -3  15          1.23         -0.17         1.02 o                         
   2  -3  15          0.10         -0.28         1.00 o                         
   3  -3  15         10.30         10.76         1.50 o                         
   4  -3  15         12.39         12.19         1.67 o                         
   5  -3  15          2.40          2.93         1.33 o                         
  -3  -2  15          3.44          4.65         2.25 o                         
  -2  -2  15          8.19          8.70         2.85 o                         
  -1  -2  15         17.86         22.21         3.75 o                         
   0  -2  15          1.10          0.88         1.03 o                         
   1  -2  15          0.20          0.84         1.04 o                         
   2  -2  15          0.01          0.92         0.96 o                         
   3  -2  15          0.97         -0.35         0.95 o                         
   4  -2  15          1.13          1.27         1.16 o                         
   5  -2  15          0.05          1.70         1.19 o                         
  -3  -1  15          1.55         -0.36         1.86 o                         
  -2  -1  15          1.11          1.64         2.05 o                         
  -1  -1  15          0.38         -0.67         1.49 o                         
   0  -1  15          1.20          3.29         1.44 o                         
   1  -1  15         11.90         11.94         1.43 o                         
   2  -1  15          0.96          1.43         0.97 o                         
   3  -1  15          2.81          3.65         1.09 o                         
   4  -1  15          0.41          1.96         1.04 o                         
   5  -1  15          8.24          8.91         1.55 o                         
   6  -1  15          0.04          1.49         1.25 o                         
  -3   0  15         27.67         23.60         3.94 o                         
  -2   0  15          0.22         -0.27         1.92 o                         
  -1   0  15         23.38         24.73         3.76 o                         
   0   0  15          0.15          0.00         1.29 o                         
   1   0  15          0.02          0.05         0.94 o                         
   2   0  15          0.53          0.33         0.93 o                         
   3   0  15         30.36         32.30         1.99 o                         
   4   0  15          1.61          3.42         1.13 o                         
   5   0  15         16.83         20.17         1.97 o                         
   6   0  15          0.63          1.91         1.27 o                         
  -3   1  15         15.15         25.56         4.04 o                         
  -2   1  15          0.07          0.39         1.86 o                         
  -1   1  15          1.46          1.65         2.02 o                         
   0   1  15          0.54          1.35         1.49 o                         
   1   1  15          2.08          2.38         1.53 o                         
   2   1  15          1.34          2.44         1.10 o                         
   3   1  15          4.25          4.26         1.13 o                         
   4   1  15          1.66          1.99         1.08 o                         
   5   1  15          7.31          7.08         2.04 o                         
   6   1  15          3.49          6.13         1.57 o                         
  -3   2  15          1.18         -0.04         2.20 o                         
  -2   2  15          5.93         10.24         3.03 o                         
  -1   2  15          6.04          3.30         2.23 o                         
   0   2  15          0.25          2.39         1.87 o                         
   1   2  15         21.10         23.21         6.62 o                         
   2   2  15          9.39         13.47         1.50 o                         
   3   2  15          1.67          1.53         1.10 o                         
   4   2  15          1.08          1.29         1.07 o                         
   5   2  15          2.69          4.77         1.38 o                         
   6   2  15          1.98          5.95         1.57 o                         
  -2   3  15          4.65          1.56         2.16 o                         
  -1   3  15          5.32          1.53         2.29 o                         
   0   3  15          0.85         -0.25         1.86 o                         
   1   3  15          0.12         -0.37         1.50 o                         
   2   3  15          0.02         -0.34         2.42 o                         
   3   3  15          0.51          0.02         1.15 o                         
   4   3  15          0.55         -0.09         1.13 o                         
   5   3  15          1.26          0.30         1.29 o                         
  -1   4  15          2.90          4.07         2.42 o                         
   0   4  15          2.19          1.07         2.10 o                         
   1   4  15          2.18          1.07         2.14 o                         
   2   4  15          1.88         -0.27         1.59 o                         
   3   4  15         12.46         16.14         1.82 o                         
   4   4  15          0.00          1.10         1.29 o                         
   5   4  15          0.13          0.17         1.39 o                         
   1   5  15          9.82         12.62         3.39 o                         
   2   5  15          0.07          0.80         1.82 o                         
   3   5  15          1.83          2.28         1.86 o                         
   0  -4  16          0.00          0.79         1.42 o                         
   1  -4  16         14.87         11.56         2.08 o                         
   2  -4  16          0.93          0.33         2.54 o                         
  -1  -3  16          5.22          5.66         2.54 o                         
   0  -3  16          5.41          5.27         1.85 o                         
   1  -3  16          0.29          0.33         1.50 o                         
   2  -3  16          0.00          0.02         1.27 o                         
   3  -3  16          1.18          0.58         1.35 o                         
  -2  -2  16          0.13         -1.25         1.75 o                         
  -1  -2  16          3.70          4.71         2.54 o                         
   0  -2  16          0.77          1.08         1.42 o                         
   1  -2  16          2.60          2.83         1.46 o                         
   2  -2  16          4.49          6.86         1.54 o                         
   3  -2  16          1.25          2.05         1.32 o                         
   4  -2  16          5.74          5.78         1.51 o                         
  -2  -1  16         10.28          8.62         2.90 o                         
  -1  -1  16          0.92          2.02         1.95 o                         
   0  -1  16          1.79          1.51         1.51 o                         
   1  -1  16          0.06         -0.45         1.09 o                         
   2  -1  16          4.02          8.56         1.44 o                         
   3  -1  16          0.02         -0.58         1.04 o                         
   4  -1  16          0.45          1.19         1.20 o                         
   5  -1  16         16.62         19.99         2.10 o                         
  -2   0  16          0.21          2.05         2.25 o                         
  -1   0  16          0.02          1.26         1.80 o                         
   0   0  16          0.02         -1.23         1.62 o                         
   1   0  16          0.10         -0.14         1.46 o                         
   2   0  16          2.09          3.29         1.35 o                         
   3   0  16          0.00         -0.15         1.04 o                         
   4   0  16         10.00         12.28         1.72 o                         
   5   0  16         10.35         16.47         1.97 o                         
  -2   1  16         31.26         35.76         4.62 o                         
  -1   1  16          0.52          1.50         2.23 o                         
   0   1  16          0.04          0.39         2.05 o                         
   1   1  16          0.07         -1.40         2.01 o                         
   2   1  16          2.60          4.02         1.35 o                         
   3   1  16          0.30          1.27         1.11 o                         
   4   1  16         13.35         13.90         1.88 o                         
   5   1  16          1.25          2.08         1.41 o                         
  -2   2  16         17.70         15.66         3.42 o                         
  -1   2  16          8.25         12.58         3.38 o                         
   0   2  16          5.19          1.49         2.19 o                         
   1   2  16          2.70          2.32         3.25 o                         
   2   2  16          7.88         12.01         2.36 o                         
   3   2  16          6.67          8.28         1.49 o                         
   4   2  16          0.04         -0.18         1.30 o                         
   5   2  16          0.87          0.81         1.40 o                         
  -1   3  16          3.25          4.83         2.57 o                         
   0   3  16          1.68          4.01         2.42 o                         
   1   3  16          1.18          0.84         1.75 o                         
   2   3  16          3.03          2.88         1.81 o                         
   3   3  16          1.38          2.00         1.30 o                         
   4   3  16          0.83          2.09         1.43 o                         
   0   4  16         14.17         14.13         3.51 o                         
   1   4  16          1.38          1.43         2.35 o                         
   2   4  16          0.16         -0.96         1.62 o                         
   3   4  16          0.57          2.21         1.87 o                         
   0  -2  17          0.46          0.25         1.93 o                         
   1  -2  17          0.00          1.26         1.37 o                         
   2  -2  17          1.38          2.15         1.43 o                         
   0  -1  17          0.23         -0.42         1.78 o                         
   1  -1  17          0.32          1.08         1.59 o                         
   2  -1  17          0.07          0.24         1.31 o                         
   3  -1  17          4.41          5.00         1.75 o                         
  -1   0  17          1.36          2.59         2.35 o                         
   0   0  17          2.50          0.97         2.10 o                         
   1   0  17          0.26          0.68         1.65 o                         
   2   0  17          0.71          1.40         1.44 o                         
   3   0  17          0.39         -0.10         1.36 o                         
   0   1  17          1.39         -0.92         1.96 o                         
   1   1  17          1.00          1.82         1.81 o                         
   2   1  17          0.30          0.63         1.73 o                         
   3   1  17          3.68          2.97         1.50 o                         
   1   2  17          0.59          0.23         3.22 o                         
   2   2  17          0.13          1.15         2.57 o                         
   3   2  17          0.19          0.22         2.22 o                         
                                                                                
